# Supplementary material for: The archaeal RNA chaperone TRAM0076 shapes the transcriptome and optimizes the growth of Methanococcus maripaludis
Source: PLoS Genet. 2019 Aug 12;15(8):e1008328. doi: 10.1371/journal.pgen.1008328 (PMC6705878; doi:10.1371/journal.pgen.1008328)
Supplement: S1 Dataset — (XLS) [file pgen.1008328.s012.xls]

## Sheet: gene.annotation.all
Dataset 1. Comparison of gene expressions in Methanococcus maripaludis wild-type strain S0001 and the ΔMMP0076 mutant*
*, readcount in the wild strain S0001 and ΔMMP0076 mutant are the averages from three biological repeats.
#1pvalue(pval) is the common statistical significance test index; #2qvalue(padj) is the adjusted pvalue and a padj>0.5 was used as a threshold to considered as a significant differential expression for the transcriptome analysis of TRAM0076.
geneID	readcount of ΔMMP0076	readcount of S0001	log2 Fold(ΔMMP0076 vs S0001)	#1pval(ΔMMP0076 vs S0001)	#2padj(ΔMMP0076 mutant vs S0001)	molecular_function	molecular_function_description	KEGG AnnotInfo	COG
MMP0001	682.726	1109.88	-0.70102	2.0396e-06	9.6911e-06	--	--	hypothetical protein	COG4014S
MMP0002	3087.93	4606.56	-0.57705	2.5906e-05	9.1197e-05	GO:0048037//GO:0043168//GO:0043167//GO:0030170//GO:0003674//GO:0005488	cofactor binding//anion binding//ion binding//pyridoxal phosphate binding//molecular_function//binding	L-seryl-tRNA selenium transferase; K01042 L-seryl-tRNA(Ser) seleniumtransferase [EC:2.9.1.1]	COG1921E
MMP0003	4056.45	5529.79	-0.44701	0.0011431	0.0028936	GO:0043168//GO:0019842//GO:0048037//GO:0050662//GO:0030976//GO:0005488//GO:0003674//GO:0043169//GO:0043167//GO:0097159//GO:0003824//GO:0016491	anion binding//vitamin binding//cofactor binding//coenzyme binding//thiamine pyrophosphate binding//binding//molecular_function//cation binding//ion binding//organic cyclic compound binding//catalytic activity//oxidoreductase activity	korA; 2-oxoglutarate ferredoxin oxidoreductase subunit alpha (EC:1.2.7.3); K00174 2-oxoglutarate ferredoxin oxidoreductase subunit alpha [EC:1.2.7.3]	COG0674C
MMP0004	817.968	1051.79	-0.36273	0.013835	0.027124	GO:0000166//GO:0016740//GO:0032549//GO:0043168//GO:0016301//GO:0016773//GO:0032553//GO:0001883//GO:0004672//GO:0032550//GO:0035639//GO:0003674//GO:0032559//GO:0005488//GO:0030554//GO:0001882//GO:0004674//GO:0017076//GO:0003824//GO:0032555//GO:0016772//GO:0005524//GO:0097159//GO:0043167	nucleotide binding//transferase activity//ribonucleoside binding//anion binding//kinase activity//phosphotransferase activity, alcohol group as acceptor//ribonucleotide binding//purine nucleoside binding//protein kinase activity//purine ribonucleoside binding//purine ribonucleoside triphosphate binding//molecular_function//adenyl ribonucleotide binding//binding//adenyl nucleotide binding//nucleos…	hypothetical protein; K07179 RIO kinase 2 [EC:2.7.11.1]	COG0478T
MMP0005	685.231	886.185	-0.37102	0.013105	0.025896	--	--	hypothetical protein	COG4325S
MMP0006	6813.37	7236.51	-0.086925	0.52876	0.60535	GO:0003856//GO:0016835//GO:0016787//GO:0003824//GO:0016838//GO:0016829//GO:0008233//GO:0016491//GO:0003674	3-dehydroquinate synthase activity//carbon-oxygen lyase activity//hydrolase activity//catalytic activity//carbon-oxygen lyase activity, acting on phosphates//lyase activity//peptidase activity//oxidoreductase activity//molecular_function	--	COG1465E
MMP0007	1998.8	2190.37	-0.13204	0.35205	0.43792	GO:0016835//GO:0016627//GO:0016836//GO:0016740//GO:0004834//GO:0016635//GO:0016853//GO:0016491//GO:0016829//GO:0016765//GO:0003824//GO:0016854//GO:0047465//GO:0004152//GO:0003674//GO:0016857	carbon-oxygen lyase activity//oxidoreductase activity, acting on the CH-CH group of donors//hydro-lyase activity//transferase activity//tryptophan synthase activity//oxidoreductase activity, acting on the CH-CH group of donors, quinone or related compound as acceptor//isomerase activity//oxidoreductase activity//lyase activity//transferase activity, transferring alkyl or aryl (other than methyl) …	--	COG1646R
MMP0008	3862.99	1870.23	1.0465	7.7775e-14	1.3525e-12	GO:0003674//GO:0005488//GO:0016779//GO:0003676//GO:0016787//GO:0034061//GO:0003824//GO:0016772//GO:0097159//GO:0003677//GO:0003887//GO:0016740	molecular_function//binding//nucleotidyltransferase activity//nucleic acid binding//hydrolase activity//DNA polymerase activity//catalytic activity//transferase activity, transferring phosphorus-containing groups//organic cyclic compound binding//DNA binding//DNA-directed DNA polymerase activity//transferase activity	DP1; DNA polymerase II small subunit (EC:2.7.7.7); K02323 DNA polymerase II small subunit [EC:2.7.7.7]	COG1311L
MMP0009	2372.08	1453.01	0.70711	5.5639e-07	3.0048e-06	GO:0016772//GO:0003824//GO:0034062//GO:0016779//GO:0003674//GO:0003899//GO:0016740//GO:0003896	transferase activity, transferring phosphorus-containing groups//catalytic activity//RNA polymerase activity//nucleotidyltransferase activity//molecular_function//DNA-directed RNA polymerase activity//transferase activity//DNA primase activity	DNA primase large subunit; K18882 DNA primase large subunit [EC:2.7.7.-]	COG2219L
MMP0010	789.187	594.312	0.40914	0.0068192	0.014427	--	--	hypothetical protein	COG4080L
MMP0011	1768.63	1227.47	0.52694	0.00021751	0.00063357	GO:0016740//GO:0003677//GO:0008168//GO:0003676//GO:0016741//GO:0003674//GO:0005488//GO:0097159//GO:0003824	transferase activity//DNA binding//methyltransferase activity//nucleic acid binding//transferase activity, transferring one-carbon groups//molecular_function//binding//organic cyclic compound binding//catalytic activity	DNA-cytosine methyltransferase (EC:2.1.1.37); K00558 DNA (cytosine-5)-methyltransferase 1 [EC:2.1.1.37]	COG0270L
MMP0012	127.553	162.934	-0.35319	0.080001	0.12694	GO:0016491//GO:0003824//GO:0003674//GO:0005488//GO:0048037	oxidoreductase activity//catalytic activity//molecular_function//binding//cofactor binding	--	COG1832R
MMP0013	2999.73	4442.56	-0.56656	3.9594e-05	0.00013635	--	--	argH; argininosuccinate lyase (EC:4.3.2.1); K01755 argininosuccinate lyase [EC:4.3.2.1]	COG0165E
MMP0014	2139.16	1143.67	0.90337	2.6076e-10	2.6992e-09	GO:0016866//GO:0003723//GO:0097159//GO:0003824//GO:0009982//GO:0016853//GO:0003674//GO:0005488//GO:0003676	intramolecular transferase activity//RNA binding//organic cyclic compound binding//catalytic activity//pseudouridine synthase activity//isomerase activity//molecular_function//binding//nucleic acid binding	truD; tRNA pseudouridine synthase D (EC:5.4.99.12); K06176 tRNA pseudouridine13 synthase [EC:5.4.99.27]	COG0585S
MMP0015	1305.97	866.348	0.59211	4.8478e-05	0.00016498	--	--	hypothetical protein	-
MMP0016	701.059	569.279	0.3004	0.048996	0.082964	GO:0003723//GO:0016866//GO:0005488//GO:0003674//GO:0003676//GO:0097159//GO:0003824//GO:0009982//GO:0016853	RNA binding//intramolecular transferase activity//binding//molecular_function//nucleic acid binding//organic cyclic compound binding//catalytic activity//pseudouridine synthase activity//isomerase activity	--	COG1374J
MMP0017	1670.88	1785.06	-0.09537	0.50074	0.58208	GO:0003824//GO:0003674//GO:0005488//GO:0051536//GO:0051540	catalytic activity//molecular_function//binding//iron-sulfur cluster binding//metal cluster binding	--	COG0502H
MMP0018	394.005	368.701	0.095766	0.5503	0.6267	GO:0001071//GO:0000990//GO:0016987//GO:0003700//GO:0003677//GO:0097159//GO:0000996//GO:0000988//GO:0003676//GO:0003674//GO:0005488	nucleic acid binding transcription factor activity//core RNA polymerase binding transcription factor activity//sigma factor activity//sequence-specific DNA binding transcription factor activity//DNA binding//organic cyclic compound binding//core DNA-dependent RNA polymerase binding promoter specificity activity//protein binding transcription factor activity//nucleic acid binding//molecular_functi…	--	COG0583K
MMP0019	303.014	232.662	0.38115	0.053798	0.09013	--	--	--	-
MMP0020	1300.84	1379.56	-0.084763	0.7065	0.76501	--	--	--	COG0864K
MMP0021	567.461	491.062	0.20862	0.18286	0.25701	--	--	--	COG4079S
MMP0022	317.107	271.954	0.22161	0.30413	0.38945	--	--	--	COG1430S
MMP0023	1557.49	1615.31	-0.052592	0.71337	0.76958	GO:0008233//GO:0016787//GO:0003824//GO:0003674	peptidase activity//hydrolase activity//catalytic activity//molecular_function	--	COG0616OU
MMP0024	1667.02	2769.05	-0.73212	1.9513e-07	1.1701e-06	GO:0016818//GO:0032549//GO:0051002//GO:0016740//GO:0000166//GO:0003724//GO:0016301//GO:0043168//GO:0003723//GO:0009378//GO:0016817//GO:0003678//GO:0017111//GO:0051003//GO:0001883//GO:0032553//GO:0032550//GO:0003676//GO:0001882//GO:0005515//GO:0016887//GO:0030554//GO:0005488//GO:0003674//GO:0032559//GO:0035639//GO:0016874//GO:0016462//GO:0004386//GO:0016851//GO:0043167//GO:0016787//GO:0097159//GO:…	hydrolase activity, acting on acid anhydrides, in phosphorus-containing anhydrides//ribonucleoside binding//ligase activity, forming nitrogen-metal bonds//transferase activity//nucleotide binding//RNA helicase activity//kinase activity//anion binding//RNA binding//four-way junction helicase activity//hydrolase activity, acting on acid anhydrides//DNA helicase activity//nucleoside-triphosphatase a…	ATPase; K07392 AAA family ATPase	COG1223R
MMP0025	2862.78	2166.7	0.40192	0.0038577	0.0087238	--	--	hypothetical protein	COG0393S
MMP0026	9436	9150.06	0.044395	0.7504	0.7996	--	--	--	COG1933L
MMP0027	644.935	387.916	0.73341	3.0184e-06	1.3647e-05	GO:0016620//GO:0022892//GO:0048037//GO:0008324//GO:0022891//GO:0016616//GO:0016491//GO:0016903//GO:0005215//GO:0003824//GO:0016614//GO:0022857//GO:0005488//GO:0003674//GO:0015075	oxidoreductase activity, acting on the aldehyde or oxo group of donors, NAD or NADP as acceptor//substrate-specific transporter activity//cofactor binding//cation transmembrane transporter activity//substrate-specific transmembrane transporter activity//oxidoreductase activity, acting on the CH-OH group of donors, NAD or NADP as acceptor//oxidoreductase activity//oxidoreductase activity, acting o…	TrkA-N domain-containing protein; K10716 voltage-gated potassium channel	COG0569P
MMP0028	674.634	593.592	0.18463	0.22782	0.30522	GO:0097159//GO:0005524//GO:0003824//GO:0017076//GO:0032555//GO:0016787//GO:0043167//GO:0035639//GO:0001882//GO:0030554//GO:0032559//GO:0003674//GO:0005488//GO:0032550//GO:0003676//GO:0001883//GO:0032553//GO:0043168//GO:0003677//GO:0000166//GO:0032549	organic cyclic compound binding//ATP binding//catalytic activity//purine nucleotide binding//purine ribonucleotide binding//hydrolase activity//ion binding//purine ribonucleoside triphosphate binding//nucleoside binding//adenyl nucleotide binding//adenyl ribonucleotide binding//molecular_function//binding//purine ribonucleoside binding//nucleic acid binding//purine nucleoside binding//ribonucleot…	--	COG1492H
MMP0029	2167.27	2088.25	0.053585	0.7096	0.76693	--	--	--	-
MMP0030	2412.52	2398.25	0.008562	0.95078	0.96465	GO:0016151//GO:0003677//GO:0043168//GO:0051002//GO:0032549//GO:0016818//GO:0000166//GO:0016740//GO:0051003//GO:0032553//GO:0001883//GO:0017111//GO:0016817//GO:0032559//GO:0003674//GO:0005488//GO:0030554//GO:0016887//GO:0005515//GO:0001882//GO:0035639//GO:0003676//GO:0032550//GO:0043169//GO:0016787//GO:0043167//GO:0016851//GO:0003824//GO:0017076//GO:0008134//GO:0032555//GO:0016765//GO:0008817//GO:…	nickel ion binding//DNA binding//anion binding//ligase activity, forming nitrogen-metal bonds//ribonucleoside binding//hydrolase activity, acting on acid anhydrides, in phosphorus-containing anhydrides//nucleotide binding//transferase activity//ligase activity, forming nitrogen-metal bonds, forming coordination complexes//ribonucleotide binding//purine nucleoside binding//nucleoside-triphosphatas…	--	COG1241L
MMP0031	502.009	424.366	0.2424	0.12826	0.18967	GO:0003700//GO:0003677//GO:0043168//GO:0032549//GO:0016987//GO:0000990//GO:0000166//GO:0001071//GO:0032553//GO:0001883//GO:0005488//GO:0003674//GO:0032559//GO:0001882//GO:0030554//GO:0035639//GO:0003676//GO:0000988//GO:0032550//GO:0043167//GO:0032555//GO:0017076//GO:0000996//GO:0005524//GO:0097159	sequence-specific DNA binding transcription factor activity//DNA binding//anion binding//ribonucleoside binding//sigma factor activity//core RNA polymerase binding transcription factor activity//nucleotide binding//nucleic acid binding transcription factor activity//ribonucleotide binding//purine nucleoside binding//binding//molecular_function//adenyl ribonucleotide binding//nucleoside binding//a…	--	-
MMP0032	98.1849	78.6964	0.3192	0.17646	0.24908	GO:0003700//GO:0001071//GO:0003674	sequence-specific DNA binding transcription factor activity//nucleic acid binding transcription factor activity//molecular_function	--	-
MMP0033	1888	1737.38	0.11995	0.38768	0.47577	GO:0032553//GO:0001883//GO:0001071//GO:0017111//GO:0016817//GO:0005525//GO:0003677//GO:0043168//GO:0003700//GO:0000166//GO:0043531//GO:0032549//GO:0016818//GO:0008134//GO:0032555//GO:0003824//GO:0017076//GO:0005524//GO:0097159//GO:0043167//GO:0016787//GO:0004386//GO:0016462//GO:0003924//GO:0035639//GO:0003684//GO:0005488//GO:0032559//GO:0032561//GO:0003674//GO:0030554//GO:0016887//GO:0001882//GO:…	ribonucleotide binding//purine nucleoside binding//nucleic acid binding transcription factor activity//nucleoside-triphosphatase activity//hydrolase activity, acting on acid anhydrides//GTP binding//DNA binding//anion binding//sequence-specific DNA binding transcription factor activity//nucleotide binding//ADP binding//ribonucleoside binding//hydrolase activity, acting on acid anhydrides, in phos…	--	COG1474LO
MMP0034	2458.15	3836.99	-0.6424	3.7772e-06	1.6421e-05	--	--	GTP cyclohydrolase; K17488 GTP cyclohydrolase IV [EC:3.5.4.39]	COG1469S
MMP0035	1764.92	1704.89	0.049924	0.72821	0.78122	GO:0032555//GO:0003824//GO:0017076//GO:0097159//GO:0005524//GO:0046872//GO:0043167//GO:0016881//GO:0016879//GO:0016874//GO:0035639//GO:0005488//GO:0032559//GO:0003674//GO:0001882//GO:0030554//GO:0043169//GO:0032550//GO:0032553//GO:0001883//GO:0043168//GO:0004363//GO:0000166//GO:0032549	purine ribonucleotide binding//catalytic activity//purine nucleotide binding//organic cyclic compound binding//ATP binding//metal ion binding//ion binding//acid-amino acid ligase activity//ligase activity, forming carbon-nitrogen bonds//ligase activity//purine ribonucleoside triphosphate binding//binding//adenyl ribonucleotide binding//molecular_function//nucleoside binding//adenyl nucleotide bin…	--	COG2232R
MMP0036	1251.34	1177.78	0.087404	0.55364	0.62969	GO:0016151//GO:0003674//GO:0005488//GO:0043169//GO:0043167//GO:0046872//GO:0046914	nickel ion binding//molecular_function//binding//cation binding//ion binding//metal ion binding//transition metal ion binding	--	COG1675K
MMP0037	484.415	191.438	1.3394	4.1747e-15	9.0748e-14	GO:0046872//GO:0003824//GO:0016787//GO:0043167//GO:0042578//GO:0008081//GO:0016788//GO:0003674//GO:0005488//GO:0043169	metal ion binding//catalytic activity//hydrolase activity//ion binding//phosphoric ester hydrolase activity//phosphoric diester hydrolase activity//hydrolase activity, acting on ester bonds//molecular_function//binding//cation binding	metal dependent phosphohydrolase; K06950 uncharacterized protein	COG1418R
MMP0038	2787.99	2897.91	-0.055787	0.67818	0.73941	--	--	--	COG4965U
MMP0039	4190.96	3731.59	0.16749	0.22744	0.30519	GO:0032550//GO:0035639//GO:0005488//GO:0003674//GO:0032559//GO:0001882//GO:0030554//GO:0032555//GO:0017076//GO:0003824//GO:0005524//GO:0097159//GO:0043167//GO:0016787//GO:0000166//GO:0032549//GO:0043168//GO:0032553//GO:0001883	purine ribonucleoside binding//purine ribonucleoside triphosphate binding//binding//molecular_function//adenyl ribonucleotide binding//nucleoside binding//adenyl nucleotide binding//purine ribonucleotide binding//purine nucleotide binding//catalytic activity//ATP binding//organic cyclic compound binding//ion binding//hydrolase activity//nucleotide binding//ribonucleoside binding//anion binding//r…	--	COG1955NU
MMP0040	10318.6	10557.6	-0.033037	0.7965	0.83692	GO:0032550//GO:0003676//GO:0030554//GO:0016887//GO:0001882//GO:0032559//GO:0003674//GO:0005488//GO:0035639//GO:0016462//GO:0016787//GO:0043167//GO:0097159//GO:0005524//GO:0003824//GO:0017076//GO:0032555//GO:0016818//GO:0032549//GO:0000166//GO:0043168//GO:0003677//GO:0017111//GO:0016817//GO:0001883//GO:0032553	purine ribonucleoside binding//nucleic acid binding//adenyl nucleotide binding//ATPase activity//nucleoside binding//adenyl ribonucleotide binding//molecular_function//binding//purine ribonucleoside triphosphate binding//pyrophosphatase activity//hydrolase activity//ion binding//organic cyclic compound binding//ATP binding//catalytic activity//purine nucleotide binding//purine ribonucleotide bind…	--	COG4962U
MMP0041	8280.86	8255.8	0.004371	0.98271	0.98953	GO:0000996//GO:0008134//GO:0046872//GO:0097159//GO:0043167//GO:0017025//GO:0046914//GO:0008270//GO:0003674//GO:0005488//GO:0005198//GO:0005515//GO:0003676//GO:0000988//GO:0043169//GO:0001071//GO:0043565//GO:0003677//GO:0003735//GO:0003700//GO:0016987//GO:0000990	core DNA-dependent RNA polymerase binding promoter specificity activity//transcription factor binding//metal ion binding//organic cyclic compound binding//ion binding//TBP-class protein binding//transition metal ion binding//zinc ion binding//molecular_function//binding//structural molecule activity//protein binding//nucleic acid binding//protein binding transcription factor activity//cation bind…	--	COG1405K
MMP0042	2583.83	2337.76	0.14438	0.30201	0.38789	--	--	--	COG3277J
MMP0043	11791.7	6546.56	0.84896	0.00023681	0.00068635	GO:0016491//GO:0003824//GO:0016638//GO:0004152//GO:0015930//GO:0003674//GO:0016701//GO:0016627//GO:0004497//GO:0016703//GO:0016635//GO:0018580	oxidoreductase activity//catalytic activity//oxidoreductase activity, acting on the CH-NH2 group of donors//dihydroorotate dehydrogenase activity//glutamate synthase activity//molecular_function//oxidoreductase activity, acting on single donors with incorporation of molecular oxygen//oxidoreductase activity, acting on the CH-CH group of donors//monooxygenase activity//oxidoreductase activity, act…	isopentenyl pyrophosphate isomerase (EC:5.3.3.2); K01823 isopentenyl-diphosphate delta-isomerase [EC:5.3.3.2]	COG1304C
MMP0044	14456.2	8310.29	0.79872	0.0021341	0.0050629	GO:0004114//GO:0004112//GO:0004115//GO:0042578//GO:0016787//GO:0003824//GO:0016788//GO:0003674//GO:0008081	3',5'-cyclic-nucleotide phosphodiesterase activity//cyclic-nucleotide phosphodiesterase activity//3',5'-cyclic-AMP phosphodiesterase activity//phosphoric ester hydrolase activity//hydrolase activity//catalytic activity//hydrolase activity, acting on ester bonds//molecular_function//phosphoric diester hydrolase activity	beta-lactamase domain-containing protein; K12574 ribonuclease J [EC:3.1.-.-]	COG0595R
MMP0045	7815.93	5286.96	0.56398	0.043037	0.073954	GO:0003824//GO:0016491//GO:0003674	catalytic activity//oxidoreductase activity//molecular_function	--	COG0142H
MMP0046	1715.55	916.108	0.90508	0.011385	0.022782	--	--	hypothetical protein	COG4072S
MMP0047	617.917	647.27	-0.066954	0.67093	0.7338	GO:0051540//GO:0051536//GO:0019842//GO:0005488//GO:0003674//GO:0043169//GO:0031419//GO:0043167//GO:0046872//GO:0097159//GO:0003824//GO:0046906	metal cluster binding//iron-sulfur cluster binding//vitamin binding//binding//molecular_function//cation binding//cobalamin binding//ion binding//metal ion binding//organic cyclic compound binding//catalytic activity//tetrapyrrole binding	--	COG1032C
MMP0048	124.39	188.743	-0.60156	0.0024646	0.0057762	--	--	hypothetical protein	-
MMP0049	382.018	545.517	-0.51398	0.0012506	0.0031383	GO:0016740//GO:0003674//GO:0016772//GO:0003824	transferase activity//molecular_function//transferase activity, transferring phosphorus-containing groups//catalytic activity	carbonic anhydrase	COG0663R
MMP0050	1748.71	2561.81	-0.55087	8.7121e-05	0.00027596	--	--	ribH; 6,7-dimethyl-8-ribityllumazine synthase (EC:2.5.1.9); K00794 6,7-dimethyl-8-ribityllumazine synthase [EC:2.5.1.78]	COG0054H
MMP0051	796.248	770.721	0.047009	0.75803	0.80428	GO:0003674//GO:0003824	molecular_function//catalytic activity	--	COG0140E
MMP0052	2298.06	1774.32	0.37315	0.0078241	0.016295	GO:0003677//GO:0000166//GO:0030554//GO:0003674//GO:0005488//GO:0003676//GO:0097159//GO:0017076	DNA binding//nucleotide binding//adenyl nucleotide binding//molecular_function//binding//nucleic acid binding//organic cyclic compound binding//purine nucleotide binding	CBS domain-containing signal transduction protein; K07744 hypothetical protein	COG2524K
MMP0053	1744.96	1456.35	0.26084	0.067639	0.10911	GO:0003674//GO:0016772//GO:0003824//GO:0016740	molecular_function//transferase activity, transferring phosphorus-containing groups//catalytic activity//transferase activity	--	COG0327S
MMP0054	1563.19	1375.68	0.18435	0.19854	0.27445	GO:0004719//GO:0008171//GO:0005488//GO:0003674//GO:0016741//GO:0008757//GO:0003676//GO:0003824//GO:0097159//GO:0004809//GO:0003677//GO:0003723//GO:0008170//GO:0010340//GO:0016423//GO:0016740//GO:0051998//GO:0008173//GO:0008175//GO:0008168//GO:0008176//GO:0008276	protein-L-isoaspartate (D-aspartate) O-methyltransferase activity//O-methyltransferase activity//binding//molecular_function//transferase activity, transferring one-carbon groups//S-adenosylmethionine-dependent methyltransferase activity//nucleic acid binding//catalytic activity//organic cyclic compound binding//tRNA (guanine-N2-)-methyltransferase activity//DNA binding//RNA binding//N-methyltran…	--	COG2890J
MMP0055	1167.62	1246.2	-0.093975	0.51549	0.59553	GO:0003723//GO:0097159//GO:0005488//GO:0003674//GO:0003676	RNA binding//organic cyclic compound binding//binding//molecular_function//nucleic acid binding	--	COG0098J
MMP0056	612.402	2506.52	-2.0331	1.0618e-05	4.1495e-05	GO:0003674//GO:0005488//GO:0003824//GO:0051536//GO:0051540	molecular_function//binding//catalytic activity//iron-sulfur cluster binding//metal cluster binding	cofH; FO synthase subunit 2; K11781 FO synthase subunit 2 [EC:2.5.1.77]	COG1060HR
MMP0057	3404.65	6495.08	-0.93184	0.0017163	0.0041397	GO:0051536//GO:0051540//GO:0005488//GO:0003674//GO:0003824	iron-sulfur cluster binding//metal cluster binding//binding//molecular_function//catalytic activity	cofH; FO synthase subunit 2; K11781 FO synthase subunit 2 [EC:2.5.1.77]	COG1060HR
MMP0058	12756	52180.5	-2.0323	1.7274e-13	2.8339e-12	GO:0003674//GO:0003824//GO:0016491//GO:0016705	molecular_function//catalytic activity//oxidoreductase activity//oxidoreductase activity, acting on paired donors, with incorporation or reduction of molecular oxygen	mer; methylenetetrahydromethanopterin reductase (EC:1.5.99.11); K00320 5,10-methylenetetrahydromethanopterin reductase [EC:1.5.98.2]	COG2141C
MMP0059	3110.6	2884.81	0.10872	0.54317	0.62012	--	--	--	-
MMP0060	3400.97	4273.99	-0.32964	0.063995	0.10381	GO:0003735//GO:0003674//GO:0005198	structural constituent of ribosome//molecular_function//structural molecule activity	--	COG2157J
MMP0061	10144.5	13095.4	-0.36836	0.0061848	0.013262	GO:0005488//GO:0003674//GO:0043022//GO:0043021	binding//molecular_function//ribosome binding//ribonucleoprotein complex binding	aIF6; translation initiation factor IF-6; K03264 translation initiation factor 6	COG1976J
MMP0062	3777.69	5780.56	-0.61371	7.0997e-06	2.9036e-05	GO:0005198//GO:0003674//GO:0003735	structural molecule activity//molecular_function//structural constituent of ribosome	50S ribosomal protein L31e; K02910 large subunit ribosomal protein L31e	COG2097J
MMP0063	2166.62	2219.47	-0.03477	0.80365	0.84292	--	--	--	COG0548E
MMP0064	533.536	629.881	-0.23949	0.12332	0.1833	GO:0030234//GO:0003674	enzyme regulator activity//molecular_function	--	COG0347E
MMP0065	1715.12	2209.88	-0.36566	0.0095516	0.019595	GO:0008509//GO:0022892//GO:0008324//GO:0022890//GO:0022891//GO:0008519//GO:0005215//GO:0015101//GO:0015075//GO:0003674//GO:0022857	anion transmembrane transporter activity//substrate-specific transporter activity//cation transmembrane transporter activity//inorganic cation transmembrane transporter activity//substrate-specific transmembrane transporter activity//ammonium transmembrane transporter activity//transporter activity//organic cation transmembrane transporter activity//ion transmembrane transporter activity//molecul…	amtB; ammonium transporter; K03320 ammonium transporter, Amt family	COG0004P
MMP0066	1111.8	1861.91	-0.74388	1.8956e-07	1.1446e-06	GO:0030234//GO:0003674	enzyme regulator activity//molecular_function	glnB; nitrogen regulatory protein P-II; K04751 nitrogen regulatory protein P-II 1	COG0347E
MMP0067	90.1658	131.62	-0.54572	0.020025	0.03777	GO:0003674//GO:0030234	molecular_function//enzyme regulator activity	glnK2; nitrogen regulatory protein P-II; K04751 nitrogen regulatory protein P-II 1	COG0347E
MMP0068	248.635	410	-0.7216	8.7074e-05	0.00027596	GO:0022891//GO:0022890//GO:0008324//GO:0008509//GO:0022892//GO:0003674//GO:0015075//GO:0022857//GO:0015101//GO:0003824//GO:0005215//GO:0008519	substrate-specific transmembrane transporter activity//inorganic cation transmembrane transporter activity//cation transmembrane transporter activity//anion transmembrane transporter activity//substrate-specific transporter activity//molecular_function//ion transmembrane transporter activity//transmembrane transporter activity//organic cation transmembrane transporter activity//catalytic activity…	amtB; ammonium transporter	COG0004P
MMP0069	109.209	201.47	-0.88346	9.4406e-06	3.7568e-05	GO:0003674//GO:0003824	molecular_function//catalytic activity	methylated-DNA--protein-cysteine methyltransferase; K00567 methylated-DNA-[protein]-cysteine S-methyltransferase [EC:2.1.1.63]	COG0350L
MMP0070	327.588	382.92	-0.22516	0.17232	0.24423	GO:0003674//GO:0016491//GO:0003824	molecular_function//oxidoreductase activity//catalytic activity	--	COG2218C
MMP0071	599.621	695.848	-0.21472	0.1616	0.23132	GO:0016740//GO:0003896//GO:0034062//GO:0016779//GO:0003674//GO:0003899//GO:0003824//GO:0016772	transferase activity//DNA primase activity//RNA polymerase activity//nucleotidyltransferase activity//molecular_function//DNA-directed RNA polymerase activity//catalytic activity//transferase activity, transferring phosphorus-containing groups	--	COG1467L
MMP0072	612.797	883.81	-0.52833	0.00052907	0.0014353	GO:0051540//GO:0051536//GO:0016787//GO:0003824//GO:0003674//GO:0005488	metal cluster binding//iron-sulfur cluster binding//hydrolase activity//catalytic activity//molecular_function//binding	hypothetical protein; K07072	COG1548KG
MMP0073	6941.47	10497.8	-0.59678	1.1568e-05	4.4603e-05	GO:0000166//GO:0032549//GO:0043168//GO:0016884//GO:0001883//GO:0032553//GO:0032550//GO:0035639//GO:0030554//GO:0001882//GO:0005488//GO:0003674//GO:0032559//GO:0016879//GO:0016874//GO:0004066//GO:0005524//GO:0097159//GO:0032555//GO:0004055//GO:0017076//GO:0003824//GO:0043167	nucleotide binding//ribonucleoside binding//anion binding//carbon-nitrogen ligase activity, with glutamine as amido-N-donor//purine nucleoside binding//ribonucleotide binding//purine ribonucleoside binding//purine ribonucleoside triphosphate binding//adenyl nucleotide binding//nucleoside binding//binding//molecular_function//adenyl ribonucleotide binding//ligase activity, forming carbon-nitrogen …	argG; argininosuccinate synthase (EC:6.3.4.5); K01940 argininosuccinate synthase [EC:6.3.4.5]	COG0137E
MMP0074	1365.7	706.683	0.9505	1.0539e-10	1.1979e-09	--	--	hypothetical protein; K09160 hypothetical protein	COG2983S
MMP0075	52.2255	79.4516	-0.60532	0.021166	0.039664	--	--	abortive infection protein	-
MMP0076	0.932116	5158.28	-12.434	2.8041e-295	4.8763e-292	GO:0016740//GO:0030410//GO:0003824//GO:0016765//GO:0003674	transferase activity//nicotianamine synthase activity//catalytic activity//transferase activity, transferring alkyl or aryl (other than methyl) groups//molecular_function	deoxyribonuclease	COG3269R
MMP0077	778.496	1005.49	-0.36914	0.01247	0.024727	GO:0051540//GO:0051536//GO:0003824//GO:0005488//GO:0003674	metal cluster binding//iron-sulfur cluster binding//catalytic activity//binding//molecular_function	radical SAM domain-containing protein	COG0602O
MMP0078	727.779	793.448	-0.12464	0.40502	0.49323	GO:0051536//GO:0051540//GO:0020037//GO:0003674//GO:0005488//GO:0003824//GO:0097159//GO:0016491//GO:0046906	iron-sulfur cluster binding//metal cluster binding//heme binding//molecular_function//binding//catalytic activity//organic cyclic compound binding//oxidoreductase activity//tetrapyrrole binding	--	COG2221C
MMP0079	3514.54	2805.49	0.32508	0.018722	0.035582	GO:0005488//GO:0003674//GO:0000988//GO:0003676//GO:0000150//GO:0097159//GO:0000996//GO:0003824//GO:0003677//GO:0003700//GO:0000990//GO:0016987//GO:0001071	binding//molecular_function//protein binding transcription factor activity//nucleic acid binding//recombinase activity//organic cyclic compound binding//core DNA-dependent RNA polymerase binding promoter specificity activity//catalytic activity//DNA binding//sequence-specific DNA binding transcription factor activity//core RNA polymerase binding transcription factor activity//sigma factor activit…	orotate phosphoribosyltransferase-like protein; K00762 orotate phosphoribosyltransferase [EC:2.4.2.10]	COG0856F
MMP0080	5508.49	9575.44	-0.79768	5.5001e-09	4.4077e-08	--	--	glutamate synthase large subunit (EC:1.4.1.13)	COG0067E
MMP0081	8993.54	16796.2	-0.90117	3.7335e-11	4.7048e-10	GO:0015930//GO:0005488//GO:0003674//GO:0004152//GO:0003824//GO:0016765//GO:0016638//GO:0016491//GO:0051540//GO:0051536//GO:0016635//GO:0016703//GO:0016740//GO:0018580//GO:0004497//GO:0016701//GO:0016627	glutamate synthase activity//binding//molecular_function//dihydroorotate dehydrogenase activity//catalytic activity//transferase activity, transferring alkyl or aryl (other than methyl) groups//oxidoreductase activity, acting on the CH-NH2 group of donors//oxidoreductase activity//metal cluster binding//iron-sulfur cluster binding//oxidoreductase activity, acting on the CH-CH group of donors, qui…	gltB; glutamate synthase large subunit (EC:1.4.1.13)	COG0069E
MMP0082	5460.88	8908.17	-0.706	2.3345e-07	1.3669e-06	GO:0003824//GO:0016491//GO:0003674	catalytic activity//oxidoreductase activity//molecular_function	glutamate synthase large subunit (EC:1.4.1.13)	COG0070E
MMP0083	9582.86	13568.7	-0.50175	0.00021033	0.00061472	GO:0003674//GO:0005488//GO:0051540//GO:0051536	molecular_function//binding//metal cluster binding//iron-sulfur cluster binding	coenzyme F420 hydrogenase/dehydrogenase subunit beta domain-containing protein; K00441 coenzyme F420 hydrogenase subunit beta [EC:1.12.98.1]	COG1035C
MMP0084	1382.6	919.103	0.58908	5.1536e-05	0.00017436	--	--	hypothetical protein	-
MMP0085	2509.98	1716.68	0.54806	9.433e-05	0.0002961	--	--	hypothetical protein; K06965 protein pelota	COG1537R
MMP0086	1251.67	977.716	0.35637	0.013672	0.026864	GO:0043565//GO:0001071//GO:0000990//GO:0016987//GO:0003700//GO:0003677//GO:0097159//GO:0000996//GO:0000988//GO:0003676//GO:0003674//GO:0005488	sequence-specific DNA binding//nucleic acid binding transcription factor activity//core RNA polymerase binding transcription factor activity//sigma factor activity//sequence-specific DNA binding transcription factor activity//DNA binding//organic cyclic compound binding//core DNA-dependent RNA polymerase binding promoter specificity activity//protein binding transcription factor activity//nucleic…	tfx; transcriptional regulator; K09714 hypothetical protein	COG1356S
MMP0087	3368.13	4703.69	-0.48185	0.0004598	0.0012753	GO:0016616//GO:0050662//GO:0048037//GO:0003674//GO:0005488//GO:0004420//GO:0016614//GO:0003824//GO:0016491	oxidoreductase activity, acting on the CH-OH group of donors, NAD or NADP as acceptor//coenzyme binding//cofactor binding//molecular_function//binding//hydroxymethylglutaryl-CoA reductase (NADPH) activity//oxidoreductase activity, acting on CH-OH group of donors//catalytic activity//oxidoreductase activity	hmgA; hydroxymethylglutaryl-coenzyme A reductase:3-hydroxy-3-methylglutaryl coenzyme A reductase (EC:1.1.1.34); K00021 hydroxymethylglutaryl-CoA reductase (NADPH) [EC:1.1.1.34]	COG1257I
MMP0088	2612.04	2693.84	-0.044487	0.75197	0.7998	GO:0016616//GO:0051287//GO:0004455//GO:0000166//GO:0016628//GO:0004616//GO:0008839//GO:0016620//GO:0008883//GO:0050662//GO:0048037//GO:0016627//GO:0016614//GO:0005488//GO:0003674//GO:0008677//GO:0003824//GO:0097159//GO:0016491//GO:0043115//GO:0050661//GO:0016903	oxidoreductase activity, acting on the CH-OH group of donors, NAD or NADP as acceptor//NAD binding//ketol-acid reductoisomerase activity//nucleotide binding//oxidoreductase activity, acting on the CH-CH group of donors, NAD or NADP as acceptor//phosphogluconate dehydrogenase (decarboxylating) activity//dihydrodipicolinate reductase activity//oxidoreductase activity, acting on the aldehyde or oxo …	--	COG0373H
MMP0089	540.606	590.178	-0.12657	0.41497	0.50287	GO:0022804//GO:0008324//GO:0016628//GO:0015405//GO:0042623//GO:0022892//GO:0043492//GO:0016627//GO:0048037//GO:0042626//GO:0050662//GO:0015078//GO:0017111//GO:0016817//GO:0015399//GO:0051287//GO:0022891//GO:0016616//GO:0000166//GO:0016818//GO:0022890//GO:0097159//GO:0003824//GO:0046933//GO:0016787//GO:0016462//GO:0015077//GO:0043115//GO:0016491//GO:0005215//GO:0016614//GO:0019829//GO:0022857//GO:…	active transmembrane transporter activity//cation transmembrane transporter activity//oxidoreductase activity, acting on the CH-CH group of donors, NAD or NADP as acceptor//P-P-bond-hydrolysis-driven transmembrane transporter activity//ATPase activity, coupled//substrate-specific transporter activity//ATPase activity, coupled to movement of substances//oxidoreductase activity, acting on the CH-CH…	--	COG1648H
MMP0090	664.684	234.517	1.503	3.1007e-17	9.6288e-16	--	--	glycosyl transferase	COG0438M
MMP0091	5532.01	4449.72	0.31409	0.042704	0.07353	GO:0003676//GO:0003674//GO:0005488//GO:0005198//GO:0005515//GO:0097159//GO:0003735//GO:0003723	nucleic acid binding//molecular_function//binding//structural molecule activity//protein binding//organic cyclic compound binding//structural constituent of ribosome//RNA binding	--	COG1491J
MMP0092	2223.12	2525.55	-0.18401	0.24545	0.32533	GO:0003824//GO:0016772//GO:0003899//GO:0003674//GO:0016779//GO:0034062//GO:0016740	catalytic activity//transferase activity, transferring phosphorus-containing groups//DNA-directed RNA polymerase activity//molecular_function//nucleotidyltransferase activity//RNA polymerase activity//transferase activity	--	COG1460S
MMP0093	8153.35	11512.6	-0.49775	0.00024115	0.0006966	GO:0003674//GO:0005198//GO:0003735	molecular_function//structural molecule activity//structural constituent of ribosome	50S ribosomal protein L21e; K02889 large subunit ribosomal protein L21e	COG2139J
MMP0094	2254.87	3818.96	-0.76014	4.3359e-08	2.9225e-07	GO:0003723//GO:0003676//GO:0003674//GO:0005488//GO:0097159	RNA binding//nucleic acid binding//molecular_function//binding//organic cyclic compound binding	pseudouridylate synthase; K07583 tRNA pseudouridine synthase 10 [EC:5.4.99.-]	COG1258J
MMP0095	1657.7	1854.37	-0.16174	0.25407	0.33446	GO:0016151//GO:0043167//GO:0046872//GO:0003824//GO:0046914//GO:0003674//GO:0005488//GO:0043169	nickel ion binding//ion binding//metal ion binding//catalytic activity//transition metal ion binding//molecular_function//binding//cation binding	--	COG1379S
MMP0096	649.446	1219.35	-0.90883	8.1295e-10	7.56e-09	GO:0048037//GO:0043168//GO:0043167//GO:0030170//GO:0005488//GO:0003674	cofactor binding//anion binding//ion binding//pyridoxal phosphate binding//binding//molecular_function	GntR family transcriptional regulator (EC:2.6.1.-); K00837 [EC:2.6.1.-]	COG1167KE
MMP0097	168.842	203.442	-0.26894	0.27469	0.35702	GO:0016740//GO:0003677//GO:0043565//GO:0003676//GO:0005488//GO:0003674//GO:0016779//GO:0003824//GO:0016772//GO:0097159	transferase activity//DNA binding//sequence-specific DNA binding//nucleic acid binding//binding//molecular_function//nucleotidyltransferase activity//catalytic activity//transferase activity, transferring phosphorus-containing groups//organic cyclic compound binding	--	COG3620K
MMP0098	2147.24	5718.51	-1.4132	5.1553e-24	3.4481e-22	GO:0051540//GO:0051536//GO:0005488//GO:0003674	metal cluster binding//iron-sulfur cluster binding//binding//molecular_function	ferredoxin	COG1149C
MMP0099	2158.4	3000.11	-0.47505	0.00062945	0.001684	GO:0005215//GO:0022857//GO:0003674	transporter activity//transmembrane transporter activity//molecular_function	major facilitator transporter	COG2814G
MMP0100	1969.04	2361.32	-0.2621	0.059297	0.09728	GO:0015077//GO:0005215//GO:0015299//GO:0015298//GO:0022857//GO:0003674//GO:0015075//GO:0022892//GO:0015078//GO:0015297//GO:0008324//GO:0022804//GO:0022890//GO:0015291//GO:0022891	monovalent inorganic cation transmembrane transporter activity//transporter activity//solute:hydrogen antiporter activity//solute:cation antiporter activity//transmembrane transporter activity//molecular_function//ion transmembrane transporter activity//substrate-specific transporter activity//hydrogen ion transmembrane transporter activity//antiporter activity//cation transmembrane transporter a…	--	COG0475P
MMP0101	1780.97	2497.14	-0.48761	0.00048096	0.0013234	GO:0000166//GO:0005488//GO:0003674//GO:0030554//GO:0017076//GO:0097159	nucleotide binding//binding//molecular_function//adenyl nucleotide binding//purine nucleotide binding//organic cyclic compound binding	hypothetical protein	COG2524K
MMP0102	263.721	233.016	0.17858	0.31076	0.39533	GO:0016426//GO:0003676//GO:0008757//GO:0034062//GO:0008649//GO:0016741//GO:0003899//GO:0005488//GO:0003674//GO:0008171//GO:0004719//GO:0016779//GO:0016433//GO:0097159//GO:0016772//GO:0003824//GO:0008173//GO:0016429//GO:0016423//GO:0051998//GO:0016740//GO:0010340//GO:0008170//GO:0003723//GO:0008276//GO:0000179//GO:0008176//GO:0008168//GO:0008175	tRNA (adenine) methyltransferase activity//nucleic acid binding//S-adenosylmethionine-dependent methyltransferase activity//RNA polymerase activity//rRNA methyltransferase activity//transferase activity, transferring one-carbon groups//DNA-directed RNA polymerase activity//binding//molecular_function//O-methyltransferase activity//protein-L-isoaspartate (D-aspartate) O-methyltransferase activity/…	--	COG2518O
MMP0103	7112.15	11155.4	-0.64938	1.9062e-06	9.1067e-06	GO:0043167//GO:0047465//GO:0003824//GO:0016830//GO:0016829//GO:0097159//GO:0016854//GO:0016831//GO:0016491//GO:0016853//GO:0003674//GO:0005488//GO:0016857//GO:0017150//GO:0004497//GO:0016836//GO:0050662//GO:0016627//GO:0048037//GO:0016701//GO:0050660//GO:0016835//GO:0043168//GO:0004590//GO:0018580//GO:0016703//GO:0000166//GO:0004834//GO:0004425	ion binding//N-acylglucosamine-6-phosphate 2-epimerase activity//catalytic activity//carbon-carbon lyase activity//lyase activity//organic cyclic compound binding//racemase and epimerase activity//carboxy-lyase activity//oxidoreductase activity//isomerase activity//molecular_function//binding//racemase and epimerase activity, acting on carbohydrates and derivatives//tRNA dihydrouridine synthase a…	pyridoxal biosynthesis lyase PdxS; K06215 pyridoxal 5'-phosphate synthase pdxS subunit [EC:4.3.3.6]	COG0214H
MMP0104	329.749	245.015	0.4285	0.045051	0.07711	GO:0051540//GO:0051536//GO:0005488//GO:0003674	metal cluster binding//iron-sulfur cluster binding//binding//molecular_function	--	COG1149C
MMP0105	2514.41	1016.45	1.3067	8.0605e-20	3.1857e-18	GO:0004672//GO:0038023//GO:0004871//GO:0060089//GO:0016301//GO:0016773//GO:0000155//GO:0016740//GO:0004673//GO:0003824//GO:0004872//GO:0016772//GO:0016775//GO:0005215//GO:0003674	protein kinase activity//signaling receptor activity//signal transducer activity//molecular transducer activity//kinase activity//phosphotransferase activity, alcohol group as acceptor//two-component sensor activity//transferase activity//protein histidine kinase activity//catalytic activity//receptor activity//transferase activity, transferring phosphorus-containing groups//phosphotransferase ac…	hypothetical protein	-
MMP0106	258.088	120.386	1.1002	3.1003e-06	1.386e-05	GO:0038023//GO:0004871//GO:0004672//GO:0016740//GO:0060089//GO:0016301//GO:0016773//GO:0000155//GO:0005215//GO:0004673//GO:0003824//GO:0004872//GO:0016772//GO:0016775//GO:0003674	signaling receptor activity//signal transducer activity//protein kinase activity//transferase activity//molecular transducer activity//kinase activity//phosphotransferase activity, alcohol group as acceptor//two-component sensor activity//transporter activity//protein histidine kinase activity//catalytic activity//receptor activity//transferase activity, transferring phosphorus-containing groups/…	hypothetical protein; K16923 energy-coupling factor transport system substrate-specific component	COG3275T
MMP0107	52.8403	41.7683	0.33923	0.26894	0.35006	--	--	--	COG0619P
MMP0108	573.387	550.971	0.057532	0.71633	0.77181	GO:0005215//GO:0003674	transporter activity//molecular_function	--	COG1840P
MMP0109	126.623	90.7745	0.48018	0.029872	0.053499	GO:0003674//GO:0005215	molecular_function//transporter activity	--	COG1178P
MMP0110	219.913	148.863	0.56295	0.0030906	0.0071376	GO:0019001//GO:0032550//GO:0032561//GO:0003674//GO:0032559//GO:0005488//GO:0001882//GO:0016887//GO:0030554//GO:0035639//GO:0022857//GO:0016820//GO:0003924//GO:0005215//GO:0016462//GO:0016787//GO:0043167//GO:0017076//GO:0003824//GO:0032555//GO:0097159//GO:0005524//GO:0032549//GO:0016818//GO:0000166//GO:0043168//GO:0005525//GO:0016817//GO:0017111//GO:0032553//GO:0001883	guanyl nucleotide binding//purine ribonucleoside binding//guanyl ribonucleotide binding//molecular_function//adenyl ribonucleotide binding//binding//nucleoside binding//ATPase activity//adenyl nucleotide binding//purine ribonucleoside triphosphate binding//transmembrane transporter activity//hydrolase activity, acting on acid anhydrides, catalyzing transmembrane movement of substances//GTPase act…	ABC transporter:AAA ATPase; K02010 iron(III) transport system ATP-binding protein [EC:3.6.3.30]	COG3842E
MMP0111	165.273	63.148	1.388	4.9771e-10	4.8899e-09	--	--	hypothetical protein	-
MMP0112	1342.01	1074.51	0.32072	0.026153	0.047424	GO:0016787//GO:0043167//GO:0046872//GO:0003824//GO:0042578//GO:0016788//GO:0003674//GO:0016791//GO:0005488//GO:0043169	hydrolase activity//ion binding//metal ion binding//catalytic activity//phosphoric ester hydrolase activity//hydrolase activity, acting on ester bonds//molecular_function//phosphatase activity//binding//cation binding	2,3-bisphosphoglycerate-independent phosphoglycerate mutase 2 (EC:5.4.2.1); K15635 2,3-bisphosphoglycerate-independent phosphoglycerate mutase [EC:5.4.2.12]	COG3635G
MMP0113	1160.14	1162.17	-0.0025233	0.98784	0.99298	--	--	--	-
MMP0114	143.901	50.7192	1.5045	1.9805e-10	2.1526e-09	--	--	xylose isomerase domain-containing protein	COG1082G
MMP0115	314.095	240.958	0.38242	0.029215	0.052429	GO:0003824//GO:0016491//GO:0003674	catalytic activity//oxidoreductase activity//molecular_function	--	COG0778C
MMP0116	1499.78	2404.77	-0.68115	1.4252e-06	7.0609e-06	GO:0016491//GO:0016903//GO:0003824//GO:0097159//GO:0005488//GO:0003674//GO:0005515//GO:0016620//GO:0050662//GO:0048037//GO:0016627//GO:0016628//GO:0008839//GO:0000166//GO:0003942//GO:0046983//GO:0051287	oxidoreductase activity//oxidoreductase activity, acting on the aldehyde or oxo group of donors//catalytic activity//organic cyclic compound binding//binding//molecular_function//protein binding//oxidoreductase activity, acting on the aldehyde or oxo group of donors, NAD or NADP as acceptor//coenzyme binding//cofactor binding//oxidoreductase activity, acting on the CH-CH group of donors//oxidored…	argC; N-acetyl-gamma-glutamyl-phosphate reductase (EC:1.2.1.38); K00145 N-acetyl-gamma-glutamyl-phosphate reductase [EC:1.2.1.38]	COG0002E
MMP0117	627.286	838.654	-0.41895	0.0052749	0.011524	GO:0016772//GO:0003824//GO:0016779//GO:0003674//GO:0016740	transferase activity, transferring phosphorus-containing groups//catalytic activity//nucleotidyltransferase activity//molecular_function//transferase activity	hypothetical protein; K14941 2-phospho-L-lactate guanylyltransferase [EC:2.7.7.68]	COG1920S
MMP0118	495.055	523.755	-0.081305	0.60975	0.67758	GO:0003674//GO:0016787//GO:0003824	molecular_function//hydrolase activity//catalytic activity	--	COG0491R
MMP0119	518.15	489.488	0.082096	0.60978	0.67758	GO:0003674//GO:0003824	molecular_function//catalytic activity	--	COG0340H
MMP0120	353.684	380.111	-0.10396	0.52751	0.60431	GO:0097159//GO:0003676//GO:0003674//GO:0005488//GO:0043566//GO:0003697//GO:0003677	organic cyclic compound binding//nucleic acid binding//molecular_function//binding//structure-specific DNA binding//single-stranded DNA binding//DNA binding	--	COG3390S
MMP0121	163.859	152.367	0.10491	0.60086	0.67239	GO:0003674//GO:0005488//GO:0003676//GO:0097159	molecular_function//binding//nucleic acid binding//organic cyclic compound binding	--	-
MMP0122	1276.48	1379.16	-0.11162	0.43741	0.52423	GO:0003676//GO:0003674//GO:0005488//GO:0097159	nucleic acid binding//molecular_function//binding//organic cyclic compound binding	--	-
MMP0123	1564.57	3815.21	-1.286	5.1255e-09	4.1265e-08	GO:0043169//GO:0032550//GO:0032559//GO:0003674//GO:0005488//GO:0001882//GO:0030554//GO:0035639//GO:0016614//GO:0016874//GO:0016491//GO:0016879//GO:0043167//GO:0016881//GO:0003824//GO:0017076//GO:0032555//GO:0005524//GO:0097159//GO:0046872//GO:0032549//GO:0008831//GO:0000166//GO:0016616//GO:0043168//GO:0050662//GO:0008716//GO:0048037//GO:0032553//GO:0001883	cation binding//purine ribonucleoside binding//adenyl ribonucleotide binding//molecular_function//binding//nucleoside binding//adenyl nucleotide binding//purine ribonucleoside triphosphate binding//oxidoreductase activity, acting on CH-OH group of donors//ligase activity//oxidoreductase activity//ligase activity, forming carbon-nitrogen bonds//ion binding//acid-amino acid ligase activity//catalyt…	purT; phosphoribosylglycinamide formyltransferase 2 (EC:2.1.2.2); K08289 phosphoribosylglycinamide formyltransferase 2 [EC:2.1.2.2]	COG0027F
MMP0124	631.547	688.132	-0.1238	0.52094	0.60034	--	--	--	-
MMP0125	2981.07	3635.21	-0.28621	0.26556	0.3467	--	--	--	COG4018S
MMP0126	2330.52	2092.29	0.15557	0.60585	0.67623	GO:0003824//GO:0005488//GO:0003674//GO:0051540//GO:0051536	catalytic activity//binding//molecular_function//metal cluster binding//iron-sulfur cluster binding	--	COG0502H
MMP0127	16300.8	58925.9	-1.854	2.3398e-16	5.8969e-15	GO:0016614//GO:0003674//GO:0005488//GO:0016695//GO:0018537//GO:0003824//GO:0008977//GO:0047068//GO:0016491//GO:0004665//GO:0016616//GO:0016645//GO:0016628//GO:0004616//GO:0046995//GO:0016627//GO:0048037	oxidoreductase activity, acting on CH-OH group of donors//molecular_function//binding//oxidoreductase activity, acting on hydrogen as donor//coenzyme F420-dependent N5,N10-methenyltetrahydromethanopterin reductase activity//catalytic activity//prephenate dehydrogenase activity//N5,N10-methenyltetrahydromethanopterin hydrogenase activity//oxidoreductase activity//prephenate dehydrogenase (NADP+) a…	hmd; H(2)-dependent methylenetetrahydromethanopterin dehydrogenase (EC:1.12.98.2); K13942 5,10-methenyltetrahydromethanopterin hydrogenase [EC:1.12.98.2]	COG4074C
MMP0128	324.12	280.401	0.20903	0.2237	0.30063	--	--	--	COG1878R
MMP0129	566.724	840.075	-0.56787	0.00017827	0.00052902	GO:0017150//GO:0048037//GO:0016627//GO:0050662//GO:0050660//GO:0043168//GO:0016740//GO:0004518//GO:0000166//GO:0043167//GO:0016787//GO:0097159//GO:0016772//GO:0003824//GO:0016491//GO:0004540//GO:0016788//GO:0005488//GO:0003674	tRNA dihydrouridine synthase activity//cofactor binding//oxidoreductase activity, acting on the CH-CH group of donors//coenzyme binding//flavin adenine dinucleotide binding//anion binding//transferase activity//nuclease activity//nucleotide binding//ion binding//hydrolase activity//organic cyclic compound binding//transferase activity, transferring phosphorus-containing groups//catalytic activity…	hypothetical protein	COG1387ER
MMP0130	689.954	948.499	-0.45915	0.0020736	0.004933	GO:0016829//GO:0003824//GO:0003674	lyase activity//catalytic activity//molecular_function	fumA; fumarate hydratase (EC:4.2.1.2); K01677 fumarate hydratase subunit alpha [EC:4.2.1.2]	COG1951C
MMP0131	1163.74	1153.26	0.01305	0.92014	0.94197	GO:0016831//GO:0043167//GO:0003824//GO:0016829//GO:0016830//GO:0030170//GO:0005488//GO:0003674//GO:0048037//GO:0016740//GO:0043168	carboxy-lyase activity//ion binding//catalytic activity//lyase activity//carbon-carbon lyase activity//pyridoxal phosphate binding//binding//molecular_function//cofactor binding//transferase activity//anion binding	--	COG0076E
MMP0132	2331.2	2686.04	-0.20441	0.14237	0.207	GO:0003674//GO:0003824	molecular_function//catalytic activity	--	COG0115EH
MMP0133	6878.95	10838.1	-0.65585	1.5286e-06	7.5089e-06	GO:0043167//GO:0047465//GO:0016638//GO:0016829//GO:0016765//GO:0016830//GO:0003824//GO:0017076//GO:0097159//GO:0016854//GO:0016491//GO:0016853//GO:0016831//GO:0003674//GO:0005488//GO:0016857//GO:0030554//GO:0015930//GO:0016614//GO:0004152//GO:0017150//GO:0004497//GO:0050662//GO:0016627//GO:0048037//GO:0016701//GO:0050660//GO:0004789//GO:0043168//GO:0016901//GO:0048038//GO:0018580//GO:0016740//GO:…	ion binding//N-acylglucosamine-6-phosphate 2-epimerase activity//oxidoreductase activity, acting on the CH-NH2 group of donors//lyase activity//transferase activity, transferring alkyl or aryl (other than methyl) groups//carbon-carbon lyase activity//catalytic activity//purine nucleotide binding//organic cyclic compound binding//racemase and epimerase activity//oxidoreductase activity//isomerase …	guaB; inosine-5'-monophosphate dehydrogenase (EC:1.1.1.205); K00088 IMP dehydrogenase [EC:1.1.1.205]	COG0516F
MMP0134	284.706	497.668	-0.80571	9.4926e-07	4.8984e-06	GO:0046914//GO:0046872//GO:0043167//GO:0043169//GO:0003674//GO:0005488//GO:0016151	transition metal ion binding//metal ion binding//ion binding//cation binding//molecular_function//binding//nickel ion binding	hypothetical protein; K07143 UPF0148 protein	COG1645R
MMP0135	8422.4	12882.2	-0.61308	6.4231e-06	2.6658e-05	--	--	thrC; threonine synthase (EC:4.2.3.1); K01733 threonine synthase [EC:4.2.3.1]	COG0498E
MMP0136	2967.56	4813.86	-0.69792	4.1314e-07	2.2881e-06	GO:0016836//GO:0003994//GO:0016835//GO:0003674//GO:0003824//GO:0016829	hydro-lyase activity//aconitate hydratase activity//carbon-oxygen lyase activity//molecular_function//catalytic activity//lyase activity	leuD; 3-isopropylmalate dehydratase small subunit (EC:4.2.1.33); K01704 3-isopropylmalate/(R)-2-methylmalate dehydratase small subunit [EC:4.2.1.33 4.2.1.35]	COG0066E
MMP0137	3210.24	2503.83	0.35855	0.010075	0.020539	--	--	dys; deoxyhypusine synthase (EC:2.5.1.46); K00809 deoxyhypusine synthase [EC:2.5.1.46]	COG1899O
MMP0138	1693.2	604.732	1.4854	1.1299e-23	6.5494e-22	GO:0043169//GO:0003674//GO:0005488//GO:0046914//GO:0016491//GO:0030151//GO:0043167//GO:0046872//GO:0003824	cation binding//molecular_function//binding//transition metal ion binding//oxidoreductase activity//molybdenum ion binding//ion binding//metal ion binding//catalytic activity	fdhA; formate dehydrogenase subunit alpha (EC:1.2.1.2); K00123 formate dehydrogenase major subunit [EC:1.2.1.2]	COG3383R
MMP0139	986.053	517.585	0.92987	7.655e-10	7.157e-09	GO:0051536//GO:0051540//GO:0003674//GO:0005488	iron-sulfur cluster binding//metal cluster binding//molecular_function//binding	fdhB; formate dehydrogenase subunit beta (EC:1.2.1.2); K00125 formate dehydrogenase, beta subunit [EC:1.2.1.2]	COG1035C
MMP0140	2793.72	1420.84	0.97544	5.8163e-07	3.1314e-06	GO:0003725//GO:0046914//GO:0008270//GO:0043167//GO:0097159//GO:0046872//GO:0043169//GO:0003676//GO:0005488//GO:0003674//GO:0003723	double-stranded RNA binding//transition metal ion binding//zinc ion binding//ion binding//organic cyclic compound binding//metal ion binding//cation binding//nucleic acid binding//binding//molecular_function//RNA binding	(NiFe) hydrogenase maturation protein HypF; K04656 hydrogenase maturation protein HypF	COG0068O
MMP0141	3432.71	7160.77	-1.0608	1.3483e-14	2.7584e-13	GO:0016853//GO:0097159//GO:0003824//GO:0003916//GO:0003676//GO:0003674//GO:0005488//GO:0003677	isomerase activity//organic cyclic compound binding//catalytic activity//DNA topoisomerase activity//nucleic acid binding//molecular_function//binding//DNA binding	hypothetical protein	COG1754R
MMP0142	2925.45	5365.02	-0.87492	2.242e-10	2.4217e-09	GO:0043167//GO:0032555//GO:0003824//GO:0017076//GO:0097159//GO:0005524//GO:0046872//GO:0016874//GO:0005488//GO:0032559//GO:0003674//GO:0030554//GO:0001882//GO:0000287//GO:0035639//GO:0032550//GO:0043169//GO:0019842//GO:0032553//GO:0001883//GO:0050662//GO:0048037//GO:0030976//GO:0043168//GO:0032549//GO:0000166//GO:0030246	ion binding//purine ribonucleotide binding//catalytic activity//purine nucleotide binding//organic cyclic compound binding//ATP binding//metal ion binding//ligase activity//binding//adenyl ribonucleotide binding//molecular_function//adenyl nucleotide binding//nucleoside binding//magnesium ion binding//purine ribonucleoside triphosphate binding//purine ribonucleoside binding//cation binding//vitam…	thiamine pyrophosphate dependent protein; K01652 acetolactate synthase I/II/III large subunit [EC:2.2.1.6]	COG0028EH
MMP0143	798.339	418.4	0.93212	1.5523e-09	1.3915e-08	--	--	hypothetical protein	COG4069S
MMP0144	513.765	711.668	-0.4701	0.0021438	0.0050791	GO:0003674//GO:0003824	molecular_function//catalytic activity	hpcE; 5-oxopent-3-ene-1,2,5-tricarboxylate decarboxylase (EC:4.1.1.68)	COG0179Q
MMP0145	0	0	NA	NA	NA	--	--	--	COG0503F
MMP0146	1018.71	1632.1	-0.68	2.3208e-06	1.082e-05	GO:0043168//GO:0000166//GO:0048037//GO:0050662//GO:0050660//GO:0003674//GO:0005488//GO:0043167//GO:0097159//GO:0003824//GO:0016705//GO:0016491	anion binding//nucleotide binding//cofactor binding//coenzyme binding//flavin adenine dinucleotide binding//molecular_function//binding//ion binding//organic cyclic compound binding//catalytic activity//oxidoreductase activity, acting on paired donors, with incorporation or reduction of molecular oxygen//oxidoreductase activity	hypothetical protein	COG1233Q
MMP0147	348.074	530.599	-0.60823	0.00015213	0.0004585	GO:0003676//GO:0032550//GO:0019001//GO:0035639//GO:0005488//GO:0032559//GO:0032561//GO:0003674//GO:0030554//GO:0001882//GO:0004386//GO:0016491//GO:0016462//GO:0032555//GO:0003824//GO:0017076//GO:0005524//GO:0097159//GO:0043167//GO:0016787//GO:0000166//GO:0003724//GO:0032549//GO:0016818//GO:0003723//GO:0043168//GO:0017111//GO:0016817//GO:0005525//GO:0032553//GO:0001883	nucleic acid binding//purine ribonucleoside binding//guanyl nucleotide binding//purine ribonucleoside triphosphate binding//binding//adenyl ribonucleotide binding//guanyl ribonucleotide binding//molecular_function//adenyl nucleotide binding//nucleoside binding//helicase activity//oxidoreductase activity//pyrophosphatase activity//purine ribonucleotide binding//catalytic activity//purine nucleotid…	nitrogenase reductase-like protein; K02588 nitrogenase iron protein NifH [EC:1.18.6.1]	COG1348P
MMP0148	11792.5	3984.69	1.5653	3.8861e-05	0.00013435	GO:0003824//GO:0003674	catalytic activity//molecular_function	acsA; acetyl-CoA synthetase (EC:6.2.1.1); K01895 acetyl-CoA synthetase [EC:6.2.1.1]	COG0365I
MMP0149	1562.52	1584.69	-0.020326	0.89319	0.91908	GO:0008276//GO:0008168//GO:0008173//GO:0016740//GO:0008170//GO:0009008//GO:0003723//GO:0003677//GO:0097159//GO:0003824//GO:0009007//GO:0008757//GO:0003676//GO:0016741//GO:0003674//GO:0005488	protein methyltransferase activity//methyltransferase activity//RNA methyltransferase activity//transferase activity//N-methyltransferase activity//DNA-methyltransferase activity//RNA binding//DNA binding//organic cyclic compound binding//catalytic activity//site-specific DNA-methyltransferase (adenine-specific) activity//S-adenosylmethionine-dependent methyltransferase activity//nucleic acid bin…	--	COG1041L
MMP0150	2700.74	2896.89	-0.10115	0.48939	0.57271	--	--	--	COG2042S
MMP0151	400.96	105.049	1.9324	1.3505e-13	2.2801e-12	GO:0016740//GO:0003735//GO:0003677//GO:0008430//GO:0097159//GO:0003824//GO:0016772//GO:0034062//GO:0003676//GO:0016779//GO:0003899//GO:0005198//GO:0005488//GO:0003674	transferase activity//structural constituent of ribosome//DNA binding//selenium binding//organic cyclic compound binding//catalytic activity//transferase activity, transferring phosphorus-containing groups//RNA polymerase activity//nucleic acid binding//nucleotidyltransferase activity//DNA-directed RNA polymerase activity//structural molecule activity//binding//molecular_function	rpl40e; 50S ribosomal protein L40e; K02927 large subunit ribosomal protein L40e	COG1552J
MMP0152	5498.52	4677.32	0.23336	0.36978	0.45574	GO:0003674//GO:0005215	molecular_function//transporter activity	--	COG0471P
MMP0153	2970.83	4497.47	-0.59825	1.4179e-05	5.3025e-05	GO:0003824//GO:0003674	catalytic activity//molecular_function	aksA; trans-homoaconitate synthase; K10977 methanogen homocitrate synthase [EC:2.3.3.14 2.3.3.-]	COG0119E
MMP0154	2443.14	3024.67	-0.30804	0.025769	0.046875	GO:0003824//GO:0097159//GO:0003755//GO:0043167//GO:0016853//GO:0008658//GO:0033293//GO:0005488//GO:0003674//GO:0033218//GO:0031406//GO:0043168//GO:0016859//GO:0008144	catalytic activity//organic cyclic compound binding//peptidyl-prolyl cis-trans isomerase activity//ion binding//isomerase activity//penicillin binding//monocarboxylic acid binding//binding//molecular_function//amide binding//carboxylic acid binding//anion binding//cis-trans isomerase activity//drug binding	hypothetical protein	COG4070O
MMP0155	3723.81	2654.11	0.48855	0.0003992	0.0011161	GO:0003723//GO:0097159//GO:0003676//GO:0003674//GO:0005488	RNA binding//organic cyclic compound binding//nucleic acid binding//molecular_function//binding	hypothetical protein; K07574 RNA-binding protein	COG1534J
MMP0156	10837.7	11814.6	-0.12451	0.3536	0.43903	GO:0005198//GO:0003674//GO:0003735	structural molecule activity//molecular_function//structural constituent of ribosome	--	COG2238J
MMP0157	3372.26	3898.02	-0.20903	0.12648	0.1875	GO:0022890//GO:0022891//GO:0072509//GO:0015093//GO:0003677//GO:0022892//GO:0008324//GO:0003676//GO:0005488//GO:0003674//GO:0015075//GO:0046915//GO:0022857//GO:0005381//GO:0005215//GO:0046873//GO:0097159	inorganic cation transmembrane transporter activity//substrate-specific transmembrane transporter activity//divalent inorganic cation transmembrane transporter activity//ferrous iron transmembrane transporter activity//DNA binding//substrate-specific transporter activity//cation transmembrane transporter activity//nucleic acid binding//binding//molecular_function//ion transmembrane transporter ac…	--	COG2118R
MMP0158	9779.29	10994	-0.16892	0.20674	0.28331	GO:0016884//GO:0016740//GO:0016874//GO:0016879//GO:0003824//GO:0004066//GO:0003674	carbon-nitrogen ligase activity, with glutamine as amido-N-donor//transferase activity//ligase activity//ligase activity, forming carbon-nitrogen bonds//catalytic activity//asparagine synthase (glutamine-hydrolyzing) activity//molecular_function	--	COG2117J
MMP0159	1155.86	1145.08	0.01352	0.93613	0.95368	GO:0003735//GO:0005198//GO:0003674	structural constituent of ribosome//structural molecule activity//molecular_function	--	COG2167J
MMP0160	1323.04	2654.64	-1.0047	5.0261e-12	6.9368e-11	GO:0003824//GO:0016874//GO:0004866//GO:0003674//GO:0030414//GO:0030234//GO:0016878//GO:0061134//GO:0047474//GO:0061135//GO:0004857//GO:0004867//GO:0016877	catalytic activity//ligase activity//endopeptidase inhibitor activity//molecular_function//peptidase inhibitor activity//enzyme regulator activity//acid-thiol ligase activity//peptidase regulator activity//long-chain fatty acid luciferin component ligase activity//endopeptidase regulator activity//enzyme inhibitor activity//serine-type endopeptidase inhibitor activity//ligase activity, forming ca…	ftsA-2; coenzyme F390 synthetase; K01912 phenylacetate-CoA ligase [EC:6.2.1.30]	COG1541H
MMP0161	239.539	453.884	-0.92206	3.4774e-08	2.4286e-07	GO:0042578//GO:0016874//GO:0016876//GO:0016787//GO:0043167//GO:0050532//GO:0003824//GO:0017076//GO:0032555//GO:0005524//GO:0097159//GO:0046872//GO:0043169//GO:0032550//GO:0032559//GO:0003674//GO:0016791//GO:0005488//GO:0000287//GO:0004827//GO:0001882//GO:0030554//GO:0016788//GO:0035639//GO:0004812//GO:0032553//GO:0001883//GO:0032549//GO:0016875//GO:0000166//GO:0043168	phosphoric ester hydrolase activity//ligase activity//ligase activity, forming aminoacyl-tRNA and related compounds//hydrolase activity//ion binding//2-phosphosulfolactate phosphatase activity//catalytic activity//purine nucleotide binding//purine ribonucleotide binding//ATP binding//organic cyclic compound binding//metal ion binding//cation binding//purine ribonucleoside binding//adenyl ribonucl…	comB; 2-phosphosulfolactate phosphatase (EC:3.1.3.71); K05979 2-phosphosulfolactate phosphatase [EC:3.1.3.71]	COG2045HR
MMP0162	1569.16	1343.55	0.22394	0.15568	0.22355	--	--	--	COG1852S
MMP0163	10943.8	17206	-0.6528	1.4655e-06	7.24e-06	GO:0000166//GO:0043531//GO:0032549//GO:0043168//GO:0005525//GO:0001883//GO:0032553//GO:0032550//GO:0019001//GO:0035639//GO:0030554//GO:0001882//GO:0005488//GO:0032559//GO:0032561//GO:0003674//GO:0016491//GO:0097159//GO:0005524//GO:0032555//GO:0003824//GO:0017076//GO:0043167	nucleotide binding//ADP binding//ribonucleoside binding//anion binding//GTP binding//purine nucleoside binding//ribonucleotide binding//purine ribonucleoside binding//guanyl nucleotide binding//purine ribonucleoside triphosphate binding//adenyl nucleotide binding//nucleoside binding//binding//adenyl ribonucleotide binding//guanyl ribonucleotide binding//molecular_function//oxidoreductase activity…	arsA; arsenite-activated ATPase ArsA (EC:3.6.3.16); K01551 arsenite-transporting ATPase [EC:3.6.3.16]	COG0003P
MMP0164	4595.48	7112.35	-0.63011	4.107e-06	1.7811e-05	GO:0008324//GO:0016852//GO:0022892//GO:0004325//GO:0022891//GO:0003677//GO:0043167//GO:0097159//GO:0046872//GO:0003824//GO:0016829//GO:0005215//GO:0046873//GO:0005488//GO:0015075//GO:0003674//GO:0022857//GO:0043169//GO:0003676	cation transmembrane transporter activity//sirohydrochlorin cobaltochelatase activity//substrate-specific transporter activity//ferrochelatase activity//substrate-specific transmembrane transporter activity//DNA binding//ion binding//organic cyclic compound binding//metal ion binding//catalytic activity//lyase activity//transporter activity//metal ion transmembrane transporter activity//binding//…	cbiX(s); sirohydrochlorin cobaltochelatase (EC:4.99.1.3); K03795 sirohydrochlorin cobaltochelatase [EC:4.99.1.3]	COG2138S
MMP0165	3534.57	5246.11	-0.56971	0.004346	0.0096893	--	--	ABC transporter; K01992 ABC-2 type transport system permease protein	COG1682GM
MMP0166	8064.66	10306.6	-0.35388	0.039942	0.069321	GO:0003674//GO:0022857//GO:0005215//GO:0015291//GO:0015238//GO:0015297//GO:0022804	molecular_function//transmembrane transporter activity//transporter activity//secondary active transmembrane transporter activity//drug transmembrane transporter activity//antiporter activity//active transmembrane transporter activity	--	COG0534V
MMP0167	5070.53	5878.67	-0.21335	0.14194	0.20655	GO:0005524//GO:0097159//GO:0003824//GO:0017076//GO:0032555//GO:0016787//GO:0043167//GO:0030983//GO:0016462//GO:0003924//GO:0035639//GO:0001882//GO:0030554//GO:0016887//GO:0032559//GO:0032561//GO:0003674//GO:0005488//GO:0019001//GO:0032550//GO:0003676//GO:0001883//GO:0032553//GO:0003690//GO:0043566//GO:0005525//GO:0016817//GO:0017111//GO:0043168//GO:0003677//GO:0000166//GO:0016818//GO:0032549	ATP binding//organic cyclic compound binding//catalytic activity//purine nucleotide binding//purine ribonucleotide binding//hydrolase activity//ion binding//mismatched DNA binding//pyrophosphatase activity//GTPase activity//purine ribonucleoside triphosphate binding//nucleoside binding//adenyl nucleotide binding//ATPase activity//adenyl ribonucleotide binding//guanyl ribonucleotide binding//molec…	--	COG1131V
MMP0168	2659.7	3099.88	-0.22095	0.11077	0.1675	GO:0005198//GO:0003674//GO:0001071//GO:0003700//GO:0003735	structural molecule activity//molecular_function//nucleic acid binding transcription factor activity//sequence-specific DNA binding transcription factor activity//structural constituent of ribosome	--	COG1695K
MMP0169	806.483	749.435	0.10584	0.48108	0.56526	GO:0004175//GO:0004222//GO:0008237//GO:0070011//GO:0008233//GO:0016787//GO:0003824//GO:0005488//GO:0003674//GO:0005515	endopeptidase activity//metalloendopeptidase activity//metallopeptidase activity//peptidase activity, acting on L-amino acid peptides//peptidase activity//hydrolase activity//catalytic activity//binding//molecular_function//protein binding	--	COG0750M
MMP0170	529.546	516.554	0.035837	0.82837	0.86519	GO:0043168//GO:0032549//GO:0000166//GO:0004363//GO:0032553//GO:0001883//GO:0008716//GO:0005488//GO:0003674//GO:0032559//GO:0001882//GO:0030554//GO:0035639//GO:0043169//GO:0032550//GO:0043167//GO:0016881//GO:0032555//GO:0017076//GO:0003824//GO:0097159//GO:0046872//GO:0005524//GO:0046914//GO:0008270//GO:0016874//GO:0016879	anion binding//ribonucleoside binding//nucleotide binding//glutathione synthase activity//ribonucleotide binding//purine nucleoside binding//D-alanine-D-alanine ligase activity//binding//molecular_function//adenyl ribonucleotide binding//nucleoside binding//adenyl nucleotide binding//purine ribonucleoside triphosphate binding//cation binding//purine ribonucleoside binding//ion binding//acid-amino…	--	COG0189HJ
MMP0171	391.016	445.741	-0.18898	0.23796	0.3171	--	--	--	COG0390R
MMP0172	120.042	30.1144	1.995	7.6227e-14	1.339e-12	--	--	hypothetical protein	-
MMP0173	549.17	604.547	-0.1386	0.3648	0.45024	GO:0008270//GO:0046914//GO:0043167//GO:0016787//GO:0005524//GO:0046872//GO:0097159//GO:0032555//GO:0017076//GO:0003824//GO:0032550//GO:0043169//GO:0003676//GO:0030554//GO:0001882//GO:0005488//GO:0003674//GO:0032559//GO:0035639//GO:0016817//GO:0001883//GO:0032553//GO:0016818//GO:0032549//GO:0000166//GO:0043168//GO:0003677	zinc ion binding//transition metal ion binding//ion binding//hydrolase activity//ATP binding//metal ion binding//organic cyclic compound binding//purine ribonucleotide binding//purine nucleotide binding//catalytic activity//purine ribonucleoside binding//cation binding//nucleic acid binding//adenyl nucleotide binding//nucleoside binding//binding//molecular_function//adenyl ribonucleotide binding/…	--	COG0770M
MMP0174	4023.03	2825.82	0.50961	0.00021399	0.00062437	GO:0043169//GO:0003674//GO:0005488//GO:0016788//GO:0008081//GO:0042578//GO:0016787//GO:0043167//GO:0003824//GO:0046872	cation binding//molecular_function//binding//hydrolase activity, acting on ester bonds//phosphoric diester hydrolase activity//phosphoric ester hydrolase activity//hydrolase activity//ion binding//catalytic activity//metal ion binding	HD phosphohydrolase; K06885	COG1078R
MMP0175	328.182	293.273	0.16225	0.34819	0.43415	--	--	--	-
MMP0176	9630.51	13950.6	-0.53465	0.0045317	0.010078	GO:0003677//GO:0003723//GO:0043168//GO:0016301//GO:0000166//GO:0003724//GO:0016740//GO:0043531//GO:0051002//GO:0032549//GO:0016818//GO:0032553//GO:0001883//GO:0051003//GO:0017111//GO:0005525//GO:0003678//GO:0016817//GO:0009378//GO:0035639//GO:0032559//GO:0032561//GO:0003674//GO:0005488//GO:0030554//GO:0016887//GO:0005515//GO:0001882//GO:0003676//GO:0032550//GO:0019001//GO:0003824//GO:0017076//GO:…	DNA binding//RNA binding//anion binding//kinase activity//nucleotide binding//RNA helicase activity//transferase activity//ADP binding//ligase activity, forming nitrogen-metal bonds//ribonucleoside binding//hydrolase activity, acting on acid anhydrides, in phosphorus-containing anhydrides//ribonucleotide binding//purine nucleoside binding//ligase activity, forming nitrogen-metal bonds, forming co…	cell division protein CDC48; K13525 transitional endoplasmic reticulum ATPase	COG0464O
MMP0177	996.047	707.086	0.49433	0.00083336	0.0021825	GO:0016787//GO:0043167//GO:0046872//GO:0097159//GO:0003824//GO:0016772//GO:0008270//GO:0046914//GO:0003899//GO:0003674//GO:0005488//GO:0016779//GO:0043169//GO:0003676//GO:0008135//GO:0034062//GO:0016817//GO:0003723//GO:0003677//GO:0016740//GO:0003743	hydrolase activity//ion binding//metal ion binding//organic cyclic compound binding//catalytic activity//transferase activity, transferring phosphorus-containing groups//zinc ion binding//transition metal ion binding//DNA-directed RNA polymerase activity//molecular_function//binding//nucleotidyltransferase activity//cation binding//nucleic acid binding//translation factor activity, nucleic acid b…	hypothetical protein	-
MMP0178	1918.51	2797.14	-0.54397	9.5863e-05	0.00029983	GO:0003824//GO:0003674	catalytic activity//molecular_function	purQ; phosphoribosylformylglycinamidine synthase I (EC:6.3.5.3); K01952 phosphoribosylformylglycinamidine synthase [EC:6.3.5.3]	COG0047F
MMP0179	6073.27	8410.83	-0.46977	0.00055282	0.0014905	GO:0003674//GO:0003824	molecular_function//catalytic activity	purL; phosphoribosylformylglycinamidine synthase (EC:6.3.5.3); K01952 phosphoribosylformylglycinamidine synthase [EC:6.3.5.3]	COG0046F
MMP0180	1588.86	1791.06	-0.17282	0.24626	0.32576	--	--	--	COG1731H
MMP0181	2977.37	5098.8	-0.77612	1.7379e-08	1.2915e-07	--	--	hypothetical protein	-
MMP0182	475.45	240.469	0.98344	5.5443e-05	0.00018685	--	--	hypothetical protein	-
MMP0183	3254.23	5882.13	-0.85402	6.0265e-10	5.8222e-09	GO:0003674//GO:0016830//GO:0016829//GO:0003824//GO:0008686	molecular_function//carbon-carbon lyase activity//lyase activity//catalytic activity//3,4-dihydroxy-2-butanone-4-phosphate synthase activity	ribB; 3,4-dihydroxy-2-butanone 4-phosphate synthase; K02858 3,4-dihydroxy 2-butanone 4-phosphate synthase [EC:4.1.99.12]	COG0108H
MMP0184	265.281	253.312	0.066606	0.70754	0.76566	GO:0016773//GO:0016740//GO:0003674//GO:0003824//GO:0016772	phosphotransferase activity, alcohol group as acceptor//transferase activity//molecular_function//catalytic activity//transferase activity, transferring phosphorus-containing groups	--	COG1339KH
MMP0185	766.217	1095.78	-0.51614	0.00046768	0.001293	GO:0003824//GO:0003674	catalytic activity//molecular_function	mtaP; 5'-methylthioadenosine phosphorylase (EC:2.4.2.28); K00772 5'-methylthioadenosine phosphorylase [EC:2.4.2.28]	COG0005F
MMP0186	731.764	987.146	-0.43188	0.0034849	0.0079739	GO:0005488//GO:0003674//GO:0003676//GO:0097159//GO:0003725//GO:0003723	binding//molecular_function//nucleic acid binding//organic cyclic compound binding//double-stranded RNA binding//RNA binding	hypothetical protein; K07566 L-threonylcarbamoyladenylate synthase [EC:2.7.7.87]	COG0009J
MMP0187	1762.77	3204.95	-0.86246	7.3652e-10	6.9361e-09	GO:0051540//GO:0051536//GO:0003674//GO:0005488	metal cluster binding//iron-sulfur cluster binding//molecular_function//binding	thiC; thiamine biosynthesis protein ThiC; K03147 phosphomethylpyrimidine synthase [EC:4.1.99.17]	COG0422H
MMP0188	769.531	880.603	-0.19451	0.18867	0.26332	GO:0003676//GO:0016788//GO:0003674//GO:0005488//GO:0003684//GO:0097159//GO:0003824//GO:0016787//GO:0004518//GO:0004519//GO:0003677	nucleic acid binding//hydrolase activity, acting on ester bonds//molecular_function//binding//damaged DNA binding//organic cyclic compound binding//catalytic activity//hydrolase activity//nuclease activity//endonuclease activity//DNA binding	--	COG0411E
MMP0189	16.6876	5.6711	1.5571	0.010312	0.020901	--	--	hypothetical protein	-
MMP0190	237.96	144.718	0.71748	0.00014028	0.00042572	--	--	hypothetical protein; K07301 cation:H+ antiporter	COG0530P
MMP0191	134.394	261.864	-0.96235	3.1724e-07	1.7796e-06	--	--	hypothetical protein; K06889	COG1647R
MMP0192	421.274	265.728	0.66481	0.0057845	0.012511	--	--	hypothetical protein	-
MMP0193	81.6928	83.2446	-0.027148	0.92488	0.94396	--	--	--	-
MMP0194	593.682	372.514	0.6724	2.1953e-05	7.8232e-05	GO:0043167//GO:0003824//GO:0046872//GO:0016491//GO:0003674//GO:0005488//GO:0043169	ion binding//catalytic activity//metal ion binding//oxidoreductase activity//molecular_function//binding//cation binding	hypothetical protein	COG4902S
MMP0195	37.3018	11.9985	1.6364	0.0016557	0.0040123	--	--	hypothetical protein	-
MMP0196	117.762	68.9899	0.77142	0.00097974	0.0025316	GO:0003674//GO:0005488	molecular_function//binding	ABC-type iron(III) transport system periplasmic binding protein; K02016 iron complex transport system substrate-binding protein	COG0614P
MMP0197	56.2163	19.0899	1.5582	5.2906e-06	2.2495e-05	GO:0005215//GO:0003674	transporter activity//molecular_function	ABC-type iron(III) transport system permease; K02015 iron complex transport system permease protein	COG0609P
MMP0198	221.674	237.257	-0.09801	0.5889	0.66156	GO:0003824//GO:0017076//GO:0032555//GO:0097159//GO:0005524//GO:0016787//GO:0043167//GO:0030983//GO:0016851//GO:0016462//GO:0003924//GO:0016874//GO:0035639//GO:0032559//GO:0003674//GO:0032561//GO:0005488//GO:0001882//GO:0030554//GO:0016887//GO:0003676//GO:0019001//GO:0032550//GO:0032553//GO:0001883//GO:0003690//GO:0051003//GO:0043566//GO:0005525//GO:0016817//GO:0017111//GO:0003677//GO:0043168//GO:…	catalytic activity//purine nucleotide binding//purine ribonucleotide binding//organic cyclic compound binding//ATP binding//hydrolase activity//ion binding//mismatched DNA binding//magnesium chelatase activity//pyrophosphatase activity//GTPase activity//ligase activity//purine ribonucleoside triphosphate binding//adenyl ribonucleotide binding//molecular_function//guanyl ribonucleotide binding//bi…	--	COG1120PH
MMP0199	219.744	238.613	-0.11885	0.51099	0.59162	GO:0003674//GO:0005198	molecular_function//structural molecule activity	--	COG2014S
MMP0200	146.442	178.624	-0.28659	0.14375	0.20869	GO:0019201//GO:0003674//GO:0016772//GO:0003824//GO:0016776//GO:0016740//GO:0019205//GO:0016301//GO:0004017	nucleotide kinase activity//molecular_function//transferase activity, transferring phosphorus-containing groups//catalytic activity//phosphotransferase activity, phosphate group as acceptor//transferase activity//nucleobase-containing compound kinase activity//kinase activity//adenylate kinase activity	--	COG2191C
MMP0201	330.167	392.957	-0.25118	0.12488	0.1853	GO:0097159//GO:0005524//GO:0032555//GO:0017076//GO:0043167//GO:0032550//GO:0035639//GO:0030554//GO:0001882//GO:0005488//GO:0032559//GO:0003674//GO:0001883//GO:0032553//GO:0000166//GO:0032549//GO:0043168	organic cyclic compound binding//ATP binding//purine ribonucleotide binding//purine nucleotide binding//ion binding//purine ribonucleoside binding//purine ribonucleoside triphosphate binding//adenyl nucleotide binding//nucleoside binding//binding//adenyl ribonucleotide binding//molecular_function//purine nucleoside binding//ribonucleotide binding//nucleotide binding//ribonucleoside binding//anion…	--	COG0303H
MMP0202	870.498	770.56	0.17593	0.23784	0.3171	--	--	--	COG0701R
MMP0203	157.064	131.771	0.25333	0.21504	0.29168	GO:0003674//GO:0016758//GO:0022857//GO:0016757//GO:0009055//GO:0015036//GO:0003824//GO:0016772//GO:0004645//GO:0005215//GO:0016491//GO:0022891//GO:0016773//GO:0015144//GO:0008982//GO:0016740//GO:0008184//GO:0015035//GO:0022804//GO:0016667//GO:0022892	molecular_function//transferase activity, transferring hexosyl groups//transmembrane transporter activity//transferase activity, transferring glycosyl groups//electron carrier activity//disulfide oxidoreductase activity//catalytic activity//transferase activity, transferring phosphorus-containing groups//phosphorylase activity//transporter activity//oxidoreductase activity//substrate-specific tra…	--	-
MMP0204	699.762	1503.74	-1.1036	5.1509e-14	9.4289e-13	GO:0003674//GO:0003824	molecular_function//catalytic activity	hypothetical protein	COG0452H
MMP0205	185.66	210.003	-0.17775	0.33968	0.42739	GO:0005215//GO:0003674	transporter activity//molecular_function	--	COG0725P
MMP0206	210.321	183.779	0.19463	0.29892	0.38477	GO:0005215//GO:0003674	transporter activity//molecular_function	--	COG4149P
MMP0207	436.708	377.712	0.20938	0.19746	0.27359	GO:0043168//GO:0016818//GO:0032549//GO:0000166//GO:0001883//GO:0032553//GO:0017111//GO:0005525//GO:0016817//GO:0030554//GO:0016887//GO:0001882//GO:0032559//GO:0032561//GO:0003674//GO:0005488//GO:0022857//GO:0016820//GO:0035639//GO:0032550//GO:0019001//GO:0016787//GO:0043167//GO:0097159//GO:0005524//GO:0003824//GO:0017076//GO:0032555//GO:0005215//GO:0016462	anion binding//hydrolase activity, acting on acid anhydrides, in phosphorus-containing anhydrides//ribonucleoside binding//nucleotide binding//purine nucleoside binding//ribonucleotide binding//nucleoside-triphosphatase activity//GTP binding//hydrolase activity, acting on acid anhydrides//adenyl nucleotide binding//ATPase activity//nucleoside binding//adenyl ribonucleotide binding//guanyl ribonuc…	--	COG3842E
MMP0208	233.082	107.584	1.1154	1.5337e-08	1.1596e-07	GO:0051536//GO:0051540//GO:0003674//GO:0005488	iron-sulfur cluster binding//metal cluster binding//molecular_function//binding	hypothetical protein; K07079	COG1453R
MMP0209	350.761	251.613	0.47928	0.021671	0.040392	GO:0016772//GO:0003824//GO:0097159//GO:0005488//GO:0003674//GO:0016779//GO:0003676//GO:0043565//GO:0003677//GO:0016740	transferase activity, transferring phosphorus-containing groups//catalytic activity//organic cyclic compound binding//binding//molecular_function//nucleotidyltransferase activity//nucleic acid binding//sequence-specific DNA binding//DNA binding//transferase activity	hypothetical protein	COG1396K
MMP0210	279.003	325.57	-0.22269	0.1894	0.26413	GO:0003723//GO:0003676//GO:0005488//GO:0003674//GO:0097159	RNA binding//nucleic acid binding//binding//molecular_function//organic cyclic compound binding	--	COG0697GER
MMP0211	47.1312	30.5132	0.62725	0.054899	0.091709	--	--	--	COG2454S
MMP0212	4826.26	7439.73	-0.62435	4.9411e-06	2.1112e-05	GO:0004812//GO:0035639//GO:0001882//GO:0030554//GO:0005488//GO:0003674//GO:0032559//GO:0032550//GO:0097159//GO:0005524//GO:0032555//GO:0017076//GO:0003824//GO:0043167//GO:0016876//GO:0016874//GO:0043168//GO:0000166//GO:0016875//GO:0032549//GO:0001883//GO:0032553	aminoacyl-tRNA ligase activity//purine ribonucleoside triphosphate binding//nucleoside binding//adenyl nucleotide binding//binding//molecular_function//adenyl ribonucleotide binding//purine ribonucleoside binding//organic cyclic compound binding//ATP binding//purine ribonucleotide binding//purine nucleotide binding//catalytic activity//ion binding//ligase activity, forming aminoacyl-tRNA and rela…	glycyl-tRNA synthetase (EC:6.1.1.14); K01880 glycyl-tRNA synthetase [EC:6.1.1.14]	COG0423J
MMP0213	1237.95	1676.68	-0.43765	0.0021487	0.0050838	GO:0043168//GO:0046917//GO:0032549//GO:0000166//GO:0016740//GO:0001883//GO:0032553//GO:0030554//GO:0001882//GO:0005488//GO:0003674//GO:0032559//GO:0035639//GO:0032550//GO:0043167//GO:0097159//GO:0005524//GO:0016780//GO:0032555//GO:0017076//GO:0003824//GO:0016772	anion binding//triphosphoribosyl-dephospho-CoA synthase activity//ribonucleoside binding//nucleotide binding//transferase activity//purine nucleoside binding//ribonucleotide binding//adenyl nucleotide binding//nucleoside binding//binding//molecular_function//adenyl ribonucleotide binding//purine ribonucleoside triphosphate binding//purine ribonucleoside binding//ion binding//organic cyclic compou…	triphosphoribosyl-dephospho-CoA protein; K05966 triphosphoribosyl-dephospho-CoA synthase [EC:2.4.2.52]	COG1767H
MMP0214	894.316	1245.42	-0.47777	0.0010153	0.0026079	GO:0003824//GO:0016787//GO:0003674	catalytic activity//hydrolase activity//molecular_function	deoxyribonucleotide triphosphate pyrophosphatase (EC:3.6.1.15); K02428 XTP/dITP diphosphohydrolase [EC:3.6.1.66]	COG0127F
MMP0215	273.929	204.316	0.423	0.044722	0.076622	--	--	--	-
MMP0216	1521.18	1113.14	0.45055	0.1466	0.21192	GO:0000166//GO:0097159//GO:0046872//GO:0043167//GO:0043169//GO:0003674//GO:0005488	nucleotide binding//organic cyclic compound binding//metal ion binding//ion binding//cation binding//molecular_function//binding	--	COG2217P
MMP0217	119.486	99.2448	0.26777	0.48537	0.56993	GO:0003700//GO:0001071//GO:0003674	sequence-specific DNA binding transcription factor activity//nucleic acid binding transcription factor activity//molecular_function	--	COG0640K
MMP0218	970.629	2122.2	-1.1286	4.4486e-15	9.5507e-14	--	--	hypothetical protein	-
MMP0219	1762.71	3488.35	-0.98475	2.2852e-12	3.2843e-11	GO:0016462//GO:0030145//GO:0043169//GO:0016818//GO:0016817//GO:0046914//GO:0046872//GO:0003824//GO:0043167//GO:0005488//GO:0016787//GO:0003674	pyrophosphatase activity//manganese ion binding//cation binding//hydrolase activity, acting on acid anhydrides, in phosphorus-containing anhydrides//hydrolase activity, acting on acid anhydrides//transition metal ion binding//metal ion binding//catalytic activity//ion binding//binding//hydrolase activity//molecular_function	ppaC; manganese-dependent inorganic pyrophosphatase (EC:3.6.1.1); K15986 manganese-dependent inorganic pyrophosphatase [EC:3.6.1.1]	COG1227C
MMP0220	966.105	847.755	0.18853	0.20075	0.27684	GO:0005215//GO:0003674	transporter activity//molecular_function	--	COG0591ER
MMP0221	1252.15	1640.22	-0.38948	0.0064055	0.013651	GO:0005215//GO:0003674	transporter activity//molecular_function	putP; sodium/proline symporter; K11928 sodium/proline symporter	COG0591ER
MMP0222	298.564	236.346	0.33714	0.051554	0.086789	--	--	--	-
MMP0223	696.596	757.216	-0.12038	0.42899	0.51627	GO:0016627//GO:0003674//GO:0003824//GO:0016491	oxidoreductase activity, acting on the CH-CH group of donors//molecular_function//catalytic activity//oxidoreductase activity	--	-
MMP0224	6709.46	7272.27	-0.11621	0.3946	0.48325	GO:0003824//GO:0043167//GO:0016769//GO:0003674//GO:0005488//GO:0030170//GO:0048037//GO:0008483//GO:0043168//GO:0016740	catalytic activity//ion binding//transferase activity, transferring nitrogenous groups//molecular_function//binding//pyridoxal phosphate binding//cofactor binding//transaminase activity//anion binding//transferase activity	--	COG0001H
MMP0225	1660.37	1474.42	0.17136	0.22615	0.30369	GO:0043167//GO:0046872//GO:0016829//GO:0003824//GO:0016838//GO:0016491//GO:0003674//GO:0005488//GO:0043169//GO:0003856//GO:0016835	ion binding//metal ion binding//lyase activity//catalytic activity//carbon-oxygen lyase activity, acting on phosphates//oxidoreductase activity//molecular_function//binding//cation binding//3-dehydroquinate synthase activity//carbon-oxygen lyase activity	--	COG0371C
MMP0226	1304.76	1107.11	0.23699	0.098767	0.1524	GO:0016740//GO:0016884//GO:0003674//GO:0016874//GO:0016879//GO:0003824//GO:0004066	transferase activity//carbon-nitrogen ligase activity, with glutamine as amido-N-donor//molecular_function//ligase activity//ligase activity, forming carbon-nitrogen bonds//catalytic activity//asparagine synthase (glutamine-hydrolyzing) activity	--	COG0603R
MMP0227	12685	11155.6	0.18535	0.51188	0.59226	GO:0042302//GO:0005198//GO:0003674	structural constituent of cuticle//structural molecule activity//molecular_function	--	COG1328F
MMP0228	831.531	870.995	-0.066894	0.67353	0.73537	GO:0008757//GO:0003676//GO:0005488//GO:0003674//GO:0016741//GO:0004809//GO:0003824//GO:0097159//GO:0008173//GO:0016423//GO:0016740//GO:0008170//GO:0003723//GO:0008168//GO:0008175	S-adenosylmethionine-dependent methyltransferase activity//nucleic acid binding//binding//molecular_function//transferase activity, transferring one-carbon groups//tRNA (guanine-N2-)-methyltransferase activity//catalytic activity//organic cyclic compound binding//RNA methyltransferase activity//tRNA (guanine) methyltransferase activity//transferase activity//N-methyltransferase activity//RNA bind…	--	COG1867J
MMP0229	470.131	684.509	-0.54201	0.00044717	0.0012422	GO:0016301//GO:0003677//GO:0043168//GO:0003723//GO:0032549//GO:0051002//GO:0016818//GO:0016740//GO:0043531//GO:0000166//GO:0003724//GO:0003690//GO:0051003//GO:0032553//GO:0001883//GO:0005525//GO:0016817//GO:0017111//GO:0043566//GO:0003674//GO:0032561//GO:0032559//GO:0005488//GO:0001882//GO:0016887//GO:0030554//GO:0035639//GO:0003676//GO:0019001//GO:0032550//GO:0016787//GO:0043167//GO:0030983//GO:…	kinase activity//DNA binding//anion binding//RNA binding//ribonucleoside binding//ligase activity, forming nitrogen-metal bonds//hydrolase activity, acting on acid anhydrides, in phosphorus-containing anhydrides//transferase activity//ADP binding//nucleotide binding//RNA helicase activity//double-stranded DNA binding//ligase activity, forming nitrogen-metal bonds, forming coordination complexes//…	amino acid ABC transporter ATP-binding protein; K02028 polar amino acid transport system ATP-binding protein [EC:3.6.3.21]	COG1126E
MMP0230	502.623	955.174	-0.92629	9.6542e-10	8.8828e-09	GO:0008081//GO:0016788//GO:0003674//GO:0005488//GO:0043169//GO:0046872//GO:0003824//GO:0016787//GO:0043167//GO:0042578	phosphoric diester hydrolase activity//hydrolase activity, acting on ester bonds//molecular_function//binding//cation binding//metal ion binding//catalytic activity//hydrolase activity//ion binding//phosphoric ester hydrolase activity	metal dependent phosphohydrolase; K17487 7,8-dihydroneopterin 2',3'-cyclic phosphate phosphodiesterase [EC:3.1.4.56]	COG3481R
MMP0231	440.073	624.325	-0.50455	0.0012578	0.0031517	--	--	cysteine-rich small domain; K07162	COG2158R
MMP0232	596.169	614.033	-0.042594	0.78755	0.82953	GO:0003674//GO:0003824//GO:0016787//GO:0008233//GO:0070011//GO:0004190//GO:0004175//GO:0070001	molecular_function//catalytic activity//hydrolase activity//peptidase activity//peptidase activity, acting on L-amino acid peptides//aspartic-type endopeptidase activity//endopeptidase activity//aspartic-type peptidase activity	--	COG4960OU
MMP0233	331.501	387.344	-0.2246	0.17541	0.24806	--	--	--	COG1991S
MMP0234	4547.51	6315.48	-0.47382	0.0005214	0.0014189	GO:0032549//GO:0016740//GO:0000166//GO:0016301//GO:0060089//GO:0016773//GO:0043168//GO:0000155//GO:0004871//GO:0038023//GO:0004672//GO:0032553//GO:0001883//GO:0032550//GO:0003674//GO:0032559//GO:0005488//GO:0001882//GO:0030554//GO:0035639//GO:0043167//GO:0004673//GO:0016772//GO:0004872//GO:0017076//GO:0003824//GO:0032555//GO:0016775//GO:0005524//GO:0097159	ribonucleoside binding//transferase activity//nucleotide binding//kinase activity//molecular transducer activity//phosphotransferase activity, alcohol group as acceptor//anion binding//two-component sensor activity//signal transducer activity//signaling receptor activity//protein kinase activity//ribonucleotide binding//purine nucleoside binding//purine ribonucleoside binding//molecular_function/…	hypothetical protein	COG1627S
MMP0235	1629.5	1279.5	0.34885	0.014858	0.028804	--	--	hypothetical protein	-
MMP0236	216.437	117.089	0.88634	0.00096404	0.0024947	--	--	hypothetical protein	COG1991S
MMP0237	237.865	118.896	1.0004	0.0012629	0.00316	GO:0022843//GO:0005261//GO:0022857//GO:0003674//GO:0015075//GO:0022838//GO:0015077//GO:0046873//GO:0005215//GO:0005244//GO:0022836//GO:0005249//GO:0005216//GO:0022891//GO:0022803//GO:0015267//GO:0022890//GO:0008324//GO:0015079//GO:0022832//GO:0022892//GO:0005267//GO:0022839	voltage-gated cation channel activity//cation channel activity//transmembrane transporter activity//molecular_function//ion transmembrane transporter activity//substrate-specific channel activity//monovalent inorganic cation transmembrane transporter activity//metal ion transmembrane transporter activity//transporter activity//voltage-gated ion channel activity//gated channel activity//voltage-ga…	hypothetical protein	-
MMP0238	666.054	523.991	0.3461	0.024016	0.044197	GO:0016798//GO:0003674//GO:0003824//GO:0016787//GO:0004553	hydrolase activity, acting on glycosyl bonds//molecular_function//catalytic activity//hydrolase activity//hydrolase activity, hydrolyzing O-glycosyl compounds	hypothetical protein	-
MMP0239	1765.07	1288.18	0.45438	0.0014706	0.003643	--	--	hypothetical protein	-
MMP0240	832.616	740.057	0.17001	0.26089	0.34163	--	--	--	-
MMP0241	3814.73	3877.32	-0.023481	0.85725	0.89016	--	--	--	COG5306S
MMP0242	791.719	390.085	1.0212	0.0001388	0.00042199	--	--	hypothetical protein	COG1433S
MMP0243	782.185	318.888	1.2945	2.7113e-08	1.9244e-07	--	--	hypothetical protein; K09739 hypothetical protein	COG2098S
MMP0244	2774.3	845.382	1.7144	8.1062e-06	3.2783e-05	GO:0003824//GO:0097159//GO:0046872//GO:0016787//GO:0043167//GO:0046914//GO:0003674//GO:0005488//GO:0003676//GO:0043169//GO:0003723//GO:0030145	catalytic activity//organic cyclic compound binding//metal ion binding//hydrolase activity//ion binding//transition metal ion binding//molecular_function//binding//nucleic acid binding//cation binding//RNA binding//manganese ion binding	hypothetical protein; K06881 phosphoesterase RecJ domain-containing protein	COG0618R
MMP0245	4133.69	5599.17	-0.43778	0.0013179	0.0032834	GO:0000166//GO:0003712//GO:0046983//GO:0005102//GO:0000774//GO:0042802//GO:0042803//GO:0060090//GO:0000988//GO:0030234//GO:0000989//GO:0051087//GO:0001104//GO:0001076//GO:0005488//GO:0003674//GO:0005198//GO:0008092//GO:0005515//GO:0060590//GO:0030554//GO:0051082//GO:0017056//GO:0016853//GO:0030674//GO:0060589//GO:0003824//GO:0017076//GO:0097159	nucleotide binding//transcription cofactor activity//protein dimerization activity//receptor binding//adenyl-nucleotide exchange factor activity//identical protein binding//protein homodimerization activity//binding, bridging//protein binding transcription factor activity//enzyme regulator activity//transcription factor binding transcription factor activity//chaperone binding//RNA polymerase II t…	pfdB; prefoldin subunit beta; K04798 prefoldin beta subunit	COG1382O
MMP0246	458.994	648.866	-0.49945	0.047865	0.081208	GO:0005179//GO:0005515//GO:0005488//GO:0003674//GO:0005184//GO:0005102	hormone activity//protein binding//binding//molecular_function//neuropeptide hormone activity//receptor binding	--	COG2892S
MMP0247	2019.79	2497.43	-0.30624	0.171	0.24276	--	--	--	COG2136JA
MMP0248	465.032	400.928	0.21399	0.43926	0.52609	GO:0016779//GO:0003899//GO:0005198//GO:0005488//GO:0003674//GO:0034062//GO:0043169//GO:0005506//GO:0003676//GO:0097159//GO:0046872//GO:0003824//GO:0016772//GO:0043167//GO:0016787//GO:0008270//GO:0046914//GO:0003735//GO:0016151//GO:0003677//GO:0016740	nucleotidyltransferase activity//DNA-directed RNA polymerase activity//structural molecule activity//binding//molecular_function//RNA polymerase activity//cation binding//iron ion binding//nucleic acid binding//organic cyclic compound binding//metal ion binding//catalytic activity//transferase activity, transferring phosphorus-containing groups//ion binding//hydrolase activity//zinc ion binding//…	--	COG1996K
MMP0249	3945.75	6619.91	-0.74651	1.4743e-07	9.1239e-07	GO:0032550//GO:0043169//GO:0005506//GO:0030554//GO:0016788//GO:0001882//GO:0005198//GO:0003674//GO:0032559//GO:0005488//GO:0035639//GO:0008270//GO:0046914//GO:0016787//GO:0043167//GO:0097159//GO:0005524//GO:0046872//GO:0017076//GO:0003824//GO:0032555//GO:0032549//GO:0000166//GO:0004518//GO:0003735//GO:0043168//GO:0001883//GO:0032553	purine ribonucleoside binding//cation binding//iron ion binding//adenyl nucleotide binding//hydrolase activity, acting on ester bonds//nucleoside binding//structural molecule activity//molecular_function//adenyl ribonucleotide binding//binding//purine ribonucleoside triphosphate binding//zinc ion binding//transition metal ion binding//hydrolase activity//ion binding//organic cyclic compound bindi…	rpl37ae; 50S ribosomal protein L37Ae; K02921 large subunit ribosomal protein L37Ae	COG1997J
MMP0250	15133.4	22398.1	-0.56564	2.7099e-05	9.5011e-05	--	--	RNA-associated protein; K14574 ribosome maturation protein SDO1	COG1500J
MMP0251	5073.14	7890.29	-0.6372	3.1393e-06	1.3998e-05	GO:0003824//GO:0016787//GO:0008233//GO:0003674//GO:0004298//GO:0004175//GO:0070011//GO:0070003	catalytic activity//hydrolase activity//peptidase activity//molecular_function//threonine-type endopeptidase activity//endopeptidase activity//peptidase activity, acting on L-amino acid peptides//threonine-type peptidase activity	psmA; proteasome subunit alpha (EC:3.4.25.1); K03432 proteasome alpha subunit [EC:3.4.25.1]	COG0638O
MMP0252	7515.84	5481.92	0.45525	0.00083998	0.0021966	--	--	hypothetical protein	-
MMP0253	10154.6	13492.7	-0.41005	0.0024623	0.0057762	GO:0050662//GO:0048037//GO:0016620//GO:0000166//GO:0051287//GO:0016903//GO:0016491//GO:0003824//GO:0097159//GO:0003674//GO:0005488	coenzyme binding//cofactor binding//oxidoreductase activity, acting on the aldehyde or oxo group of donors, NAD or NADP as acceptor//nucleotide binding//NAD binding//oxidoreductase activity, acting on the aldehyde or oxo group of donors//oxidoreductase activity//catalytic activity//organic cyclic compound binding//molecular_function//binding	acd; CoA-binding domain-containing protein (EC:6.2.1.13); K01905 acetyl-CoA synthetase (ADP-forming) [EC:6.2.1.13]	COG1042C
MMP0254	1046.51	789.772	0.40608	0.005625	0.012212	--	--	carbohydrate kinase; K17758 ADP-dependent NAD(P)H-hydrate dehydratase [EC:4.2.1.136] K17759 NAD(P)H-hydrate epimerase [EC:5.1.99.6]	COG0063G
MMP0255	1363.19	1366.05	-0.0030291	0.98668	0.99239	GO:0003674//GO:0003824	molecular_function//catalytic activity	--	COG0613R
MMP0256	3136.76	3822.82	-0.28536	0.038214	0.066655	GO:0003674//GO:0003824//GO:0016787	molecular_function//catalytic activity//hydrolase activity	--	COG0118E
MMP0257	3960.87	4837.3	-0.28838	0.036332	0.063884	GO:0005488//GO:0003674//GO:0003676//GO:0097159//GO:0003677	binding//molecular_function//nucleic acid binding//organic cyclic compound binding//DNA binding	--	COG2101K
MMP0258	12115.8	22046.9	-0.86369	6.8847e-10	6.5424e-09	GO:0032553//GO:0001883//GO:0016773//GO:0003735//GO:0043168//GO:0032549//GO:0000166//GO:0016740//GO:0043167//GO:0003824//GO:0017076//GO:0032555//GO:0016772//GO:0005524//GO:0097159//GO:0005198//GO:0032559//GO:0003674//GO:0005488//GO:0030554//GO:0001882//GO:0035639//GO:0032550	ribonucleotide binding//purine nucleoside binding//phosphotransferase activity, alcohol group as acceptor//structural constituent of ribosome//anion binding//ribonucleoside binding//nucleotide binding//transferase activity//ion binding//catalytic activity//purine nucleotide binding//purine ribonucleotide binding//transferase activity, transferring phosphorus-containing groups//ATP binding//organi…	rpl12p; 50S ribosomal protein L12P; K02869 large subunit ribosomal protein L12	COG2058J
MMP0259	54739.1	86154	-0.65435	1.7305e-05	6.3356e-05	GO:0003735//GO:0003674//GO:0005198	structural constituent of ribosome//molecular_function//structural molecule activity	rplP0; acidic ribosomal protein P0; K02864 large subunit ribosomal protein L10	COG0244J
MMP0260	30843.2	50071.9	-0.69905	2.1245e-07	1.2652e-06	--	--	rpl1P; 50S ribosomal protein L1P; K02863 large subunit ribosomal protein L1	COG0081J
MMP0261	952.931	1289.84	-0.43675	0.0025844	0.0060293	GO:0032550//GO:0005488//GO:0032559//GO:0003674//GO:0001882//GO:0004827//GO:0005515//GO:0030554//GO:0035639//GO:0004812//GO:0016874//GO:0016876//GO:0043167//GO:0032555//GO:0003824//GO:0017076//GO:0097159//GO:0005524//GO:0016875//GO:0032549//GO:0000166//GO:0046983//GO:0043168//GO:0032553//GO:0001883	purine ribonucleoside binding//binding//adenyl ribonucleotide binding//molecular_function//nucleoside binding//proline-tRNA ligase activity//protein binding//adenyl nucleotide binding//purine ribonucleoside triphosphate binding//aminoacyl-tRNA ligase activity//ligase activity//ligase activity, forming aminoacyl-tRNA and related compounds//ion binding//purine ribonucleotide binding//catalytic acti…	DNA directed RNA polymerase subunit L (EC:2.7.7.6); K03056 DNA-directed RNA polymerase subunit L [EC:2.7.7.6]	COG1761K
MMP0262	1110.25	1237.86	-0.15697	0.27628	0.35854	--	--	--	COG3286S
MMP0263	991.27	1216.61	-0.29552	0.042055	0.072625	GO:0043168//GO:0016875//GO:0032549//GO:0000166//GO:0032553//GO:0001883//GO:0005488//GO:0032559//GO:0003674//GO:0001882//GO:0030554//GO:0035639//GO:0004812//GO:0032550//GO:0043167//GO:0032555//GO:0003824//GO:0017076//GO:0097159//GO:0005524//GO:0004824//GO:0016874//GO:0016876	anion binding//ligase activity, forming carbon-oxygen bonds//ribonucleoside binding//nucleotide binding//ribonucleotide binding//purine nucleoside binding//binding//adenyl ribonucleotide binding//molecular_function//nucleoside binding//adenyl nucleotide binding//purine ribonucleoside triphosphate binding//aminoacyl-tRNA ligase activity//purine ribonucleoside binding//ion binding//purine ribonucle…	--	COG0162J
MMP0264	851.904	913.078	-0.10005	0.49933	0.58174	--	--	--	COG0668M
MMP0265	280.017	192.439	0.54111	0.0025926	0.0060356	--	--	hypothetical protein; K09936 bacterial/archaeal transporter family-2 protein	COG3238S
MMP0266	758.662	852.688	-0.16856	0.25861	0.33916	--	--	--	COG2095U
MMP0267	1120.73	1229.8	-0.13398	0.35821	0.44312	--	--	--	COG4053S
MMP0268	785.239	720.338	0.12446	0.40315	0.4913	GO:0016866//GO:0003723//GO:0003824//GO:0009982//GO:0097159//GO:0016853//GO:0005488//GO:0003674//GO:0003676	intramolecular transferase activity//RNA binding//catalytic activity//pseudouridine synthase activity//organic cyclic compound binding//isomerase activity//binding//molecular_function//nucleic acid binding	--	COG0101J
MMP0269	1057.2	976.016	0.11527	0.42986	0.51696	--	--	--	COG1641S
MMP0270	328.692	1055.58	-1.6832	9.2029e-11	1.0669e-09	GO:0051540//GO:0051536//GO:0003674//GO:0005488	metal cluster binding//iron-sulfur cluster binding//molecular_function//binding	Fe-S cluster domain-containing protein; K06939	COG2000R
MMP0271	474.733	1493.39	-1.6534	5.4565e-08	3.5942e-07	GO:0016740//GO:0000166//GO:0016818//GO:0032549//GO:0043168//GO:0016301//GO:0016817//GO:0003678//GO:0005525//GO:0017111//GO:0001883//GO:0032553//GO:0019001//GO:0032550//GO:0035639//GO:0001882//GO:0030554//GO:0005488//GO:0003674//GO:0032561//GO:0032559//GO:0016462//GO:0004386//GO:0005524//GO:0097159//GO:0016772//GO:0032555//GO:0017076//GO:0003824//GO:0043167//GO:0016787	transferase activity//nucleotide binding//hydrolase activity, acting on acid anhydrides, in phosphorus-containing anhydrides//ribonucleoside binding//anion binding//kinase activity//hydrolase activity, acting on acid anhydrides//DNA helicase activity//GTP binding//nucleoside-triphosphatase activity//purine nucleoside binding//ribonucleotide binding//guanyl nucleotide binding//purine ribonucleosid…	ATP binding nickel incorporation protein	COG0378OK
MMP0272	536.56	1616.92	-1.5914	3.6705e-07	2.0459e-06	GO:0032549//GO:0016818//GO:0016740//GO:0000166//GO:0016301//GO:0043168//GO:0005525//GO:0016817//GO:0017111//GO:0032553//GO:0001883//GO:0019001//GO:0032550//GO:0032561//GO:0003674//GO:0032559//GO:0005488//GO:0001882//GO:0016887//GO:0030554//GO:0035639//GO:0003924//GO:0016462//GO:0016787//GO:0043167//GO:0016772//GO:0017076//GO:0003824//GO:0032555//GO:0005524//GO:0097159	ribonucleoside binding//hydrolase activity, acting on acid anhydrides, in phosphorus-containing anhydrides//transferase activity//nucleotide binding//kinase activity//anion binding//GTP binding//hydrolase activity, acting on acid anhydrides//nucleoside-triphosphatase activity//ribonucleotide binding//purine nucleoside binding//guanyl nucleotide binding//purine ribonucleoside binding//guanyl ribon…	ABC transporter ATPase	COG1136V
MMP0273	467.497	1582.63	-1.7593	1.2666e-06	6.3475e-06	GO:0003824//GO:0003674	catalytic activity//molecular_function	comA; phosphosulfolactate synthase (EC:4.4.-.-); K08097 phosphosulfolactate synthase [EC:4.4.1.19]	COG1809S
MMP0274	824.846	1072.91	-0.37934	0.01012	0.020607	GO:0003824//GO:0003674	catalytic activity//molecular_function	hypE; hydrogenase expression/formation protein HypE; K04655 hydrogenase expression/formation protein HypE	COG0309O
MMP0275	440.14	281.093	0.64692	9.453e-05	0.00029619	GO:0005488//GO:0003674	binding//molecular_function	periplasmic copper-binding protein	COG5271R
MMP0276	950.197	725.078	0.39009	0.0087019	0.017951	GO:0003674//GO:0005488//GO:0005515	molecular_function//binding//protein binding	hypothetical protein	COG3063NU
MMP0277	2876.9	1558.1	0.88472	3.2252e-10	3.2992e-09	--	--	TraB family protein	COG1916S
MMP0278	1393.4	1531.02	-0.13589	0.34241	0.42935	GO:0017076//GO:0097159//GO:0003674//GO:0005488//GO:0030554//GO:0000166	purine nucleotide binding//organic cyclic compound binding//molecular_function//binding//adenyl nucleotide binding//nucleotide binding	--	COG2524K
MMP0279	3019.47	2475.47	0.2866	0.038791	0.067592	GO:0032550//GO:0035639//GO:0030554//GO:0001882//GO:0003674//GO:0032559//GO:0005488//GO:0097159//GO:0005524//GO:0017076//GO:0032555//GO:0043167//GO:0000166//GO:0032549//GO:0043168//GO:0001883//GO:0032553	purine ribonucleoside binding//purine ribonucleoside triphosphate binding//adenyl nucleotide binding//nucleoside binding//molecular_function//adenyl ribonucleotide binding//binding//organic cyclic compound binding//ATP binding//purine nucleotide binding//purine ribonucleotide binding//ion binding//nucleotide binding//ribonucleoside binding//anion binding//purine nucleoside binding//ribonucleotide…	--	COG1907R
MMP0280	1876.77	1413.86	0.40861	0.0039314	0.0088672	GO:0004635//GO:0016810//GO:0003824//GO:0016787//GO:0019238//GO:0016814//GO:0003674	phosphoribosyl-AMP cyclohydrolase activity//hydrolase activity, acting on carbon-nitrogen (but not peptide) bonds//catalytic activity//hydrolase activity//cyclohydrolase activity//hydrolase activity, acting on carbon-nitrogen (but not peptide) bonds, in cyclic amidines//molecular_function	hisI; phosphoribosyl-AMP cyclohydrolase (EC:3.5.4.19); K01496 phosphoribosyl-AMP cyclohydrolase [EC:3.5.4.19]	COG0139E
MMP0281	5662.9	2390.22	1.2444	4.8358e-19	1.752e-17	GO:0035639//GO:0030554//GO:0016887//GO:0001882//GO:0005488//GO:0032559//GO:0032561//GO:0003674//GO:0032550//GO:0019001//GO:0003676//GO:0005524//GO:0097159//GO:0032555//GO:0003824//GO:0017076//GO:0016772//GO:0043167//GO:0016787//GO:0016462//GO:0004386//GO:0003924//GO:0003723//GO:0043168//GO:0003677//GO:0016301//GO:0003724//GO:0000166//GO:0016740//GO:0016818//GO:0032549//GO:0001883//GO:0032553//GO:…	purine ribonucleoside triphosphate binding//adenyl nucleotide binding//ATPase activity//nucleoside binding//binding//adenyl ribonucleotide binding//guanyl ribonucleotide binding//molecular_function//purine ribonucleoside binding//guanyl nucleotide binding//nucleic acid binding//ATP binding//organic cyclic compound binding//purine ribonucleotide binding//catalytic activity//purine nucleotide bindi…	ATPase; K06865 ATPase	COG1855R
MMP0282	367.443	839.121	-1.1914	1.9442e-14	3.7565e-13	GO:0016667//GO:0015035//GO:0009055//GO:0003674//GO:0016491//GO:0003824//GO:0015036	oxidoreductase activity, acting on a sulfur group of donors//protein disulfide oxidoreductase activity//electron carrier activity//molecular_function//oxidoreductase activity//catalytic activity//disulfide oxidoreductase activity	purE; phosphoribosylaminoimidazole carboxylase catalytic subunit (EC:4.1.1.21); K01588 5-(carboxyamino)imidazole ribonucleotide mutase [EC:5.4.99.18]	COG0041F
MMP0283	326.553	316.765	0.043903	0.79934	0.8389	GO:0016772//GO:0032555//GO:0003824//GO:0017076//GO:0005524//GO:0097159//GO:0043167//GO:0035639//GO:0005488//GO:0032559//GO:0003674//GO:0001882//GO:0030554//GO:0032550//GO:0032553//GO:0001883//GO:0004550//GO:0043168//GO:0016301//GO:0019205//GO:0016740//GO:0000166//GO:0032549//GO:0016776	transferase activity, transferring phosphorus-containing groups//purine ribonucleotide binding//catalytic activity//purine nucleotide binding//ATP binding//organic cyclic compound binding//ion binding//purine ribonucleoside triphosphate binding//binding//adenyl ribonucleotide binding//molecular_function//nucleoside binding//adenyl nucleotide binding//purine ribonucleoside binding//ribonucleotide …	--	COG0105F
MMP0284	3223.01	3655.7	-0.18174	0.18447	0.25829	GO:0032553//GO:0001883//GO:0005525//GO:0016817//GO:0017111//GO:0043168//GO:0032549//GO:0016818//GO:0000166//GO:0016787//GO:0043167//GO:0003824//GO:0017076//GO:0032555//GO:0097159//GO:0003924//GO:0016462//GO:0003674//GO:0032561//GO:0005488//GO:0001882//GO:0035639//GO:0019001//GO:0032550	ribonucleotide binding//purine nucleoside binding//GTP binding//hydrolase activity, acting on acid anhydrides//nucleoside-triphosphatase activity//anion binding//ribonucleoside binding//hydrolase activity, acting on acid anhydrides, in phosphorus-containing anhydrides//nucleotide binding//hydrolase activity//ion binding//catalytic activity//purine nucleotide binding//purine ribonucleotide binding…	--	COG0532J
MMP0285	2770.38	3276	-0.24185	0.079353	0.12602	GO:0030145//GO:0016628//GO:0016627//GO:0005488//GO:0003674//GO:0003676//GO:0043169//GO:0003824//GO:0097159//GO:0046872//GO:0043167//GO:0016787//GO:0016491//GO:0043115//GO:0046914	manganese ion binding//oxidoreductase activity, acting on the CH-CH group of donors, NAD or NADP as acceptor//oxidoreductase activity, acting on the CH-CH group of donors//binding//molecular_function//nucleic acid binding//cation binding//catalytic activity//organic cyclic compound binding//metal ion binding//ion binding//hydrolase activity//oxidoreductase activity//precorrin-2 dehydrogenase acti…	--	COG0618R
MMP0286	104.336	127.208	-0.28596	0.18637	0.26053	--	--	--	COG1531S
MMP0287	864.829	927.239	-0.10053	0.49123	0.57447	GO:0000166//GO:0030554//GO:0005488//GO:0003674//GO:0097159//GO:0017076	nucleotide binding//adenyl nucleotide binding//binding//molecular_function//organic cyclic compound binding//purine nucleotide binding	--	COG4109K
MMP0288	160.067	120.808	0.40596	0.048478	0.082166	--	--	--	COG3503S
MMP0289	3433.53	4151.6	-0.27397	0.047304	0.080365	GO:0046872//GO:0043167//GO:0003674//GO:0005488//GO:0043169	metal ion binding//ion binding//molecular_function//binding//cation binding	--	COG0409O
MMP0290	2872.97	4430.99	-0.62508	5.6509e-06	2.3852e-05	GO:0003677//GO:0005488//GO:0003674//GO:0005515//GO:0003676//GO:0097159	DNA binding//binding//molecular_function//protein binding//nucleic acid binding//organic cyclic compound binding	nac; nascent polypeptide-associated complex protein; K03626 nascent polypeptide-associated complex subunit alpha	COG1308K
MMP0291	1719.63	3139.45	-0.86841	6.1283e-10	5.8879e-09	GO:0003824//GO:0003674	catalytic activity//molecular_function	hydrogenase expression/formation protein-like protein; K07388 hydrogenase expression/formation protein	COG1973O
MMP0292	78.2397	101.051	-0.36911	0.11767	0.1758	--	--	--	-
MMP0293	1113.66	1198.3	-0.10568	0.46633	0.55204	GO:0003674//GO:0016829//GO:0003824	molecular_function//lyase activity//catalytic activity	--	COG1830G
MMP0294	1889.9	1233.21	0.61589	1.4961e-05	5.5474e-05	GO:0004197//GO:0004175//GO:0016740//GO:0070011//GO:0003723//GO:0008238//GO:0008234//GO:0008233//GO:0016787//GO:0097159//GO:0003824//GO:0003676//GO:0003674//GO:0005488//GO:0008242	cysteine-type endopeptidase activity//endopeptidase activity//transferase activity//peptidase activity, acting on L-amino acid peptides//RNA binding//exopeptidase activity//cysteine-type peptidase activity//peptidase activity//hydrolase activity//organic cyclic compound binding//catalytic activity//nucleic acid binding//molecular_function//binding//omega peptidase activity	Pyrrolo-quinoline quinone	COG1520S
MMP0295	4010.13	6285.47	-0.64837	2.2249e-06	1.0429e-05	GO:0017076//GO:0032555//GO:0005524//GO:0097159//GO:0043167//GO:0035639//GO:0032559//GO:0003674//GO:0005488//GO:0030554//GO:0001882//GO:0032550//GO:0032553//GO:0001883//GO:0043168//GO:0000166//GO:0032549	purine nucleotide binding//purine ribonucleotide binding//ATP binding//organic cyclic compound binding//ion binding//purine ribonucleoside triphosphate binding//adenyl ribonucleotide binding//molecular_function//binding//adenyl nucleotide binding//nucleoside binding//purine ribonucleoside binding//ribonucleotide binding//purine nucleoside binding//anion binding//nucleotide binding//ribonucleoside…	thrB; homoserine kinase (EC:2.7.1.39); K00872 homoserine kinase [EC:2.7.1.39]	COG0083E
MMP0296	6240.96	1954.96	1.6746	2.1843e-06	1.0266e-05	GO:0043169//GO:0003674//GO:0005488//GO:0008270//GO:0046914//GO:0043167//GO:0046872	cation binding//molecular_function//binding//zinc ion binding//transition metal ion binding//ion binding//metal ion binding	hypothetical protein; K07562 nonsense-mediated mRNA decay protein 3	COG1499J
MMP0297	6441.69	4889.77	0.39767	0.0036753	0.0083657	GO:0003723//GO:0003743//GO:0046872//GO:0097159//GO:0043167//GO:0046914//GO:0008270//GO:0005488//GO:0003674//GO:0008135//GO:0043169//GO:0003676	RNA binding//translation initiation factor activity//metal ion binding//organic cyclic compound binding//ion binding//transition metal ion binding//zinc ion binding//binding//molecular_function//translation factor activity, nucleic acid binding//cation binding//nucleic acid binding	aIF-2_beta; translation initiation factor IF-2 subunit beta; K03238 translation initiation factor 2 subunit 2	COG1601J
MMP0298	19813.2	24842.7	-0.32636	0.01484	0.028802	GO:0003674//GO:0005198//GO:0003735	molecular_function//structural molecule activity//structural constituent of ribosome	rpl15; 50S ribosomal protein L15e; K02877 large subunit ribosomal protein L15e	COG1632J
MMP0299	23.5331	9.94394	1.2428	0.010659	0.021479	--	--	hypothetical protein	-
MMP0300	517.858	606.316	-0.22751	0.14145	0.20602	GO:0032553//GO:0001883//GO:0008452//GO:0016886//GO:0043168//GO:0000166//GO:0032549//GO:0003824//GO:0017076//GO:0032555//GO:0005524//GO:0097159//GO:0043167//GO:0016491//GO:0016874//GO:0035639//GO:0003972//GO:0032559//GO:0003674//GO:0005488//GO:0030554//GO:0001882//GO:0032550	ribonucleotide binding//purine nucleoside binding//RNA ligase activity//ligase activity, forming phosphoric ester bonds//anion binding//nucleotide binding//ribonucleoside binding//catalytic activity//purine nucleotide binding//purine ribonucleotide binding//ATP binding//organic cyclic compound binding//ion binding//oxidoreductase activity//ligase activity//purine ribonucleoside triphosphate bindi…	--	COG1325J
MMP0301	590.323	707.8	-0.26184	0.084759	0.13339	GO:0043167//GO:0046872//GO:0046914//GO:0003674//GO:0005488//GO:0043169//GO:0016151	ion binding//metal ion binding//transition metal ion binding//molecular_function//binding//cation binding//nickel ion binding	--	COG0375R
MMP0302	2015.64	2489.67	-0.30471	0.028918	0.051951	--	--	--	-
MMP0303	252.45	267.198	-0.081911	0.64726	0.7124	GO:0016151//GO:0003674//GO:0005488//GO:0043169//GO:0005506//GO:0046872//GO:0043167//GO:0008270//GO:0046914	nickel ion binding//molecular_function//binding//cation binding//iron ion binding//metal ion binding//ion binding//zinc ion binding//transition metal ion binding	--	COG1773C
MMP0304	579.292	461.207	0.32887	0.11197	0.1688	GO:0016835//GO:0003906//GO:0016787//GO:0003824//GO:0016829//GO:0003674//GO:0016798//GO:0016799	carbon-oxygen lyase activity//DNA-(apurinic or apyrimidinic site) lyase activity//hydrolase activity//catalytic activity//lyase activity//molecular_function//hydrolase activity, acting on glycosyl bonds//hydrolase activity, hydrolyzing N-glycosyl compounds	--	COG4047S
MMP0305	743.963	674.503	0.14141	0.41979	0.50731	GO:0003674//GO:0005488//GO:0043169//GO:0043167//GO:0003824//GO:0097159//GO:0043168//GO:0019842//GO:0050662//GO:0048037//GO:0030976	molecular_function//binding//cation binding//ion binding//catalytic activity//organic cyclic compound binding//anion binding//vitamin binding//coenzyme binding//cofactor binding//thiamine pyrophosphate binding	--	COG1013C
MMP0306	1573.24	1410.06	0.15798	0.28014	0.36274	GO:0019842//GO:0030976//GO:0048037//GO:0050662//GO:0043168//GO:0097159//GO:0003824//GO:0043167//GO:0016491//GO:0016903//GO:0005515//GO:0003674//GO:0005488//GO:0043169	vitamin binding//thiamine pyrophosphate binding//cofactor binding//coenzyme binding//anion binding//organic cyclic compound binding//catalytic activity//ion binding//oxidoreductase activity//oxidoreductase activity, acting on the aldehyde or oxo group of donors//protein binding//molecular_function//binding//cation binding	--	COG0674C
MMP0307	287.985	277.107	0.055547	0.75334	0.80028	GO:0017111//GO:0016817//GO:0001883//GO:0032553//GO:0000166//GO:0016818//GO:0032549//GO:0043168//GO:0016462//GO:0008270//GO:0046914//GO:0097159//GO:0005524//GO:0046872//GO:0003824//GO:0017076//GO:0032555//GO:0016787//GO:0043167//GO:0032550//GO:0043169//GO:0035639//GO:0030554//GO:0016887//GO:0001882//GO:0032559//GO:0003674//GO:0005488	nucleoside-triphosphatase activity//hydrolase activity, acting on acid anhydrides//purine nucleoside binding//ribonucleotide binding//nucleotide binding//hydrolase activity, acting on acid anhydrides, in phosphorus-containing anhydrides//ribonucleoside binding//anion binding//pyrophosphatase activity//zinc ion binding//transition metal ion binding//organic cyclic compound binding//ATP binding//me…	--	COG4715S
MMP0308	223.842	276.63	-0.30548	0.081959	0.12934	--	--	--	COG0425O
MMP0309	365.867	485.401	-0.40786	0.010803	0.021744	--	--	DsrE family protein; K07235 tRNA 2-thiouridine synthesizing protein D [EC:2.8.1.-]	COG1553P
MMP0310	812.167	914.642	-0.17143	0.24358	0.3231	GO:0016790//GO:0003674//GO:0016788//GO:0004221//GO:0016787//GO:0003824	thiolester hydrolase activity//molecular_function//hydrolase activity, acting on ester bonds//ubiquitin thiolesterase activity//hydrolase activity//catalytic activity	--	COG1590S
MMP0311	1242.54	1552.59	-0.32139	0.024226	0.044488	--	--	hypothetical protein	COG4048S
MMP0312	1445.9	2135.98	-0.56293	6.6366e-05	0.00021694	--	--	hypothetical protein	COG4050S
MMP0313	1290.94	2006.48	-0.63624	5.9524e-05	0.00019792	--	--	hypothetical protein	-
MMP0314	1228.5	1453.69	-0.24282	0.090968	0.14188	GO:0003824//GO:0003674	catalytic activity//molecular_function	--	COG1541H
MMP0315	203.747	229.578	-0.1722	0.3554	0.44051	GO:0016491//GO:0016903//GO:0003824//GO:0003674	oxidoreductase activity//oxidoreductase activity, acting on the aldehyde or oxo group of donors//catalytic activity//molecular_function	--	COG1014C
MMP0316	1078.37	1308.82	-0.27942	0.065395	0.10569	GO:0016896//GO:0048037//GO:0050662//GO:0030976//GO:0000175//GO:0019842//GO:0004518//GO:0043168//GO:0051540//GO:0003723//GO:0051536//GO:0008408//GO:0016491//GO:0004532//GO:0004540//GO:0043167//GO:0016787//GO:0097159//GO:0046872//GO:0004535//GO:0003824//GO:0043169//GO:0003676//GO:0004527//GO:0016796//GO:0016788//GO:0005488//GO:0003674	exoribonuclease activity, producing 5'-phosphomonoesters//cofactor binding//coenzyme binding//thiamine pyrophosphate binding//3'-5'-exoribonuclease activity//vitamin binding//nuclease activity//anion binding//metal cluster binding//RNA binding//iron-sulfur cluster binding//3'-5' exonuclease activity//oxidoreductase activity//exoribonuclease activity//ribonuclease activity//ion binding//hydrolase …	--	COG4231C
MMP0317	18437.2	22766.2	-0.30428	0.023807	0.043949	--	--	hypothetical protein; K01622 fructose 1,6-bisphosphate aldolase/phosphatase [EC:4.1.2.13 3.1.3.11]	COG1980G
MMP0318	8303.24	12918.1	-0.63765	2.7344e-06	1.2547e-05	GO:0022892//GO:0015078//GO:0004129//GO:0008324//GO:0016676//GO:0022890//GO:0022891//GO:0015077//GO:0015002//GO:0016491//GO:0005215//GO:0003824//GO:0016675//GO:0022857//GO:0015075//GO:0003674	substrate-specific transporter activity//hydrogen ion transmembrane transporter activity//cytochrome-c oxidase activity//cation transmembrane transporter activity//oxidoreductase activity, acting on a heme group of donors, oxygen as acceptor//inorganic cation transmembrane transporter activity//substrate-specific transmembrane transporter activity//monovalent inorganic cation transmembrane transp…	ilvD; dihydroxy-acid dehydratase (EC:4.2.1.9); K01687 dihydroxy-acid dehydratase [EC:4.2.1.9]	COG0129EG
MMP0319	874.959	1276.98	-0.54545	0.00017549	0.00052166	GO:0016741//GO:0003674//GO:0003824//GO:0016740//GO:0008168	transferase activity, transferring one-carbon groups//molecular_function//catalytic activity//transferase activity//methyltransferase activity	cbiL; precorrin-2 C-20 methyltransferase (EC:2.1.1.130); K03394 precorrin-2/cobalt-factor-2 C20-methyltransferase [EC:2.1.1.130 2.1.1.151]	COG2243H
MMP0320	1316.59	1808.95	-0.45834	0.0012731	0.003181	GO:0043167//GO:0005524//GO:0097159//GO:0017076//GO:0032555//GO:0030554//GO:0001882//GO:0032559//GO:0003674//GO:0005488//GO:0035639//GO:0032550//GO:0001883//GO:0032553//GO:0043168//GO:0032549//GO:0000166	ion binding//ATP binding//organic cyclic compound binding//purine nucleotide binding//purine ribonucleotide binding//adenyl nucleotide binding//nucleoside binding//adenyl ribonucleotide binding//molecular_function//binding//purine ribonucleoside triphosphate binding//purine ribonucleoside binding//purine nucleoside binding//ribonucleotide binding//anion binding//ribonucleoside binding//nucleotide…	shikimate kinase (EC:2.7.1.71); K00891 shikimate kinase [EC:2.7.1.71]	COG1685EH
MMP0321	992.544	790.516	0.32834	0.025286	0.046141	--	--	hypothetical protein; K09154 hypothetical protein	COG2457S
MMP0322	4575.51	3635.2	0.3319	0.015638	0.030182	GO:0003689//GO:0070035//GO:0043168//GO:0003723//GO:0003677//GO:0008026//GO:0016301//GO:0043531//GO:0016740//GO:0000166//GO:0003724//GO:0003887//GO:0016818//GO:0032549//GO:0051002//GO:0001883//GO:0032553//GO:0051003//GO:0042623//GO:0009378//GO:0016817//GO:0003678//GO:0005525//GO:0017111//GO:0016779//GO:0035639//GO:0001882//GO:0005515//GO:0016887//GO:0030554//GO:0005488//GO:0032561//GO:0003674//GO:…	DNA clamp loader activity//purine NTP-dependent helicase activity//anion binding//RNA binding//DNA binding//ATP-dependent helicase activity//kinase activity//ADP binding//transferase activity//nucleotide binding//RNA helicase activity//DNA-directed DNA polymerase activity//hydrolase activity, acting on acid anhydrides, in phosphorus-containing anhydrides//ribonucleoside binding//ligase activity, …	rfcB; replication factor C large subunit; K04800 replication factor C large subunit	COG0470L
MMP0323	1950.5	1040.85	0.90608	2.6015e-10	2.6992e-09	GO:0016423//GO:0016740//GO:0008173//GO:0003677//GO:0003723//GO:0008170//GO:0008276//GO:0008175//GO:0008168//GO:0008757//GO:0003676//GO:0005488//GO:0003674//GO:0016741//GO:0003824//GO:0097159//GO:0004809	tRNA (guanine) methyltransferase activity//transferase activity//RNA methyltransferase activity//DNA binding//RNA binding//N-methyltransferase activity//protein methyltransferase activity//tRNA methyltransferase activity//methyltransferase activity//S-adenosylmethionine-dependent methyltransferase activity//nucleic acid binding//binding//molecular_function//transferase activity, transferring one-…	hypothetical protein; K15429 tRNA (guanine37-N1)-methyltransferase [EC:2.1.1.228]	COG2520R
MMP0324	496.192	251.901	0.97804	3.3164e-09	2.8132e-08	GO:0003677//GO:0003700//GO:0000990//GO:0016987//GO:0001071//GO:0005488//GO:0003674//GO:0000988//GO:0003676//GO:0097159//GO:0000996	DNA binding//sequence-specific DNA binding transcription factor activity//core RNA polymerase binding transcription factor activity//sigma factor activity//nucleic acid binding transcription factor activity//binding//molecular_function//protein binding transcription factor activity//nucleic acid binding//organic cyclic compound binding//core DNA-dependent RNA polymerase binding promoter specifici…	hypothetical protein	COG1710S
MMP0325	3969.39	7031.08	-0.82483	6.5431e-08	4.2776e-07	GO:0051287//GO:0016616//GO:0000166//GO:0008839//GO:0016628//GO:0016627//GO:0048037//GO:0050662//GO:0016620//GO:0003674//GO:0005488//GO:0016614//GO:0097159//GO:0003824//GO:0016903//GO:0050661//GO:0016491	NAD binding//oxidoreductase activity, acting on the CH-OH group of donors, NAD or NADP as acceptor//nucleotide binding//dihydrodipicolinate reductase activity//oxidoreductase activity, acting on the CH-CH group of donors, NAD or NADP as acceptor//oxidoreductase activity, acting on the CH-CH group of donors//cofactor binding//coenzyme binding//oxidoreductase activity, acting on the aldehyde or oxo…	glyceraldehyde-3-phosphate dehydrogenase (EC:1.2.1.59); K00150 glyceraldehyde-3-phosphate dehydrogenase (NAD(P)) [EC:1.2.1.59]	COG0057G
MMP0326	6687.35	9620.04	-0.52461	0.00011648	0.00035916	GO:0016875//GO:0032549//GO:0000166//GO:0003723//GO:0043168//GO:0001883//GO:0032553//GO:0032550//GO:0003676//GO:0004814//GO:0030554//GO:0001882//GO:0005488//GO:0032559//GO:0003674//GO:0004812//GO:0035639//GO:0016874//GO:0004824//GO:0016876//GO:0000049//GO:0043167//GO:0005524//GO:0097159//GO:0032555//GO:0003824//GO:0017076	ligase activity, forming carbon-oxygen bonds//ribonucleoside binding//nucleotide binding//RNA binding//anion binding//purine nucleoside binding//ribonucleotide binding//purine ribonucleoside binding//nucleic acid binding//arginine-tRNA ligase activity//adenyl nucleotide binding//nucleoside binding//binding//adenyl ribonucleotide binding//molecular_function//aminoacyl-tRNA ligase activity//purine …	metG; methionyl-tRNA synthetase (EC:6.1.1.10); K01874 methionyl-tRNA synthetase [EC:6.1.1.10]	COG0143J
MMP0327	1922.07	1792.64	0.10058	0.47188	0.55634	GO:0016757//GO:0003674//GO:0003824//GO:0016740//GO:0016763	transferase activity, transferring glycosyl groups//molecular_function//catalytic activity//transferase activity//transferase activity, transferring pentosyl groups	--	COG0213F
MMP0328	791.807	577.42	0.45553	0.0026001	0.0060449	--	--	hypothetical protein	COG1967S
MMP0329	216.994	189.136	0.19823	0.28191	0.36395	--	--	--	COG4013S
MMP0330	1012.07	971.069	0.05966	0.67938	0.73978	GO:0016866//GO:0016867//GO:0003824//GO:0016853//GO:0003674//GO:0016993	intramolecular transferase activity//intramolecular transferase activity, transferring acyl groups//catalytic activity//isomerase activity//molecular_function//precorrin-8X methylmutase activity	--	COG2082H
MMP0331	692.894	936.22	-0.43421	0.0035556	0.008125	--	--	histidine triad (HIT) protein; K02503 histidine triad (HIT) family protein	COG0537FGR
MMP0332	782.914	413.056	0.92252	2.5579e-09	2.213e-08	GO:0017111//GO:0016817//GO:0005525//GO:0001883//GO:0032553//GO:0016818//GO:0032549//GO:0000166//GO:0003724//GO:0003723//GO:0043168//GO:0016462//GO:0004386//GO:0043167//GO:0016787//GO:0005524//GO:0097159//GO:0032555//GO:0017076//GO:0003824//GO:0032550//GO:0019001//GO:0003676//GO:0016887//GO:0030554//GO:0001882//GO:0005488//GO:0032561//GO:0003674//GO:0032559//GO:0035639	nucleoside-triphosphatase activity//hydrolase activity, acting on acid anhydrides//GTP binding//purine nucleoside binding//ribonucleotide binding//hydrolase activity, acting on acid anhydrides, in phosphorus-containing anhydrides//ribonucleoside binding//nucleotide binding//RNA helicase activity//RNA binding//anion binding//pyrophosphatase activity//helicase activity//ion binding//hydrolase activ…	hypothetical protein	COG3593L
MMP0333	1709.97	1018.92	0.74693	2.0297e-07	1.2129e-06	--	--	hypothetical protein	COG1836S
MMP0334	586.727	378.709	0.6316	6.7687e-05	0.00022084	GO:0097159//GO:0003824//GO:0016741//GO:0005488//GO:0003674//GO:0003676//GO:0008168//GO:0003723//GO:0008173//GO:0016740	organic cyclic compound binding//catalytic activity//transferase activity, transferring one-carbon groups//binding//molecular_function//nucleic acid binding//methyltransferase activity//RNA binding//RNA methyltransferase activity//transferase activity	TrmH family RNA methyltransferase	COG0565J
MMP0335	912.879	731.625	0.31932	0.032245	0.057227	--	--	--	-
MMP0336	367.836	329.074	0.16065	0.3372	0.42461	GO:0003729//GO:0016787//GO:0003824//GO:0097159//GO:0003676//GO:0005488//GO:0003674//GO:0016788//GO:0004519//GO:0004518//GO:0003677//GO:0003723	mRNA binding//hydrolase activity//catalytic activity//organic cyclic compound binding//nucleic acid binding//binding//molecular_function//hydrolase activity, acting on ester bonds//endonuclease activity//nuclease activity//DNA binding//RNA binding	--	COG1591L
MMP0337	300.934	259.76	0.21227	0.22082	0.29722	--	--	--	COG4029S
MMP0338	629.595	602.325	0.063882	0.67463	0.736	GO:0016763//GO:0016740//GO:0008939//GO:0016757//GO:0003674//GO:0003824	transferase activity, transferring pentosyl groups//transferase activity//nicotinate-nucleotide-dimethylbenzimidazole phosphoribosyltransferase activity//transferase activity, transferring glycosyl groups//molecular_function//catalytic activity	--	COG2038H
MMP0339	140.072	165.678	-0.2422	0.22967	0.30722	GO:0003674//GO:0016787//GO:0003824	molecular_function//hydrolase activity//catalytic activity	--	COG1051F
MMP0340	6198.59	10827.4	-0.80468	3.7746e-09	3.1109e-08	GO:0003824//GO:0003674	catalytic activity//molecular_function	pycB; pyruvate carboxylase subunit B (EC:4.1.1.3); K01960 pyruvate carboxylase subunit B [EC:6.4.1.1]	COG5016C
MMP0341	5822.71	8864.66	-0.60638	8.5829e-06	3.447e-05	GO:0043168//GO:0032549//GO:0000166//GO:0032553//GO:0001883//GO:0008716//GO:0003674//GO:0032559//GO:0005488//GO:0030554//GO:0001882//GO:0035639//GO:0032550//GO:0043169//GO:0043167//GO:0016881//GO:0017076//GO:0003824//GO:0032555//GO:0097159//GO:0046872//GO:0005524//GO:0016874//GO:0016491//GO:0016879	anion binding//ribonucleoside binding//nucleotide binding//ribonucleotide binding//purine nucleoside binding//D-alanine-D-alanine ligase activity//molecular_function//adenyl ribonucleotide binding//binding//adenyl nucleotide binding//nucleoside binding//purine ribonucleoside triphosphate binding//purine ribonucleoside binding//cation binding//ion binding//acid-amino acid ligase activity//purine n…	pycA; pyruvate carboxylase subunit A (EC:6.4.1.1); K01959 pyruvate carboxylase subunit A [EC:6.4.1.1]	COG4770I
MMP0342	137.061	142.84	-0.059589	0.7777	0.82114	--	--	--	COG3353N
MMP0343	1465.12	1073.45	0.44877	0.0017548	0.0042207	GO:0003674//GO:0003824//GO:0004066//GO:0016874//GO:0016879//GO:0016884	molecular_function//catalytic activity//asparagine synthase (glutamine-hydrolyzing) activity//ligase activity//ligase activity, forming carbon-nitrogen bonds//carbon-nitrogen ligase activity, with glutamine as amido-N-donor	hypothetical protein	COG0018J
MMP0344	916.861	2584.67	-1.4952	3.1243e-25	2.7166e-23	--	--	hypothetical protein	-
MMP0345	693.776	360.182	0.94574	0.00015893	0.00047488	--	--	hypothetical protein; K02040 phosphate transport system substrate-binding protein	COG0226P
MMP0346	2459.96	1863.89	0.40032	0.0041839	0.0093639	GO:0003677//GO:0016740//GO:0097159//GO:0016772//GO:0003824//GO:0003899//GO:0005488//GO:0003674//GO:0016779//GO:0003676//GO:0034062	DNA binding//transferase activity//organic cyclic compound binding//transferase activity, transferring phosphorus-containing groups//catalytic activity//DNA-directed RNA polymerase activity//binding//molecular_function//nucleotidyltransferase activity//nucleic acid binding//RNA polymerase activity	2-hydroxyglutaryl-CoA dehydratase subunit D-like protein	COG1775E
MMP0347	205.472	62.6481	1.7136	1.6187e-05	5.9763e-05	--	--	hypothetical protein	-
MMP0348	12241.4	3579.63	1.7739	1.0302e-07	6.5145e-07	--	--	GPR1/FUN34/yaaH family protein; K07034	COG1584S
MMP0349	484.294	881.437	-0.86397	1.3181e-08	1.0053e-07	GO:0016740//GO:0016301//GO:0016773//GO:0016772//GO:0003824//GO:0016787//GO:0016774//GO:0003674	transferase activity//kinase activity//phosphotransferase activity, alcohol group as acceptor//transferase activity, transferring phosphorus-containing groups//catalytic activity//hydrolase activity//phosphotransferase activity, carboxyl group as acceptor//molecular_function	2-hydroxyglutaryl-CoA dehydratase subunit A-like protein	COG1924I
MMP0350	1624.55	1972.68	-0.28011	0.046646	0.079527	--	--	--	COG1207M
MMP0351	2856.9	3584.66	-0.32738	0.017827	0.033993	GO:0016740//GO:0043168//GO:0048037//GO:0016742//GO:0030170//GO:0016741//GO:0004372//GO:0003674//GO:0005488//GO:0043167//GO:0003824//GO:0016829	transferase activity//anion binding//cofactor binding//hydroxymethyl-, formyl- and related transferase activity//pyridoxal phosphate binding//transferase activity, transferring one-carbon groups//glycine hydroxymethyltransferase activity//molecular_function//binding//ion binding//catalytic activity//lyase activity	aspB-like1; DegT/DnrJ/EryC1/StrS aminotransferase; K13010 perosamine synthetase [EC:2.6.1.102]	COG0399M
MMP0352	2059.14	2524.99	-0.29424	0.034283	0.060526	GO:0016616//GO:0016627//GO:0004616//GO:0008839//GO:0016628//GO:0003674//GO:0016614//GO:0016491//GO:0003824	oxidoreductase activity, acting on the CH-OH group of donors, NAD or NADP as acceptor//oxidoreductase activity, acting on the CH-CH group of donors//phosphogluconate dehydrogenase (decarboxylating) activity//dihydrodipicolinate reductase activity//oxidoreductase activity, acting on the CH-CH group of donors, NAD or NADP as acceptor//molecular_function//oxidoreductase activity, acting on CH-OH gro…	--	COG0673R
MMP0353	3432.67	4026.06	-0.23004	0.092964	0.14473	GO:0003824//GO:0097159//GO:0016491//GO:0005488//GO:0003674//GO:0016614//GO:0003857//GO:0004616//GO:0050662//GO:0048037//GO:0016616//GO:0051287//GO:0000166	catalytic activity//organic cyclic compound binding//oxidoreductase activity//binding//molecular_function//oxidoreductase activity, acting on CH-OH group of donors//3-hydroxyacyl-CoA dehydrogenase activity//phosphogluconate dehydrogenase (decarboxylating) activity//coenzyme binding//cofactor binding//oxidoreductase activity, acting on the CH-OH group of donors, NAD or NADP as acceptor//NAD bindin…	--	COG0677M
MMP0354	729.335	493.22	0.56435	0.001036	0.0026572	--	--	oligosaccharide transporter	COG2244R
MMP0355	2528.82	1851.85	0.4495	0.0013355	0.0033177	--	--	hypothetical protein	-
MMP0356	2099.2	1712.92	0.29338	0.038153	0.066614	--	--	--	COG0438M
MMP0357	2445.84	2290.35	0.094757	0.50491	0.58575	GO:0016857//GO:0003674//GO:0008761//GO:0016854//GO:0003824//GO:0016853	racemase and epimerase activity, acting on carbohydrates and derivatives//molecular_function//UDP-N-acetylglucosamine 2-epimerase activity//racemase and epimerase activity//catalytic activity//isomerase activity	--	COG0381M
MMP0358	3177.18	3021.83	0.072324	0.6108	0.67784	GO:0016758//GO:0003674//GO:0016757//GO:0003824//GO:0016787//GO:0008233//GO:0070011//GO:0004222//GO:0008237//GO:0016740//GO:0004175	transferase activity, transferring hexosyl groups//molecular_function//transferase activity, transferring glycosyl groups//catalytic activity//hydrolase activity//peptidase activity//peptidase activity, acting on L-amino acid peptides//metalloendopeptidase activity//metallopeptidase activity//transferase activity//endopeptidase activity	--	COG1817S
MMP0359	3463.71	4046.64	-0.22441	0.10042	0.15454	GO:0016740//GO:0016757//GO:0003674//GO:0003824	transferase activity//transferase activity, transferring glycosyl groups//molecular_function//catalytic activity	--	COG0463M
MMP0360	381.763	477.041	-0.32144	0.044696	0.076622	--	--	--	COG4743S
MMP0361	86.2073	59.0433	0.54604	0.12162	0.18107	--	--	--	-
MMP0362	693.179	374.42	0.88857	1.5451e-08	1.1632e-07	GO:0005198//GO:0003674	structural molecule activity//molecular_function	hypothetical protein	COG1721R
MMP0363	1049.34	983.909	0.092886	0.52187	0.60101	GO:0001882//GO:0005515//GO:0016887//GO:0030554//GO:0005488//GO:0003674//GO:0032559//GO:0035639//GO:0032550//GO:0003676//GO:0016851//GO:0043167//GO:0016787//GO:0005524//GO:0097159//GO:0032555//GO:0008134//GO:0017076//GO:0003824//GO:0016874//GO:0016462//GO:0004386//GO:0043168//GO:0003677//GO:0016818//GO:0032549//GO:0051002//GO:0000166//GO:0051003//GO:0001883//GO:0032553//GO:0009378//GO:0016817//GO:…	nucleoside binding//protein binding//ATPase activity//adenyl nucleotide binding//binding//molecular_function//adenyl ribonucleotide binding//purine ribonucleoside triphosphate binding//purine ribonucleoside binding//nucleic acid binding//magnesium chelatase activity//ion binding//hydrolase activity//ATP binding//organic cyclic compound binding//purine ribonucleotide binding//transcription factor …	--	COG0714R
MMP0364	462.316	294.757	0.64935	7.7063e-05	0.0002468	GO:0003824//GO:0016741//GO:0003674//GO:0008168//GO:0016740	catalytic activity//transferase activity, transferring one-carbon groups//molecular_function//methyltransferase activity//transferase activity	hypothetical protein	-
MMP0365	839.892	482.311	0.80024	1.531e-07	9.441e-07	--	--	hypothetical protein	-
MMP0366	642.281	406.228	0.66092	2.4841e-05	8.7802e-05	--	--	hypothetical protein	-
MMP0367	44.673	34.7307	0.36319	0.26977	0.35088	--	--	--	-
MMP0368	356.638	276.841	0.36541	0.033129	0.058668	--	--	--	COG4743S
MMP0369	41855.4	53644.4	-0.35801	0.015894	0.030609	--	--	hypothetical protein	COG2247M
MMP0370	9485.45	8062.71	0.23445	0.086901	0.1359	GO:0016757//GO:0008107//GO:0003674//GO:0016758//GO:0003824//GO:0016740//GO:0008417//GO:0031127	transferase activity, transferring glycosyl groups//galactoside 2-alpha-L-fucosyltransferase activity//molecular_function//transferase activity, transferring hexosyl groups//catalytic activity//transferase activity//fucosyltransferase activity//alpha-(1,2)-fucosyltransferase activity	--	-
MMP0371	1068.65	388.312	1.4605	2.2841e-08	1.6482e-07	--	--	hypothetical protein	COG2860S
MMP0372	19265.6	45370.1	-1.2357	4.1629e-09	3.4148e-08	GO:0003674//GO:0016730//GO:0016695//GO:0003824//GO:0016491//GO:0008901//GO:0016699	molecular_function//oxidoreductase activity, acting on iron-sulfur proteins as donors//oxidoreductase activity, acting on hydrogen as donor//catalytic activity//oxidoreductase activity//ferredoxin hydrogenase activity//oxidoreductase activity, acting on hydrogen as donor, iron-sulfur protein as acceptor	mtd; F420-dependent methylenetetrahydromethanopterin dehydrogenase (EC:1.5.99.9); K00319 methylenetetrahydromethanopterin dehydrogenase [EC:1.5.98.1]	COG1927C
MMP0373	2672	2675.03	-0.0016369	0.98546	0.99174	--	--	--	-
MMP0374	413.735	446.381	-0.10957	0.50258	0.58382	GO:0016776//GO:0016740//GO:0016301//GO:0019205//GO:0004017//GO:0019201//GO:0003674//GO:0016772//GO:0003824	phosphotransferase activity, phosphate group as acceptor//transferase activity//kinase activity//nucleobase-containing compound kinase activity//adenylate kinase activity//nucleotide kinase activity//molecular_function//transferase activity, transferring phosphorus-containing groups//catalytic activity	--	COG1439R
MMP0375	893.004	804.585	0.15042	0.30814	0.39257	GO:0051540//GO:0051536//GO:0005488//GO:0003674//GO:0003824	metal cluster binding//iron-sulfur cluster binding//binding//molecular_function//catalytic activity	--	COG2100R
MMP0376	1238.65	794.059	0.64145	1.1492e-05	4.441e-05	GO:0003910//GO:0043168//GO:0032549//GO:0000166//GO:0032553//GO:0001883//GO:0016886//GO:0032559//GO:0003674//GO:0005488//GO:0001882//GO:0030554//GO:0035639//GO:0032550//GO:0043167//GO:0003909//GO:0003824//GO:0017076//GO:0032555//GO:0005524//GO:0097159//GO:0016874	DNA ligase (ATP) activity//anion binding//ribonucleoside binding//nucleotide binding//ribonucleotide binding//purine nucleoside binding//ligase activity, forming phosphoric ester bonds//adenyl ribonucleotide binding//molecular_function//binding//nucleoside binding//adenyl nucleotide binding//purine ribonucleoside triphosphate binding//purine ribonucleoside binding//ion binding//DNA ligase activit…	ATP dependent DNA ligase; K07468 putative ATP-dependent DNA ligase [EC:6.5.1.1]	COG1423L
MMP0377	777.112	820.483	-0.078351	0.60353	0.67451	GO:0003674//GO:0003824	molecular_function//catalytic activity	--	COG0613R
MMP0378	977.402	1209.1	-0.3069	0.034835	0.061377	GO:0016787//GO:0003824//GO:0003674//GO:0019239	hydrolase activity//catalytic activity//molecular_function//deaminase activity	--	COG0402FR
MMP0379	102.272	92.8329	0.13971	0.54676	0.62307	--	--	--	-
MMP0380	1577.13	1830.88	-0.21523	0.13108	0.19285	GO:0000166//GO:0003887//GO:0016740//GO:0003677//GO:0016491//GO:0034061//GO:0097159//GO:0003824//GO:0016772//GO:0003676//GO:0005488//GO:0003674//GO:0016779	nucleotide binding//DNA-directed DNA polymerase activity//transferase activity//DNA binding//oxidoreductase activity//DNA polymerase activity//organic cyclic compound binding//catalytic activity//transferase activity, transferring phosphorus-containing groups//nucleic acid binding//binding//molecular_function//nucleotidyltransferase activity	--	COG0417L
MMP0381	346.781	369.954	-0.093321	0.57528	0.6492	GO:0003674//GO:0003824//GO:0016829//GO:0016836//GO:0003994//GO:0016835	molecular_function//catalytic activity//lyase activity//hydro-lyase activity//aconitate hydratase activity//carbon-oxygen lyase activity	--	COG0066E
MMP0382	1674.03	1867.54	-0.15781	0.26239	0.34334	GO:0005524//GO:0097159//GO:0032555//GO:0017076//GO:0003824//GO:0043167//GO:0016787//GO:0016462//GO:0004386//GO:0003924//GO:0035639//GO:0016887//GO:0030554//GO:0001882//GO:0005488//GO:0032561//GO:0003674//GO:0032559//GO:0032550//GO:0019001//GO:0003676//GO:0001883//GO:0032553//GO:0017111//GO:0016817//GO:0005525//GO:0003723//GO:0051540//GO:0043168//GO:0051536//GO:0000166//GO:0003724//GO:0043531//GO:…	ATP binding//organic cyclic compound binding//purine ribonucleotide binding//purine nucleotide binding//catalytic activity//ion binding//hydrolase activity//pyrophosphatase activity//helicase activity//GTPase activity//purine ribonucleoside triphosphate binding//ATPase activity//adenyl nucleotide binding//nucleoside binding//binding//guanyl ribonucleotide binding//molecular_function//adenyl ribon…	--	COG1245R
MMP0383	672445	738653	-0.13548	0.31032	0.39505	GO:0005488//GO:0043167//GO:0003674//GO:0000287//GO:0016830//GO:0016829//GO:0016984//GO:0003824//GO:0046872//GO:0043169//GO:0016831	binding//ion binding//molecular_function//magnesium ion binding//carbon-carbon lyase activity//lyase activity//ribulose-bisphosphate carboxylase activity//catalytic activity//metal ion binding//cation binding//carboxy-lyase activity	--	-
MMP0384	1629.29	1163.2	0.48615	0.023399	0.043242	GO:0097159//GO:0046872//GO:0043167//GO:0046914//GO:0008270//GO:0005488//GO:0003674//GO:0003676//GO:0043169//GO:0003677	organic cyclic compound binding//metal ion binding//ion binding//transition metal ion binding//zinc ion binding//binding//molecular_function//nucleic acid binding//cation binding//DNA binding	hypothetical protein	COG4068S
MMP0385	3803.04	2132.85	0.83437	0.00092993	0.0024137	--	--	pyrH; uridylate kinase (EC:2.7.4.-); K09903 uridylate kinase [EC:2.7.4.22]	COG0528F
MMP0386	22759.1	29799.1	-0.38882	0.0038682	0.008736	GO:0043565//GO:0003677//GO:0097159//GO:0003676//GO:0005488//GO:0003674	sequence-specific DNA binding//DNA binding//organic cyclic compound binding//nucleic acid binding//binding//molecular_function	HMmA; histone A	COG2036B
MMP0387	1792.33	2022.09	-0.17401	0.21858	0.2952	--	--	--	-
MMP0388	5003.97	7801.29	-0.64064	2.8001e-06	1.2781e-05	GO:0048037//GO:0050662//GO:0050660//GO:0000166//GO:0043168//GO:0016705//GO:0016491//GO:0043167//GO:0097159//GO:0003824//GO:0003674//GO:0005488	cofactor binding//coenzyme binding//flavin adenine dinucleotide binding//nucleotide binding//anion binding//oxidoreductase activity, acting on paired donors, with incorporation or reduction of molecular oxygen//oxidoreductase activity//ion binding//organic cyclic compound binding//catalytic activity//molecular_function//binding	geranylgeranyl reductase; K17830 digeranylgeranylglycerophospholipid reductase [EC:1.3.1.101 1.3.99.34]	COG0644C
MMP0389	355.335	539.402	-0.60218	0.00016426	0.00048914	GO:0003674//GO:0005488//GO:0051540//GO:0051536	molecular_function//binding//metal cluster binding//iron-sulfur cluster binding	ferredoxin	COG1149C
MMP0390	998.695	632.236	0.65958	9.5507e-06	3.7747e-05	--	--	hypothetical protein	COG1986S
MMP0391	4957.35	10752.5	-1.117	4.7378e-16	1.1286e-14	GO:0043168//GO:0048037//GO:0030170//GO:0003674//GO:0005488//GO:0043167	anion binding//cofactor binding//pyridoxal phosphate binding//molecular_function//binding//ion binding	aspC; aspartate aminotransferase (EC:2.6.1.1)	COG0075E
MMP0392	3705.24	3817.72	-0.043144	0.77417	0.81791	GO:0032549//GO:0000166//GO:0043168//GO:0032553//GO:0001883//GO:0043169//GO:0032550//GO:0003674//GO:0032559//GO:0005488//GO:0001882//GO:0030554//GO:0035639//GO:0004637//GO:0016874//GO:0016879//GO:0043167//GO:0017076//GO:0003824//GO:0032555//GO:0046872//GO:0005524//GO:0097159	ribonucleoside binding//nucleotide binding//anion binding//ribonucleotide binding//purine nucleoside binding//cation binding//purine ribonucleoside binding//molecular_function//adenyl ribonucleotide binding//binding//nucleoside binding//adenyl nucleotide binding//purine ribonucleoside triphosphate binding//phosphoribosylamine-glycine ligase activity//ligase activity//ligase activity, forming carb…	--	COG0151F
MMP0393	1476.9	2096.57	-0.50546	0.010547	0.021277	GO:0016801//GO:0016802//GO:0004013//GO:0016787//GO:0003824//GO:0003674	hydrolase activity, acting on ether bonds//trialkylsulfonium hydrolase activity//adenosylhomocysteinase activity//hydrolase activity//catalytic activity//molecular_function	phosphodiesterase; K07095	COG0622R
MMP0394	2234.82	2102.65	0.08795	0.53552	0.61187	GO:0003824//GO:0016829//GO:0003674//GO:0016836//GO:0004852//GO:0016835	catalytic activity//lyase activity//molecular_function//hydro-lyase activity//uroporphyrinogen-III synthase activity//carbon-oxygen lyase activity	--	COG1587H
MMP0395	665.647	639.043	0.058845	0.69398	0.75379	--	--	--	-
MMP0396	5904.07	8377.64	-0.50483	0.00020646	0.00060444	GO:0043169//GO:0004634//GO:0000287//GO:0003674//GO:0005488//GO:0046872//GO:0016829//GO:0003824//GO:0043167//GO:0016740//GO:0016835//GO:0016836	cation binding//phosphopyruvate hydratase activity//magnesium ion binding//molecular_function//binding//metal ion binding//lyase activity//catalytic activity//ion binding//transferase activity//carbon-oxygen lyase activity//hydro-lyase activity	eno; phosphopyruvate hydratase (EC:4.2.1.11); K01689 enolase [EC:4.2.1.11]	COG0148G
MMP0397	3982.78	5684.85	-0.51335	0.0001816	0.00053801	GO:0004820//GO:0032553//GO:0001883//GO:0000166//GO:0016875//GO:0032549//GO:0004813//GO:0043168//GO:0016876//GO:0016874//GO:0032555//GO:0003824//GO:0017076//GO:0005524//GO:0097159//GO:0043167//GO:0003676//GO:0032550//GO:0035639//GO:0004812//GO:0005488//GO:0032559//GO:0003674//GO:0030554//GO:0001882	glycine-tRNA ligase activity//ribonucleotide binding//purine nucleoside binding//nucleotide binding//ligase activity, forming carbon-oxygen bonds//ribonucleoside binding//alanine-tRNA ligase activity//anion binding//ligase activity, forming aminoacyl-tRNA and related compounds//ligase activity//purine ribonucleotide binding//catalytic activity//purine nucleotide binding//ATP binding//organic cycl…	alaS; alanyl-tRNA synthetase (EC:6.1.1.7); K01872 alanyl-tRNA synthetase [EC:6.1.1.7]	COG0013J
MMP0398	1173.19	1222.85	-0.059804	0.67363	0.73537	GO:0043167//GO:0032555//GO:0017076//GO:0005524//GO:0097159//GO:0005488//GO:0003674//GO:0032559//GO:0001882//GO:0030554//GO:0035639//GO:0032550//GO:0032553//GO:0001883//GO:0043168//GO:0032549//GO:0000166	ion binding//purine ribonucleotide binding//purine nucleotide binding//ATP binding//organic cyclic compound binding//binding//molecular_function//adenyl ribonucleotide binding//nucleoside binding//adenyl nucleotide binding//purine ribonucleoside triphosphate binding//purine ribonucleoside binding//ribonucleotide binding//purine nucleoside binding//anion binding//ribonucleoside binding//nucleotide…	--	COG1829R
MMP0399	1772.33	1979.55	-0.15953	0.25764	0.33814	GO:0004175//GO:0070011//GO:0008237//GO:0004222//GO:0008233//GO:0003824//GO:0016787//GO:0003674	endopeptidase activity//peptidase activity, acting on L-amino acid peptides//metallopeptidase activity//metalloendopeptidase activity//peptidase activity//catalytic activity//hydrolase activity//molecular_function	--	COG0501O
MMP0400	1038.41	1163.83	-0.16451	0.2529	0.33343	GO:0016597//GO:0005488//GO:0003674//GO:0043167//GO:0043168//GO:0031406	amino acid binding//binding//molecular_function//ion binding//anion binding//carboxylic acid binding	--	COG1707R
MMP0401	910.401	794.708	0.19608	0.19093	0.26603	GO:0046872//GO:0003824//GO:0043167//GO:0008270//GO:0046914//GO:0016741//GO:0003674//GO:0005488//GO:0043169//GO:0003871//GO:0008168//GO:0008172//GO:0042085//GO:0016740	metal ion binding//catalytic activity//ion binding//zinc ion binding//transition metal ion binding//transferase activity, transferring one-carbon groups//molecular_function//binding//cation binding//5-methyltetrahydropteroyltriglutamate-homocysteine S-methyltransferase activity//methyltransferase activity//S-methyltransferase activity//5-methyltetrahydropteroyltri-L-glutamate-dependent methyltran…	--	COG0620E
MMP0402	2634.19	1769.82	0.57375	4.241e-05	0.00014575	GO:0001071//GO:0004672//GO:0001883//GO:0032553//GO:0016773//GO:0003700//GO:0016301//GO:0043168//GO:0003677//GO:0032549//GO:0000166//GO:0016740//GO:0043167//GO:0097159//GO:0005524//GO:0017076//GO:0003824//GO:0032555//GO:0016772//GO:0004674//GO:0030554//GO:0001882//GO:0003674//GO:0032559//GO:0005488//GO:0035639//GO:0032550//GO:0003676	nucleic acid binding transcription factor activity//protein kinase activity//purine nucleoside binding//ribonucleotide binding//phosphotransferase activity, alcohol group as acceptor//sequence-specific DNA binding transcription factor activity//kinase activity//anion binding//DNA binding//ribonucleoside binding//nucleotide binding//transferase activity//ion binding//organic cyclic compound bindin…	hypothetical protein	COG2512S
MMP0403	2226.31	1157.1	0.94414	4.1798e-06	1.8081e-05	GO:0030246//GO:0016740//GO:0008761//GO:0016757//GO:0016857//GO:0003674//GO:0005488//GO:0016758//GO:0016853//GO:0016854//GO:0003824	carbohydrate binding//transferase activity//UDP-N-acetylglucosamine 2-epimerase activity//transferase activity, transferring glycosyl groups//racemase and epimerase activity, acting on carbohydrates and derivatives//molecular_function//binding//transferase activity, transferring hexosyl groups//isomerase activity//racemase and epimerase activity//catalytic activity	hypothetical protein	COG1819GC
MMP0404	1861.38	1421.65	0.3888	0.052883	0.088854	--	--	--	COG0391S
MMP0405	16475.4	10731	0.61853	4.8813e-06	2.0908e-05	GO:0003674//GO:0016814//GO:0019238//GO:0016787//GO:0003824//GO:0016810//GO:0003933	molecular_function//hydrolase activity, acting on carbon-nitrogen (but not peptide) bonds, in cyclic amidines//cyclohydrolase activity//hydrolase activity//catalytic activity//hydrolase activity, acting on carbon-nitrogen (but not peptide) bonds//GTP cyclohydrolase activity	gch3; GTP cyclohydrolase III (EC:3.5.4.29); K08096 GTP cyclohydrolase IIa [EC:3.5.4.29]	COG2429S
MMP0406	2735.42	644.814	2.0848	1.8859e-23	1.0249e-21	GO:0016798//GO:0003674//GO:0005488//GO:0004568//GO:0097159//GO:0003824//GO:0016787//GO:0043167//GO:0016491//GO:0043168//GO:0004553//GO:0000166//GO:0017150//GO:0050660//GO:0016627//GO:0048037//GO:0050662	hydrolase activity, acting on glycosyl bonds//molecular_function//binding//chitinase activity//organic cyclic compound binding//catalytic activity//hydrolase activity//ion binding//oxidoreductase activity//anion binding//hydrolase activity, hydrolyzing O-glycosyl compounds//nucleotide binding//tRNA dihydrouridine synthase activity//flavin adenine dinucleotide binding//oxidoreductase activity, act…	TIM-barrel protein	COG0042J
MMP0407	7315.29	8221.92	-0.16856	0.21576	0.29222	GO:0030554//GO:0005488//GO:0003674//GO:0097159//GO:0017076//GO:0000166	adenyl nucleotide binding//binding//molecular_function//organic cyclic compound binding//purine nucleotide binding//nucleotide binding	--	COG2524K
MMP0408	315.779	270.782	0.22178	0.19296	0.26824	--	--	--	COG3367S
MMP0409	441.806	804.45	-0.86459	2.0094e-08	1.4807e-07	GO:0016705//GO:0016491//GO:0043167//GO:0003824//GO:0097159//GO:0005488//GO:0003674//GO:0016614//GO:0050662//GO:0048037//GO:0050660//GO:0000166//GO:0051536//GO:0043168//GO:0051540	oxidoreductase activity, acting on paired donors, with incorporation or reduction of molecular oxygen//oxidoreductase activity//ion binding//catalytic activity//organic cyclic compound binding//binding//molecular_function//oxidoreductase activity, acting on CH-OH group of donors//coenzyme binding//cofactor binding//flavin adenine dinucleotide binding//nucleotide binding//iron-sulfur cluster bindi…	glucose-methanol-choline oxidoreductase	COG2303E
MMP0410	2179.21	2312.93	-0.085919	0.5463	0.62296	GO:0000287//GO:0005488//GO:0003674//GO:0043169//GO:0016778//GO:0043167//GO:0046872//GO:0016772//GO:0003824//GO:0004749//GO:0016740	magnesium ion binding//binding//molecular_function//cation binding//diphosphotransferase activity//ion binding//metal ion binding//transferase activity, transferring phosphorus-containing groups//catalytic activity//ribose phosphate diphosphokinase activity//transferase activity	--	COG0462FE
MMP0411	868.614	1134.86	-0.38573	0.0083949	0.0174	GO:0019842//GO:0030976//GO:0048037//GO:0050662//GO:0043168//GO:0097159//GO:0003824//GO:0043167//GO:0016491//GO:0003674//GO:0005488//GO:0043169	vitamin binding//thiamine pyrophosphate binding//cofactor binding//coenzyme binding//anion binding//organic cyclic compound binding//catalytic activity//ion binding//oxidoreductase activity//molecular_function//binding//cation binding	comD; sulfopyruvate decarboxylase subunit alpha (EC:4.1.1.79); K06034 sulfopyruvate decarboxylase subunit alpha [EC:4.1.1.79]	COG4032R
MMP0412	2007.89	1200.95	0.74151	1.9363e-07	1.1651e-06	GO:0051540//GO:0051536//GO:0003824//GO:0051539//GO:0005488//GO:0003674	metal cluster binding//iron-sulfur cluster binding//catalytic activity//4 iron, 4 sulfur cluster binding//binding//molecular_function	MiaB-like tRNA modifying protein	COG0621J
MMP0413	1427	1329.36	0.10225	0.47159	0.55634	GO:0005515//GO:0003674//GO:0005488//GO:0005198//GO:0004872//GO:0030674//GO:0004888//GO:0060089//GO:0005102//GO:0060090//GO:0004871//GO:0038023	protein binding//molecular_function//binding//structural molecule activity//receptor activity//protein binding, bridging//transmembrane signaling receptor activity//molecular transducer activity//receptor binding//binding, bridging//signal transducer activity//signaling receptor activity	--	COG0840NT
MMP0414	2689.52	8918.34	-1.7294	1.2007e-19	4.6399e-18	GO:0032553//GO:0001883//GO:0043168//GO:0016875//GO:0032549//GO:0000166//GO:0043167//GO:0032555//GO:0017076//GO:0003824//GO:0046872//GO:0097159//GO:0005524//GO:0046914//GO:0008270//GO:0016874//GO:0004829//GO:0016876//GO:0005488//GO:0003674//GO:0032559//GO:0001882//GO:0030554//GO:0035639//GO:0004812//GO:0043169//GO:0032550	ribonucleotide binding//purine nucleoside binding//anion binding//ligase activity, forming carbon-oxygen bonds//ribonucleoside binding//nucleotide binding//ion binding//purine ribonucleotide binding//purine nucleotide binding//catalytic activity//metal ion binding//organic cyclic compound binding//ATP binding//transition metal ion binding//zinc ion binding//ligase activity//threonine-tRNA ligase …	thrS; threonyl-tRNA synthetase (EC:6.1.1.3); K01868 threonyl-tRNA synthetase [EC:6.1.1.3]	COG0441J
MMP0415	697.909	884.607	-0.342	0.022425	0.041685	GO:0032549//GO:0016740//GO:0000166//GO:0016773//GO:0016301//GO:0043168//GO:0004672//GO:0001883//GO:0032553//GO:0032550//GO:0001882//GO:0030554//GO:0003674//GO:0032559//GO:0005488//GO:0035639//GO:0043167//GO:0005524//GO:0097159//GO:0016772//GO:0017076//GO:0003824//GO:0032555	ribonucleoside binding//transferase activity//nucleotide binding//phosphotransferase activity, alcohol group as acceptor//kinase activity//anion binding//protein kinase activity//purine nucleoside binding//ribonucleotide binding//purine ribonucleoside binding//nucleoside binding//adenyl nucleotide binding//molecular_function//adenyl ribonucleotide binding//binding//purine ribonucleoside triphosph…	O-sialoglycoprotein endopeptidase/protein kinase (EC:3.4.24.57); K15904 bifunctional N6-L-threonylcarbamoyladenine synthase / protein kinase Bud32 [EC:2.3.1.234 2.7.11.1]	COG0533O
MMP0416	166.554	208.283	-0.32256	0.086662	0.13565	GO:0016740//GO:0016301//GO:0060089//GO:0016773//GO:0000155//GO:0004871//GO:0038023//GO:0004672//GO:0003674//GO:0005215//GO:0004673//GO:0004872//GO:0016772//GO:0003824//GO:0016775	transferase activity//kinase activity//molecular transducer activity//phosphotransferase activity, alcohol group as acceptor//two-component sensor activity//signal transducer activity//signaling receptor activity//protein kinase activity//molecular_function//transporter activity//protein histidine kinase activity//receptor activity//transferase activity, transferring phosphorus-containing groups/…	--	-
MMP0417	461.757	923.876	-1.0006	1.0277e-05	4.0433e-05	GO:0047465//GO:0043167//GO:0097159//GO:0016854//GO:0003824//GO:0016829//GO:0016830//GO:0016765//GO:0016831//GO:0016853//GO:0016491//GO:0016857//GO:0003674//GO:0005488//GO:0004152//GO:0017150//GO:0004497//GO:0016836//GO:0016627//GO:0048037//GO:0050662//GO:0050660//GO:0016835//GO:0016701//GO:0043168//GO:0004789//GO:0018580//GO:0016635//GO:0004834//GO:0004425//GO:0000166//GO:0016703//GO:0016740	N-acylglucosamine-6-phosphate 2-epimerase activity//ion binding//organic cyclic compound binding//racemase and epimerase activity//catalytic activity//lyase activity//carbon-carbon lyase activity//transferase activity, transferring alkyl or aryl (other than methyl) groups//carboxy-lyase activity//isomerase activity//oxidoreductase activity//racemase and epimerase activity, acting on carbohydrates…	hisA; 1-(5-phosphoribosyl)-5-[(5-phosphoribosylamino)methylideneamino] imidazole-4-carboxamide isomerase (EC:5.3.1.16); K01814 phosphoribosylformimino-5-aminoimidazole carboxamide ribotide isomerase [EC:5.3.1.16]	COG0106E
MMP0418	628.156	1443.58	-1.2005	7.3789e-10	6.9361e-09	--	--	carbohydrate kinase PfkB (EC:2.7.1.15); K00852 ribokinase [EC:2.7.1.15]	COG0524G
MMP0419	1620.92	2457.34	-0.60029	1.9879e-05	7.1574e-05	GO:0015291//GO:0022890//GO:0015370//GO:0072509//GO:0005326//GO:0022891//GO:0022892//GO:0015097//GO:0015294//GO:0022804//GO:0008324//GO:0005328//GO:0022857//GO:0046915//GO:0003674//GO:0015075//GO:0015293//GO:0046873//GO:0015077//GO:0015081//GO:0005215	secondary active transmembrane transporter activity//inorganic cation transmembrane transporter activity//solute:sodium symporter activity//divalent inorganic cation transmembrane transporter activity//neurotransmitter transporter activity//substrate-specific transmembrane transporter activity//substrate-specific transporter activity//mercury ion transmembrane transporter activity//solute:cation …	sodium:neurotransmitter symporter; K03308 neurotransmitter:Na+ symporter, NSS family	COG0733R
MMP0420	1563.92	1721.66	-0.13864	0.33068	0.41761	GO:0000166//GO:0030145//GO:0046914//GO:0043167//GO:0016787//GO:0003824//GO:0017076//GO:0046872//GO:0097159//GO:0043169//GO:0005488//GO:0003674//GO:0030554	nucleotide binding//manganese ion binding//transition metal ion binding//ion binding//hydrolase activity//catalytic activity//purine nucleotide binding//metal ion binding//organic cyclic compound binding//cation binding//binding//molecular_function//adenyl nucleotide binding	--	COG3448T
MMP0421	2290.15	2960.27	-0.37029	0.0077981	0.01628	GO:0003674//GO:0016798//GO:0016787//GO:0003824	molecular_function//hydrolase activity, acting on glycosyl bonds//hydrolase activity//catalytic activity	hypothetical protein	COG4052R
MMP0422	1732.3	2078.23	-0.26267	0.062907	0.10243	--	--	--	-
MMP0423	1264.88	580.04	1.1248	4.7359e-14	8.7614e-13	--	--	hypothetical protein	-
MMP0424	115.995	152.505	-0.39479	0.056483	0.093458	--	--	--	-
MMP0425	799.87	601.2	0.41192	0.0064473	0.013723	GO:0016740//GO:0003824//GO:0003674//GO:0016757	transferase activity//catalytic activity//molecular_function//transferase activity, transferring glycosyl groups	hypothetical protein	-
MMP0426	770.732	805.946	-0.064455	0.66503	0.72781	GO:0016491//GO:0003824//GO:0003674	oxidoreductase activity//catalytic activity//molecular_function	--	COG0778C
MMP0427	2043.92	2766.4	-0.43667	0.0017611	0.0042301	GO:0032553//GO:0001883//GO:0051003//GO:0004016//GO:0003678//GO:0016817//GO:0017111//GO:0009378//GO:0003677//GO:0043168//GO:0003723//GO:0009975//GO:0016301//GO:0016740//GO:0003887//GO:0003724//GO:0000166//GO:0032549//GO:0051002//GO:0016818//GO:0016772//GO:0016829//GO:0003824//GO:0017076//GO:0008134//GO:0032555//GO:0046872//GO:0005524//GO:0097159//GO:0016787//GO:0043167//GO:0034061//GO:0016851//GO:…	ribonucleotide binding//purine nucleoside binding//ligase activity, forming nitrogen-metal bonds, forming coordination complexes//adenylate cyclase activity//DNA helicase activity//hydrolase activity, acting on acid anhydrides//nucleoside-triphosphatase activity//four-way junction helicase activity//DNA binding//anion binding//RNA binding//cyclase activity//kinase activity//transferase activity//…	rfc; replication factor C small subunit; K04801 replication factor C small subunit	COG0470L
MMP0428	1324.65	2190.68	-0.72576	8.2952e-06	3.3469e-05	GO:0003674//GO:0003824//GO:0016491	molecular_function//catalytic activity//oxidoreductase activity	vanadium nitrogenase-associated-like protein N	COG2710C
MMP0429	2553.81	1994.13	0.35689	0.01024	0.020827	--	--	hypothetical protein; K09732 hypothetical protein	COG1888S
MMP0430	2668.67	969.415	1.4609	3.3984e-24	2.5694e-22	GO:0003674//GO:0016788//GO:0004540//GO:0016787//GO:0003824//GO:0004518	molecular_function//hydrolase activity, acting on ester bonds//ribonuclease activity//hydrolase activity//catalytic activity//nuclease activity	ribonuclease P; K03539 ribonuclease P/MRP protein subunit RPP1 [EC:3.1.26.5]	COG1603J
MMP0431	1357.66	1593.33	-0.23092	0.10491	0.16004	GO:0003674//GO:0016787//GO:0016829//GO:0016830//GO:0003824//GO:0016831	molecular_function//hydrolase activity//lyase activity//carbon-carbon lyase activity//catalytic activity//carboxy-lyase activity	--	COG1236J
MMP0432	1365.53	2980.47	-1.1261	1.7075e-15	3.9071e-14	GO:0016787//GO:0003824//GO:0003674//GO:0016788//GO:0004536//GO:0004520//GO:0004519//GO:0004518//GO:0016893//GO:0016888	hydrolase activity//catalytic activity//molecular_function//hydrolase activity, acting on ester bonds//deoxyribonuclease activity//endodeoxyribonuclease activity//endonuclease activity//nuclease activity//endonuclease activity, active with either ribo- or deoxyribonucleic acids and producing 5'-phosphomonoesters//endodeoxyribonuclease activity, producing 5'-phosphomonoesters	TatD-like deoxyribonuclease; K07051	COG1099R
MMP0433	915.5	1735.22	-0.92249	1.4905e-10	1.6616e-09	GO:0043167//GO:0097159//GO:0003824//GO:0010181//GO:0016491//GO:0003674//GO:0005488//GO:0032553//GO:0048037//GO:0050662//GO:0043168//GO:0000166	ion binding//organic cyclic compound binding//catalytic activity//FMN binding//oxidoreductase activity//molecular_function//binding//ribonucleotide binding//cofactor binding//coenzyme binding//anion binding//nucleotide binding	flavodoxin	COG0655R
MMP0434	514.354	268.586	0.93738	0.014368	0.028012	--	--	hypothetical protein; K09779 hypothetical protein	COG2155S
MMP0435	65.948	31.9296	1.0464	0.00046079	0.001276	--	--	hypothetical protein	-
MMP0436	88.9835	53.5021	0.73394	0.004333	0.0096727	GO:0000166//GO:0032549//GO:0043168//GO:0008716//GO:0032553//GO:0001883//GO:0032550//GO:0043169//GO:0035639//GO:0032559//GO:0003674//GO:0005488//GO:0030554//GO:0001882//GO:0016879//GO:0016874//GO:0003824//GO:0017076//GO:0032555//GO:0097159//GO:0046872//GO:0005524//GO:0043167//GO:0016881	nucleotide binding//ribonucleoside binding//anion binding//D-alanine-D-alanine ligase activity//ribonucleotide binding//purine nucleoside binding//purine ribonucleoside binding//cation binding//purine ribonucleoside triphosphate binding//adenyl ribonucleotide binding//molecular_function//binding//adenyl nucleotide binding//nucleoside binding//ligase activity, forming carbon-nitrogen bonds//ligase…	rimK; RimK domain-containing protein	COG0189HJ
MMP0437	161.138	113.363	0.50735	0.013906	0.027201	GO:0004357//GO:0003674//GO:0003824//GO:0016881//GO:0016879//GO:0016874	glutamate-cysteine ligase activity//molecular_function//catalytic activity//acid-amino acid ligase activity//ligase activity, forming carbon-nitrogen bonds//ligase activity	hypothetical protein	COG2170S
MMP0438	421.455	631.928	-0.58438	0.00018618	0.00055062	--	--	hypothetical protein	COG1600C
MMP0439	1656.44	1853.63	-0.16226	0.25553	0.33613	GO:0004152//GO:0016857//GO:0005488//GO:0003674//GO:0016491//GO:0016853//GO:0016854//GO:0097159//GO:0003824//GO:0016829//GO:0016765//GO:0016830//GO:0047465//GO:0043167//GO:0016635//GO:0016703//GO:0000166//GO:0016740//GO:0018580//GO:0043168//GO:0050660//GO:0016701//GO:0048037//GO:0016627//GO:0050662//GO:0004497//GO:0017150	dihydroorotate dehydrogenase activity//racemase and epimerase activity, acting on carbohydrates and derivatives//binding//molecular_function//oxidoreductase activity//isomerase activity//racemase and epimerase activity//organic cyclic compound binding//catalytic activity//lyase activity//transferase activity, transferring alkyl or aryl (other than methyl) groups//carbon-carbon lyase activity//N-a…	--	COG0167F
MMP0440	9734.62	6044.9	0.68741	4.8124e-07	2.6153e-06	GO:0016740//GO:0003723//GO:0034062//GO:0003676//GO:0016779//GO:0005488//GO:0003674//GO:0003899//GO:0003824//GO:0016772//GO:0097159	transferase activity//RNA binding//RNA polymerase activity//nucleic acid binding//nucleotidyltransferase activity//binding//molecular_function//DNA-directed RNA polymerase activity//catalytic activity//transferase activity, transferring phosphorus-containing groups//organic cyclic compound binding	DNA-directed RNA polymerase subunit E' (EC:2.7.7.6); K03049 DNA-directed RNA polymerase subunit E' [EC:2.7.7.6]	COG1095K
MMP0441	377.109	277.603	0.44196	0.14968	0.21583	--	--	--	COG2093K
MMP0442	6992.29	4186.48	0.74003	0.00019322	0.00056952	--	--	hypothetical protein; K09735 hypothetical protein	COG1909S
MMP0443	5369.03	3940.03	0.44645	0.0011561	0.0029223	GO:0005198//GO:0003674//GO:0003735	structural molecule activity//molecular_function//structural constituent of ribosome	rps24e; 30S ribosomal protein S24e; K02974 small subunit ribosomal protein S24e	COG2004J
MMP0444	2823.91	2197.72	0.36168	0.045512	0.077669	GO:0016846//GO:0034062//GO:0003676//GO:0043169//GO:0016779//GO:0005198//GO:0003674//GO:0005488//GO:0003899//GO:0003824//GO:0016772//GO:0016829//GO:0097159//GO:0046872//GO:0016787//GO:0043167//GO:0016740//GO:0003677//GO:0003735	carbon-sulfur lyase activity//RNA polymerase activity//nucleic acid binding//cation binding//nucleotidyltransferase activity//structural molecule activity//molecular_function//binding//DNA-directed RNA polymerase activity//catalytic activity//transferase activity, transferring phosphorus-containing groups//lyase activity//organic cyclic compound binding//metal ion binding//hydrolase activity//ion…	--	COG1998J
MMP0445	63.039	28.3226	1.1543	0.00020592	0.00060386	--	--	hypothetical protein	-
MMP0446	116.576	72.2736	0.68973	0.0030109	0.0069627	GO:0005488//GO:0003674	binding//molecular_function	nitrogen fixation-like protein	COG1433S
MMP0447	1996.48	1260.56	0.66339	3.1667e-06	1.4048e-05	--	--	nitrogenase-like protein	COG1433S
MMP0448	97.0571	119.2	-0.29648	0.18661	0.26066	--	--	--	-
MMP0449	290.466	365.476	-0.33141	0.10865	0.16488	GO:0016787//GO:0043167//GO:0097159//GO:0005524//GO:0016772//GO:0003824//GO:0017076//GO:0032555//GO:0003924//GO:0016462//GO:0016491//GO:0001882//GO:0030554//GO:0032559//GO:0032561//GO:0003674//GO:0005488//GO:0035639//GO:0019001//GO:0032550//GO:0001883//GO:0032553//GO:0005525//GO:0016817//GO:0017111//GO:0016301//GO:0043168//GO:0051540//GO:0051536//GO:0016818//GO:0032549//GO:0016740//GO:0043531//GO:…	hydrolase activity//ion binding//organic cyclic compound binding//ATP binding//transferase activity, transferring phosphorus-containing groups//catalytic activity//purine nucleotide binding//purine ribonucleotide binding//GTPase activity//pyrophosphatase activity//oxidoreductase activity//nucleoside binding//adenyl nucleotide binding//adenyl ribonucleotide binding//guanyl ribonucleotide binding//…	--	COG1149C
MMP0450	253.046	316.327	-0.32202	0.28966	0.3734	GO:0051540//GO:0043168//GO:0003677//GO:0051536//GO:0016818//GO:0032549//GO:0000166//GO:0001883//GO:0032553//GO:0017111//GO:0016817//GO:0005525//GO:0030554//GO:0001882//GO:0005488//GO:0003674//GO:0032561//GO:0032559//GO:0035639//GO:0032550//GO:0019001//GO:0003676//GO:0043167//GO:0016787//GO:0005524//GO:0097159//GO:0032555//GO:0017076//GO:0003824//GO:0003924//GO:0016462//GO:0016491	metal cluster binding//anion binding//DNA binding//iron-sulfur cluster binding//hydrolase activity, acting on acid anhydrides, in phosphorus-containing anhydrides//ribonucleoside binding//nucleotide binding//purine nucleoside binding//ribonucleotide binding//nucleoside-triphosphatase activity//hydrolase activity, acting on acid anhydrides//GTP binding//adenyl nucleotide binding//nucleoside bindin…	--	COG1149C
MMP0451	133.535	137.596	-0.043227	0.83404	0.86954	--	--	--	COG1433S
MMP0452	159.645	133.534	0.25766	0.20644	0.2832	--	--	--	-
MMP0453	1638.86	1185.49	0.4672	0.0010847	0.00277	GO:0017076//GO:0003824//GO:0097159//GO:0016787//GO:0008233//GO:0003674//GO:0005488//GO:0030554//GO:0004175//GO:0004222//GO:0008237//GO:0070011//GO:0000166	purine nucleotide binding//catalytic activity//organic cyclic compound binding//hydrolase activity//peptidase activity//molecular_function//binding//adenyl nucleotide binding//endopeptidase activity//metalloendopeptidase activity//metallopeptidase activity//peptidase activity, acting on L-amino acid peptides//nucleotide binding	neutral zinc metallopeptidase (EC:3.4.24.-); K01417 putative zinc metalloprotease [EC:3.4.24.-]	COG1994R
MMP0454	1131.54	385.399	1.5539	4.8715e-24	3.4301e-22	GO:0017171//GO:0004175//GO:0001071//GO:0004803//GO:0004252//GO:0003700//GO:0070011//GO:0003677//GO:0008233//GO:0016787//GO:0003824//GO:0097159//GO:0003676//GO:0005488//GO:0003674//GO:0008236	serine hydrolase activity//endopeptidase activity//nucleic acid binding transcription factor activity//transposase activity//serine-type endopeptidase activity//sequence-specific DNA binding transcription factor activity//peptidase activity, acting on L-amino acid peptides//DNA binding//peptidase activity//hydrolase activity//catalytic activity//organic cyclic compound binding//nucleic acid bindi…	hypothetical protein	-
MMP0455	1428.68	1222.26	0.22513	0.11378	0.17087	GO:0005215//GO:0003674	transporter activity//molecular_function	--	COG0834ET
MMP0456	567.59	601.815	-0.08447	0.59705	0.66919	GO:0003677//GO:0003676//GO:0003674//GO:0005488//GO:0097159	DNA binding//nucleic acid binding//molecular_function//binding//organic cyclic compound binding	--	COG4974L
MMP0457	78449.6	16453.8	2.2533	3.2484e-06	1.4343e-05	GO:0032553//GO:0001883//GO:0016817//GO:0017111//GO:0042623//GO:0008026//GO:0003677//GO:0070035//GO:0043168//GO:0032549//GO:0016818//GO:0000166//GO:0043167//GO:0016787//GO:0032555//GO:0017076//GO:0003824//GO:0005524//GO:0097159//GO:0004386//GO:0016462//GO:0005488//GO:0003674//GO:0032559//GO:0001882//GO:0016887//GO:0030554//GO:0035639//GO:0003676//GO:0032550	ribonucleotide binding//purine nucleoside binding//hydrolase activity, acting on acid anhydrides//nucleoside-triphosphatase activity//ATPase activity, coupled//ATP-dependent helicase activity//DNA binding//purine NTP-dependent helicase activity//anion binding//ribonucleoside binding//hydrolase activity, acting on acid anhydrides, in phosphorus-containing anhydrides//nucleotide binding//ion bindin…	DEAD/DEAH box helicase domain-containing protein; K05592 ATP-dependent RNA helicase DeaD [EC:3.6.4.13]	COG0513LKJ
MMP0458	660.351	674.627	-0.030856	0.84711	0.88106	--	--	--	-
MMP0459	44.0222	21.9323	1.0052	0.0046125	0.010218	--	--	hypothetical protein	-
MMP0460	1241.44	880.561	0.49552	0.00067185	0.0017865	GO:0043167//GO:0005524//GO:0097159//GO:0032555//GO:0017076//GO:0003824//GO:0032550//GO:0003676//GO:0001882//GO:0030554//GO:0005488//GO:0003674//GO:0032559//GO:0035639//GO:0043565//GO:0001071//GO:0004803//GO:0001883//GO:0032553//GO:0032549//GO:0000166//GO:0003700//GO:0043168//GO:0003677	ion binding//ATP binding//organic cyclic compound binding//purine ribonucleotide binding//purine nucleotide binding//catalytic activity//purine ribonucleoside binding//nucleic acid binding//nucleoside binding//adenyl nucleotide binding//binding//molecular_function//adenyl ribonucleotide binding//purine ribonucleoside triphosphate binding//sequence-specific DNA binding//nucleic acid binding transc…	hypothetical protein; K03655 ATP-dependent DNA helicase RecG [EC:3.6.4.12]	COG2865K
MMP0461	36.805	9.92123	1.8913	1.1978e-05	4.6082e-05	--	--	hypothetical protein	-
MMP0462	207.296	53.4082	1.9566	9.8353e-19	3.4207e-17	--	--	hypothetical protein	-
MMP0463	1102.24	1104.52	-0.0029849	0.98166	0.98906	--	--	--	-
MMP0464	340.957	290.053	0.23327	0.16761	0.23872	--	--	--	-
MMP0465	234.91	235.98	-0.0065564	0.98944	0.99344	GO:0097159//GO:0005488//GO:0003674//GO:0003676//GO:0001071//GO:0003677//GO:0003700	organic cyclic compound binding//binding//molecular_function//nucleic acid binding//nucleic acid binding transcription factor activity//DNA binding//sequence-specific DNA binding transcription factor activity	--	COG1733K
MMP0466	10.9825	25.1295	-1.1942	0.010335	0.020909	--	--	hypothetical protein	-
MMP0467	58.3246	90.0098	-0.62598	0.29627	0.38164	GO:0016861//GO:0003674//GO:0016853//GO:0008736//GO:0003824//GO:0016860	intramolecular oxidoreductase activity, interconverting aldoses and ketoses//molecular_function//isomerase activity//L-fucose isomerase activity//catalytic activity//intramolecular oxidoreductase activity	--	-
MMP0468	41.658	52.6697	-0.33838	0.47862	0.56276	--	--	--	COG3466S
MMP0469	67.7678	84.7708	-0.32297	0.50344	0.58443	--	--	--	-
MMP0470	204.019	355.349	-0.80054	0.039164	0.068106	GO:0043168//GO:0003677//GO:0016151//GO:0008238//GO:0070011//GO:0016740//GO:0000166//GO:0016818//GO:0032549//GO:0051002//GO:0001883//GO:0032553//GO:0051003//GO:0004175//GO:0004197//GO:0016817//GO:0017111//GO:0008242//GO:0035639//GO:0001882//GO:0005515//GO:0030554//GO:0016887//GO:0005488//GO:0032559//GO:0003674//GO:0043169//GO:0032550//GO:0003676//GO:0046872//GO:0097159//GO:0005524//GO:0032555//GO:…	anion binding//DNA binding//nickel ion binding//exopeptidase activity//peptidase activity, acting on L-amino acid peptides//transferase activity//nucleotide binding//hydrolase activity, acting on acid anhydrides, in phosphorus-containing anhydrides//ribonucleoside binding//ligase activity, forming nitrogen-metal bonds//purine nucleoside binding//ribonucleotide binding//ligase activity, forming ni…	--	COG1241L
MMP0471	6.5955	12.0554	-0.87012	0.18338	0.25718	GO:0046914//GO:0003824//GO:0030269//GO:0046872//GO:0043167//GO:0043169//GO:0003674//GO:0005488//GO:0016741//GO:0008168//GO:0016740//GO:0050897//GO:0008172//GO:0042086	transition metal ion binding//catalytic activity//tetrahydromethanopterin S-methyltransferase activity//metal ion binding//ion binding//cation binding//molecular_function//binding//transferase activity, transferring one-carbon groups//methyltransferase activity//transferase activity//cobalt ion binding//S-methyltransferase activity//5-methyl-5,6,7,8-tetrahydromethanopterin-dependent methyltransfe…	--	-
MMP0472	103.829	137.893	-0.40934	0.21185	0.28826	GO:0003676//GO:0005488//GO:0003674//GO:0097159//GO:0003677	nucleic acid binding//binding//molecular_function//organic cyclic compound binding//DNA binding	--	COG4974L
MMP0473	146.035	71.2525	1.0353	3.6422e-06	1.5874e-05	GO:0008134//GO:0005488//GO:0003674//GO:0005515//GO:0042803//GO:0042802//GO:0046983//GO:0045502	transcription factor binding//binding//molecular_function//protein binding//protein homodimerization activity//identical protein binding//protein dimerization activity//dynein binding	hypothetical protein	-
MMP0474	119.019	92.8579	0.3581	0.10852	0.16488	--	--	--	-
MMP0475	198.171	139.058	0.51106	0.008422	0.017436	--	--	hypothetical protein	COG4325S
MMP0476	297.201	179.822	0.72487	0.0050918	0.01118	--	--	hypothetical protein	COG3041S
MMP0477	559.039	422.877	0.40271	0.050336	0.08482	--	--	--	-
MMP0478	32.0222	25.8453	0.30917	0.41896	0.50666	--	--	--	COG5428S
MMP0479	109.34	50.3026	1.1201	6.9581e-06	2.8605e-05	--	--	hypothetical protein	-
MMP0480	493.306	827.341	-0.746	0.00014065	0.00042612	GO:0005515//GO:0005488//GO:0003674//GO:0031625//GO:0003676//GO:0019899//GO:0097159//GO:0003700//GO:0003677//GO:0001071	protein binding//binding//molecular_function//ubiquitin protein ligase binding//nucleic acid binding//enzyme binding//organic cyclic compound binding//sequence-specific DNA binding transcription factor activity//DNA binding//nucleic acid binding transcription factor activity	hypothetical protein	COG1733K
MMP0481	1559.55	993.788	0.65012	6.564e-06	2.7178e-05	--	--	hypothetical protein	-
MMP0482	873.395	391.147	1.1589	6.7653e-14	1.2182e-12	--	--	hypothetical protein	-
MMP0483	235.177	152.236	0.62744	0.00081175	0.0021292	--	--	hypothetical protein	-
MMP0484	412.261	344.788	0.25785	0.11274	0.16959	GO:0015077//GO:0005215//GO:0015299//GO:0015298//GO:0022857//GO:0015075//GO:0003674//GO:0022892//GO:0015297//GO:0015078//GO:0022804//GO:0008324//GO:0015291//GO:0022890//GO:0022891	monovalent inorganic cation transmembrane transporter activity//transporter activity//solute:hydrogen antiporter activity//solute:cation antiporter activity//transmembrane transporter activity//ion transmembrane transporter activity//molecular_function//substrate-specific transporter activity//antiporter activity//hydrogen ion transmembrane transporter activity//active transmembrane transporter a…	--	COG4651P
MMP0485	236.227	156.69	0.59226	0.0015616	0.0038194	--	--	hypothetical protein; K07052	COG1480R
MMP0486	95.1925	105.727	-0.15142	0.51573	0.59553	GO:0016701//GO:0016702//GO:0003824//GO:0010309//GO:0045735//GO:0016491//GO:0003674//GO:0051213	oxidoreductase activity, acting on single donors with incorporation of molecular oxygen//oxidoreductase activity, acting on single donors with incorporation of molecular oxygen, incorporation of two atoms of oxygen//catalytic activity//acireductone dioxygenase [iron(II)-requiring] activity//nutrient reservoir activity//oxidoreductase activity//molecular_function//dioxygenase activity	--	COG1917S
MMP0487	288.717	236.659	0.28684	0.10266	0.15743	GO:0003700//GO:0060089//GO:0005102//GO:0043168//GO:0015399//GO:0032549//GO:0016818//GO:0000166//GO:0020037//GO:0001071//GO:0032553//GO:0022804//GO:0001883//GO:0004871//GO:0016817//GO:0042626//GO:0017111//GO:0043492//GO:0042623//GO:0015405//GO:0051213//GO:0003674//GO:0032559//GO:0005488//GO:0005515//GO:0008092//GO:0001882//GO:0016887//GO:0030554//GO:0035639//GO:0022857//GO:0016820//GO:0005506//GO:…	sequence-specific DNA binding transcription factor activity//molecular transducer activity//receptor binding//anion binding//primary active transmembrane transporter activity//ribonucleoside binding//hydrolase activity, acting on acid anhydrides, in phosphorus-containing anhydrides//nucleotide binding//heme binding//nucleic acid binding transcription factor activity//ribonucleotide binding//activ…	--	COG0840NT
MMP0488	104.874	91.5047	0.19674	0.39104	0.47956	GO:0042578//GO:0003824//GO:0016787//GO:0016788//GO:0016791//GO:0003674//GO:0004721//GO:0001071//GO:0003700	phosphoric ester hydrolase activity//catalytic activity//hydrolase activity//hydrolase activity, acting on ester bonds//phosphatase activity//molecular_function//phosphoprotein phosphatase activity//nucleic acid binding transcription factor activity//sequence-specific DNA binding transcription factor activity	--	COG0394T
MMP0489	313.975	1400.67	-2.1574	1.412e-27	1.5347e-25	--	--	hypothetical protein	COG4273S
MMP0490	255.145	304.357	-0.25445	0.38563	0.47426	GO:0004672//GO:0032553//GO:0001883//GO:0038023//GO:0004871//GO:0019199//GO:0060089//GO:0016301//GO:0016773//GO:0043168//GO:0032549//GO:0000166//GO:0016740//GO:0043167//GO:0032555//GO:0017076//GO:0003824//GO:0004872//GO:0016772//GO:0097159//GO:0005524//GO:0004674//GO:0004675//GO:0004888//GO:0005488//GO:0003674//GO:0032559//GO:0030554//GO:0001882//GO:0035639//GO:0032550	protein kinase activity//ribonucleotide binding//purine nucleoside binding//signaling receptor activity//signal transducer activity//transmembrane receptor protein kinase activity//molecular transducer activity//kinase activity//phosphotransferase activity, alcohol group as acceptor//anion binding//ribonucleoside binding//nucleotide binding//transferase activity//ion binding//purine ribonucleotid…	--	COG4744S
MMP0491	418.728	417.708	0.0035192	0.98894	0.99344	GO:0008565//GO:0022892//GO:0003674//GO:0005215	protein transporter activity//substrate-specific transporter activity//molecular_function//transporter activity	--	COG0811U
MMP0492	565.541	463.402	0.28737	0.39909	0.48771	--	--	--	COG4827R
MMP0493	2338.31	3388.81	-0.53531	0.0011301	0.0028648	GO:0051002//GO:0051003//GO:0003674//GO:0003824//GO:0016851//GO:0016874	ligase activity, forming nitrogen-metal bonds//ligase activity, forming nitrogen-metal bonds, forming coordination complexes//molecular_function//catalytic activity//magnesium chelatase activity//ligase activity	cobN; cobaltochelatase subunit CobN (EC:6.6.1.2); K02230 cobaltochelatase CobN [EC:6.6.1.2]	COG1429H
MMP0494	635.118	498.782	0.34862	0.023886	0.044049	GO:0042623//GO:0016817//GO:0017111//GO:0001883//GO:0032553//GO:0000166//GO:0016818//GO:0032549//GO:0070035//GO:0043168//GO:0003677//GO:0008026//GO:0016462//GO:0004386//GO:0097159//GO:0005524//GO:0032555//GO:0003824//GO:0017076//GO:0043167//GO:0016787//GO:0032550//GO:0003676//GO:0035639//GO:0001882//GO:0030554//GO:0016887//GO:0005488//GO:0032559//GO:0003674	ATPase activity, coupled//hydrolase activity, acting on acid anhydrides//nucleoside-triphosphatase activity//purine nucleoside binding//ribonucleotide binding//nucleotide binding//hydrolase activity, acting on acid anhydrides, in phosphorus-containing anhydrides//ribonucleoside binding//purine NTP-dependent helicase activity//anion binding//DNA binding//ATP-dependent helicase activity//pyrophosph…	helicase (EC:2.7.7.-); K06877 DEAD/DEAH box helicase domain-containing protein	COG1205R
MMP0495	390.867	376.595	0.053666	0.74641	0.7973	--	--	--	COG3359L
MMP0496	1637.2	1921.8	-0.23123	0.10018	0.15431	GO:0004497//GO:0016701//GO:0016151//GO:0018580//GO:0016703//GO:0016638//GO:0043167//GO:0046872//GO:0003824//GO:0046914//GO:0008270//GO:0016491//GO:0003674//GO:0005488//GO:0015930//GO:0043169//GO:0005506	monooxygenase activity//oxidoreductase activity, acting on single donors with incorporation of molecular oxygen//nickel ion binding//nitronate monooxygenase activity//oxidoreductase activity, acting on single donors with incorporation of molecular oxygen, incorporation of one atom of oxygen (internal monooxygenases or internal mixed function oxidases)//oxidoreductase activity, acting on the CH-NH…	--	COG0069E
MMP0497	103.442	77.2357	0.42148	0.074689	0.11894	GO:0003824//GO:0016433//GO:0016741//GO:0003674//GO:0008171//GO:0008757//GO:0008649//GO:0008168//GO:0008276//GO:0000179//GO:0008170//GO:0008173//GO:0016740	catalytic activity//rRNA (adenine) methyltransferase activity//transferase activity, transferring one-carbon groups//molecular_function//O-methyltransferase activity//S-adenosylmethionine-dependent methyltransferase activity//rRNA methyltransferase activity//methyltransferase activity//protein methyltransferase activity//rRNA (adenine-N6,N6-)-dimethyltransferase activity//N-methyltransferase acti…	--	COG2226H
MMP0498	1701.09	1107.52	0.61913	1.4941e-05	5.5474e-05	--	--	hypothetical protein	COG2364S
MMP0499	130.007	135.226	-0.056789	0.80539	0.84372	GO:0032550//GO:0035639//GO:0005488//GO:0003674//GO:0032559//GO:0001882//GO:0016788//GO:0030554//GO:0004674//GO:0016772//GO:0032555//GO:0017076//GO:0003824//GO:0097159//GO:0005524//GO:0043167//GO:0016787//GO:0016740//GO:0004518//GO:0000166//GO:0032549//GO:0004519//GO:0043168//GO:0003700//GO:0016301//GO:0016773//GO:0032553//GO:0001883//GO:0004672//GO:0001071	purine ribonucleoside binding//purine ribonucleoside triphosphate binding//binding//molecular_function//adenyl ribonucleotide binding//nucleoside binding//hydrolase activity, acting on ester bonds//adenyl nucleotide binding//protein serine/threonine kinase activity//transferase activity, transferring phosphorus-containing groups//purine ribonucleotide binding//purine nucleotide binding//catalytic…	--	COG4742K
MMP0500	2312.35	3375.35	-0.54567	0.017872	0.034041	GO:0016491//GO:0003824//GO:0003674	oxidoreductase activity//catalytic activity//molecular_function	Iron-sulfur flavoprotein-like protein	COG0655R
MMP0501	278.215	91.505	1.6043	6.6863e-06	2.7587e-05	GO:0003824//GO:0003674	catalytic activity//molecular_function	hypothetical protein	-
MMP0502	1185.45	439.565	1.4313	1.2468e-07	7.7993e-07	--	--	hypothetical protein	-
MMP0503	63.204	47.147	0.42285	0.13679	0.20036	GO:0048040//GO:0016831//GO:0003824//GO:0016829//GO:0016830//GO:0003674	UDP-glucuronate decarboxylase activity//carboxy-lyase activity//catalytic activity//lyase activity//carbon-carbon lyase activity//molecular_function	--	-
MMP0504	347.086	359.268	-0.049766	0.76668	0.81247	GO:0001882//GO:0030554//GO:0016887//GO:0032559//GO:0032561//GO:0003674//GO:0005488//GO:0035639//GO:0019001//GO:0032550//GO:0016787//GO:0043167//GO:0005524//GO:0097159//GO:0016829//GO:0016830//GO:0003824//GO:0017076//GO:0032555//GO:0004611//GO:0003924//GO:0016462//GO:0004386//GO:0016831//GO:0043168//GO:0016818//GO:0032549//GO:0000166//GO:0004612//GO:0001883//GO:0032553//GO:0005525//GO:0003678//GO:…	nucleoside binding//adenyl nucleotide binding//ATPase activity//adenyl ribonucleotide binding//guanyl ribonucleotide binding//molecular_function//binding//purine ribonucleoside triphosphate binding//guanyl nucleotide binding//purine ribonucleoside binding//hydrolase activity//ion binding//ATP binding//organic cyclic compound binding//lyase activity//carbon-carbon lyase activity//catalytic activit…	--	COG3842E
MMP0505	261.262	294.856	-0.17451	0.31576	0.40052	--	--	--	COG2014S
MMP0506	63.8566	42.1921	0.59786	0.037904	0.066246	GO:0003674//GO:0005215	molecular_function//transporter activity	--	COG0555O
MMP0507	64.6526	40.6143	0.67072	0.058554	0.096334	GO:0005215//GO:0003674	transporter activity//molecular_function	--	COG0725P
MMP0508	260.066	89.6747	1.5361	8.4937e-09	6.6534e-08	GO:0003674//GO:0005488//GO:0005515	molecular_function//binding//protein binding	fmdE; molybdenum containing formylmethanofuran dehydrogenase subunit E (EC:1.2.99.5); K11261 formylmethanofuran dehydrogenase subunit E [EC:1.2.99.5]	COG2191C
MMP0509	1113.3	617.279	0.85084	0.00035402	0.0010027	GO:0003674//GO:0016787//GO:0003824	molecular_function//hydrolase activity//catalytic activity	fmdA; formylmethanofuran dehydrogenase subunit A (EC:1.2.99.5); K00200 formylmethanofuran dehydrogenase subunit A [EC:1.2.99.5]	COG1229C
MMP0510	752.387	488.933	0.62184	0.0011931	0.0030079	GO:0046914//GO:0016491//GO:0030151//GO:0043167//GO:0003824//GO:0046872//GO:0043169//GO:0003674//GO:0005488	transition metal ion binding//oxidoreductase activity//molybdenum ion binding//ion binding//catalytic activity//metal ion binding//cation binding//molecular_function//binding	fmdC; molybdenum containing formylmethanofuran dehydrogenase subunit C (EC:1.2.99.5); K00202 formylmethanofuran dehydrogenase subunit C [EC:1.2.99.5]	COG2218C
MMP0511	929.325	900.658	0.045204	0.75412	0.80062	GO:0032553//GO:0019842//GO:0001883//GO:0050662//GO:0048037//GO:0030976//GO:0043168//GO:0032549//GO:0004518//GO:0000166//GO:0043167//GO:0016787//GO:0032555//GO:0017076//GO:0003824//GO:0097159//GO:0046872//GO:0005524//GO:0046914//GO:0008270//GO:0016491//GO:0005488//GO:0003674//GO:0032559//GO:0001882//GO:0000287//GO:0016788//GO:0030554//GO:0035639//GO:0043169//GO:0032550	ribonucleotide binding//vitamin binding//purine nucleoside binding//coenzyme binding//cofactor binding//thiamine pyrophosphate binding//anion binding//ribonucleoside binding//nuclease activity//nucleotide binding//ion binding//hydrolase activity//purine ribonucleotide binding//purine nucleotide binding//catalytic activity//organic cyclic compound binding//metal ion binding//ATP binding//transitio…	--	COG1029C
MMP0512	668.486	553.356	0.27269	0.074051	0.11803	GO:0003824//GO:0016491//GO:0003674	catalytic activity//oxidoreductase activity//molecular_function	--	COG1029C
MMP0513	301.353	140.714	1.0987	4.7538e-07	2.5915e-06	--	--	MoeA; molybdopterin biosynthesis moeA protein; K03750 molybdopterin molybdotransferase [EC:2.10.1.1]	COG0303H
MMP0514	1341.67	191.638	2.8076	3.6813e-23	1.8829e-21	GO:0005215//GO:0003674	transporter activity//molecular_function	modA; molybdenum ABC transporter periplasmic molybdate-binding protein; K02020 molybdate transport system substrate-binding protein	COG0725P
MMP0515	161.801	28.6926	2.4955	1.0203e-22	5.0694e-21	GO:0005215//GO:0003674	transporter activity//molecular_function	modB; molybdenum ABC transporter permease; K02018 molybdate transport system permease protein	COG4149P
MMP0516	1269.13	1435.76	-0.17798	0.21519	0.29168	GO:0016627//GO:0016860//GO:0004514//GO:0004789//GO:0016763//GO:0016740//GO:0016635//GO:0043167//GO:0016829//GO:0016765//GO:0003824//GO:0016854//GO:0046872//GO:0046914//GO:0016853//GO:0016491//GO:0005488//GO:0003674//GO:0004640//GO:0016857//GO:0043169//GO:0016757//GO:0004152//GO:0016861//GO:0005507	oxidoreductase activity, acting on the CH-CH group of donors//intramolecular oxidoreductase activity//nicotinate-nucleotide diphosphorylase (carboxylating) activity//thiamine-phosphate diphosphorylase activity//transferase activity, transferring pentosyl groups//transferase activity//oxidoreductase activity, acting on the CH-CH group of donors, quinone or related compound as acceptor//ion binding…	--	COG0157H
MMP0517	261.869	184.111	0.50827	0.0049778	0.010944	GO:0003887//GO:0016740//GO:0003677//GO:0034061//GO:0016787//GO:0097159//GO:0003824//GO:0016772//GO:0003676//GO:0005488//GO:0003674//GO:0016779	DNA-directed DNA polymerase activity//transferase activity//DNA binding//DNA polymerase activity//hydrolase activity//organic cyclic compound binding//catalytic activity//transferase activity, transferring phosphorus-containing groups//nucleic acid binding//binding//molecular_function//nucleotidyltransferase activity	hypothetical protein	COG0491R
MMP0518	44.8964	20.9074	1.1026	0.0018755	0.0044862	--	--	hypothetical protein	-
MMP0519	31.428	29.7212	0.080554	0.86125	0.89362	--	--	--	-
MMP0520	517.949	427.701	0.27621	0.081604	0.12901	GO:0097159//GO:0046872//GO:0043167//GO:0003674//GO:0005488//GO:0043169//GO:0000166	organic cyclic compound binding//metal ion binding//ion binding//molecular_function//binding//cation binding//nucleotide binding	--	COG0474P
MMP0521	750.516	441.827	0.7644	0.032032	0.056956	--	--	--	COG0577V
MMP0522	840.251	433.701	0.95412	0.0040159	0.0090462	GO:0005488//GO:0003674//GO:0030246	binding//molecular_function//carbohydrate binding	hypothetical protein	COG1361M
MMP0523	309.449	132.92	1.2191	0.013352	0.026355	GO:0000166//GO:0003724//GO:0016818//GO:0032549//GO:0043168//GO:0003723//GO:0003677//GO:0032403//GO:0060089//GO:0005525//GO:0004871//GO:0016817//GO:0017111//GO:0001883//GO:0032553//GO:0031683//GO:0019001//GO:0032550//GO:0003676//GO:0035639//GO:0005515//GO:0001882//GO:0030554//GO:0016887//GO:0032559//GO:0032561//GO:0003674//GO:0005488//GO:0016462//GO:0004386//GO:0003924//GO:0005524//GO:0097159//GO:…	nucleotide binding//RNA helicase activity//hydrolase activity, acting on acid anhydrides, in phosphorus-containing anhydrides//ribonucleoside binding//anion binding//RNA binding//DNA binding//protein complex binding//molecular transducer activity//GTP binding//signal transducer activity//hydrolase activity, acting on acid anhydrides//nucleoside-triphosphatase activity//purine nucleoside binding//…	ABC transporter ATP-binding protein; K02003 putative ABC transport system ATP-binding protein	COG1136V
MMP0524	285.761	82.1856	1.7978	0.0023068	0.0054358	GO:0016740//GO:0003887//GO:0022891//GO:0003677//GO:0015144//GO:0022884//GO:0022892//GO:0015159//GO:0003676//GO:0005488//GO:0003674//GO:0005515//GO:0016779//GO:0022857//GO:0005215//GO:0051082//GO:0034061//GO:0016772//GO:0003824//GO:0097159	transferase activity//DNA-directed DNA polymerase activity//substrate-specific transmembrane transporter activity//DNA binding//carbohydrate transmembrane transporter activity//macromolecule transmembrane transporter activity//substrate-specific transporter activity//polysaccharide transmembrane transporter activity//nucleic acid binding//binding//molecular_function//protein binding//nucleotidylt…	hypothetical protein	-
MMP0525	1178.62	288.665	2.0296	0.0098374	0.020103	--	--	hypothetical protein	-
MMP0526	740.669	551.676	0.42501	0.0051793	0.011358	--	--	hypothetical protein	-
MMP0527	800.676	537.076	0.57609	0.00014968	0.0004519	GO:0097159//GO:0003676//GO:0003674//GO:0005488//GO:0043565//GO:0001071//GO:0003677//GO:0003700	organic cyclic compound binding//nucleic acid binding//molecular_function//binding//sequence-specific DNA binding//nucleic acid binding transcription factor activity//DNA binding//sequence-specific DNA binding transcription factor activity	hypothetical protein	COG2512S
MMP0528	918.116	1110.75	-0.27479	0.058722	0.096505	--	--	--	-
MMP0529	165.778	183.682	-0.14795	0.45081	0.53659	GO:0015116//GO:0005215//GO:0015103//GO:0022857//GO:0003674//GO:0015075//GO:0008509//GO:0022892//GO:0022891	sulfate transmembrane transporter activity//transporter activity//inorganic anion transmembrane transporter activity//transmembrane transporter activity//molecular_function//ion transmembrane transporter activity//anion transmembrane transporter activity//substrate-specific transporter activity//substrate-specific transmembrane transporter activity	--	COG0659P
MMP0530	236.238	415.365	-0.81414	0.010023	0.020459	GO:0001071//GO:0003700//GO:0008773//GO:0016740//GO:0070569//GO:0016772//GO:0003824//GO:0003674//GO:0016779	nucleic acid binding transcription factor activity//sequence-specific DNA binding transcription factor activity//[protein-PII] uridylyltransferase activity//transferase activity//uridylyltransferase activity//transferase activity, transferring phosphorus-containing groups//catalytic activity//molecular_function//nucleotidyltransferase activity	hypothetical protein	COG3888K
MMP0531	783.966	539.907	0.53808	0.0003911	0.001097	--	--	hypothetical protein	COG1895S
MMP0532	1753.41	1040.34	0.7531	1.6202e-07	9.9238e-07	--	--	hypothetical protein	-
MMP0533	556.748	215.412	1.3699	2.3091e-16	5.8969e-15	GO:0005215//GO:0015077//GO:0015075//GO:0003674//GO:0022857//GO:0008324//GO:0015078//GO:0022892//GO:0022891//GO:0022890	transporter activity//monovalent inorganic cation transmembrane transporter activity//ion transmembrane transporter activity//molecular_function//transmembrane transporter activity//cation transmembrane transporter activity//hydrogen ion transmembrane transporter activity//substrate-specific transporter activity//substrate-specific transmembrane transporter activity//inorganic cation transmembran…	hypothetical protein	-
MMP0534	1571.12	752.366	1.0623	3.8813e-13	6.1923e-12	GO:0016787//GO:0008962//GO:0003824//GO:0042578//GO:0016788//GO:0003674//GO:0016791	hydrolase activity//phosphatidylglycerophosphatase activity//catalytic activity//phosphoric ester hydrolase activity//hydrolase activity, acting on ester bonds//molecular_function//phosphatase activity	mechanosensitive ion channel MscS	COG0668M
MMP0535	1165.4	665.681	0.80793	4.8857e-08	3.2552e-07	--	--	hypothetical protein; K09149 hypothetical protein	COG2430S
MMP0536	217.135	279.245	-0.36294	0.039993	0.069341	--	--	--	COG5561S
MMP0537	749.541	937.109	-0.32221	0.030125	0.053867	GO:0003676//GO:0003674//GO:0005488//GO:0097159//GO:0003677	nucleic acid binding//molecular_function//binding//organic cyclic compound binding//DNA binding	--	COG0177L
MMP0538	146.434	242.296	-0.72652	0.00011102	0.00034475	--	--	hypothetical protein	COG2227H
MMP0539	2158.7	3432.92	-0.66927	6.4802e-05	0.00021222	GO:0016616//GO:0016614//GO:0003674//GO:0003824//GO:0016491	oxidoreductase activity, acting on the CH-OH group of donors, NAD or NADP as acceptor//oxidoreductase activity, acting on CH-OH group of donors//molecular_function//catalytic activity//oxidoreductase activity	leuB; multifunctional 3-isopropylmalate dehydrogenase/D-malate dehydrogenase (EC:1.1.1.85); K00052 3-isopropylmalate dehydrogenase [EC:1.1.1.85]	COG0473CE
MMP0540	1410.97	2297.9	-0.70363	6.7099e-07	3.5575e-06	GO:0003743//GO:0003723//GO:0008135//GO:0003676//GO:0005488//GO:0003674//GO:0097159	translation initiation factor activity//RNA binding//translation factor activity, nucleic acid binding//nucleic acid binding//binding//molecular_function//organic cyclic compound binding	purC; phosphoribosylaminoimidazole-succinocarboxamide synthase (EC:6.3.2.6); K01923 phosphoribosylaminoimidazole-succinocarboxamide synthase [EC:6.3.2.6]	COG0152F
MMP0541	745.909	719.093	0.05282	0.72281	0.77734	GO:0004190//GO:0070001//GO:0004175//GO:0070011//GO:0008233//GO:0042578//GO:0003824//GO:0016787//GO:0016788//GO:0016791//GO:0003674	aspartic-type endopeptidase activity//aspartic-type peptidase activity//endopeptidase activity//peptidase activity, acting on L-amino acid peptides//peptidase activity//phosphoric ester hydrolase activity//catalytic activity//hydrolase activity//hydrolase activity, acting on ester bonds//phosphatase activity//molecular_function	--	COG0560E
MMP0542	2190.57	1082.28	1.0172	1.1377e-12	1.6767e-11	GO:0022857//GO:0016747//GO:0003674//GO:0015075//GO:0003824//GO:0015077//GO:0016746//GO:0005215//GO:0022891//GO:0016740//GO:0016407//GO:0022890//GO:0008324//GO:0022892//GO:0015078	transmembrane transporter activity//transferase activity, transferring acyl groups other than amino-acyl groups//molecular_function//ion transmembrane transporter activity//catalytic activity//monovalent inorganic cation transmembrane transporter activity//transferase activity, transferring acyl groups//transporter activity//substrate-specific transmembrane transporter activity//transferase activ…	hypothetical protein	COG1340S
MMP0543	1248.19	562.565	1.1497	1.5197e-14	3.0377e-13	--	--	hypothetical protein	COG3161H
MMP0544	2663.78	1319.96	1.013	9.3118e-13	1.4081e-11	GO:0003824//GO:0003674//GO:0005488//GO:0051540//GO:0051536	catalytic activity//molecular_function//binding//metal cluster binding//iron-sulfur cluster binding	MoaA/nifB/pqqE family protein (EC:1.97.1.4); K04069 pyruvate formate lyase activating enzyme [EC:1.97.1.4]	COG1180O
MMP0545	3698.58	2285.46	0.69449	6.076e-07	3.2511e-06	GO:0005215//GO:0003674	transporter activity//molecular_function	molybdopterin biosynthesis protein MoeA/LysR substrate binding-domain-containing protein; K03750 molybdopterin molybdotransferase [EC:2.10.1.1] K07219 putative molybdopterin biosynthesis protein	COG0303H
MMP0546	896.209	508.869	0.81654	7.4398e-08	4.8096e-07	GO:0005488//GO:0003674//GO:0005515	binding//molecular_function//protein binding	AMMECR1 domain-containing protein; K09141 hypothetical protein	COG2078S
MMP0547	857.941	634.074	0.43623	0.0036372	0.0082898	GO:0003676//GO:0043169//GO:0005488//GO:0003674//GO:0046914//GO:0003824//GO:0097159//GO:0046872//GO:0043167//GO:0016787//GO:0030145	nucleic acid binding//cation binding//binding//molecular_function//transition metal ion binding//catalytic activity//organic cyclic compound binding//metal ion binding//ion binding//hydrolase activity//manganese ion binding	RecJ-like protein; K07463 archaea-specific RecJ-like exonuclease	COG0608L
MMP0548	1346.18	1111.44	0.27644	0.053992	0.090318	GO:0016835//GO:0016836//GO:0004424//GO:0016829//GO:0003824//GO:0003674	carbon-oxygen lyase activity//hydro-lyase activity//imidazoleglycerol-phosphate dehydratase activity//lyase activity//catalytic activity//molecular_function	--	COG0131E
MMP0549	1285.17	1067.56	0.26764	0.063938	0.10381	--	--	--	COG5418S
MMP0550	618.439	1364.4	-1.1416	1.1257e-14	2.3586e-13	GO:0005215//GO:0003674	transporter activity//molecular_function	amino acid ABC transporter periplasmic protein; K02030 polar amino acid transport system substrate-binding protein	COG0834ET
MMP0551	201.672	116.168	0.7958	0.0061283	0.013157	GO:0003674//GO:0005215	molecular_function//transporter activity	binding-protein dependent transport system inner membrane protein; K02029 polar amino acid transport system permease protein	COG0765E
MMP0552	49.6483	50.4249	-0.022394	0.97111	0.9816	--	--	--	COG5006R
MMP0553	7514.46	6010.72	0.32213	0.023189	0.042945	GO:0031406//GO:0016740//GO:0043168//GO:0003824//GO:0043167//GO:0016743//GO:0016741//GO:0016597//GO:0003674//GO:0005488	carboxylic acid binding//transferase activity//anion binding//catalytic activity//ion binding//carboxyl- or carbamoyltransferase activity//transferase activity, transferring one-carbon groups//amino acid binding//molecular_function//binding	argF; ornithine carbamoyltransferase (EC:2.1.3.3); K00611 ornithine carbamoyltransferase [EC:2.1.3.3]	COG0078E
MMP0554	295.152	383.524	-0.37786	0.024102	0.044305	GO:0008175//GO:0008168//GO:0008176//GO:0000179//GO:0050662//GO:0048037//GO:0008276//GO:0003677//GO:0003723//GO:0008170//GO:0010340//GO:0016423//GO:0016740//GO:0051998//GO:0000166//GO:0008173//GO:0003824//GO:0097159//GO:0004809//GO:0016491//GO:0016433//GO:0050661//GO:0004719//GO:0008171//GO:0005488//GO:0003674//GO:0016741//GO:0008649//GO:0008757//GO:0003676	tRNA methyltransferase activity//methyltransferase activity//tRNA (guanine-N7-)-methyltransferase activity//rRNA (adenine-N6,N6-)-dimethyltransferase activity//coenzyme binding//cofactor binding//protein methyltransferase activity//DNA binding//RNA binding//N-methyltransferase activity//carboxyl-O-methyltransferase activity//tRNA (guanine) methyltransferase activity//transferase activity//protein…	SAM-binding motif-containing protein	COG2813J
MMP0555	287.348	392.926	-0.45146	0.0068609	0.01448	GO:0070011//GO:0004175//GO:0070001//GO:0004190//GO:0003674//GO:0016787//GO:0003824//GO:0008233	peptidase activity, acting on L-amino acid peptides//endopeptidase activity//aspartic-type peptidase activity//aspartic-type endopeptidase activity//molecular_function//hydrolase activity//catalytic activity//peptidase activity	flaK; preflagellin peptidase; K07991 archaeal preflagellin peptidase FlaK [EC:3.4.23.52]	COG4960OU
MMP0556	1048.81	953.718	0.13712	0.3494	0.43525	GO:0016787//GO:0003824//GO:0016788//GO:0003674//GO:0004536//GO:0016888//GO:0016893//GO:0004519//GO:0004520//GO:0004518	hydrolase activity//catalytic activity//hydrolase activity, acting on ester bonds//molecular_function//deoxyribonuclease activity//endodeoxyribonuclease activity, producing 5'-phosphomonoesters//endonuclease activity, active with either ribo- or deoxyribonucleic acids and producing 5'-phosphomonoesters//endonuclease activity//endodeoxyribonuclease activity//nuclease activity	--	COG1831R
MMP0557	261.481	276.097	-0.078469	0.66164	0.72456	GO:0004455//GO:0016616//GO:0016491//GO:0003824//GO:0003674//GO:0016614	ketol-acid reductoisomerase activity//oxidoreductase activity, acting on the CH-OH group of donors, NAD or NADP as acceptor//oxidoreductase activity//catalytic activity//molecular_function//oxidoreductase activity, acting on CH-OH group of donors	--	COG1255S
MMP0558	191.058	166.582	0.19778	0.34586	0.4327	--	--	--	-
MMP0559	1279.39	1378.61	-0.10775	0.45056	0.53659	GO:0004529//GO:0016787//GO:0097159//GO:0016772//GO:0003824//GO:0004417//GO:0003676//GO:0016796//GO:0004527//GO:0016895//GO:0016788//GO:0003674//GO:0005488//GO:0004143//GO:0004536//GO:0016740//GO:0004518//GO:0016773//GO:0016301//GO:0003677//GO:0008855	exodeoxyribonuclease activity//hydrolase activity//organic cyclic compound binding//transferase activity, transferring phosphorus-containing groups//catalytic activity//hydroxyethylthiazole kinase activity//nucleic acid binding//exonuclease activity, active with either ribo- or deoxyribonucleic acids and producing 5'-phosphomonoesters//exonuclease activity//exodeoxyribonuclease activity, producin…	--	COG0693R
MMP0560	997.13	361.085	1.4654	3.9188e-21	1.7474e-19	GO:0008176//GO:0008168//GO:0008175//GO:0000179//GO:0008170//GO:0008173//GO:0016740//GO:0016423//GO:0003824//GO:0016433//GO:0016741//GO:0003674//GO:0008757//GO:0008649	tRNA (guanine-N7-)-methyltransferase activity//methyltransferase activity//tRNA methyltransferase activity//rRNA (adenine-N6,N6-)-dimethyltransferase activity//N-methyltransferase activity//RNA methyltransferase activity//transferase activity//tRNA (guanine) methyltransferase activity//catalytic activity//rRNA (adenine) methyltransferase activity//transferase activity, transferring one-carbon gro…	SAM-binding motif-containing protein; K07055 tRNA wybutosine-synthesizing protein 2 [EC:2.5.1.114]	COG2520R
MMP0561	530.158	1319.7	-1.3157	1.529e-18	5.1133e-17	GO:0051920//GO:0003674//GO:0003824//GO:0016705//GO:0016491	peroxiredoxin activity//molecular_function//catalytic activity//oxidoreductase activity, acting on paired donors, with incorporation or reduction of molecular oxygen//oxidoreductase activity	cmd; carboxymuconolactone decarboxylase	COG0599S
MMP0562	178.847	114.861	0.63883	0.0016073	0.0039112	GO:0043169//GO:0005506//GO:0016708//GO:0005488//GO:0003674//GO:0051213//GO:0016491//GO:0046914//GO:0016705//GO:0046872//GO:0003824//GO:0043167//GO:0051537//GO:0051540//GO:0051536//GO:0003700//GO:0001071	cation binding//iron ion binding//oxidoreductase activity, acting on paired donors, with incorporation or reduction of molecular oxygen, NADH or NADPH as one donor, and incorporation of two atoms of oxygen into one donor//binding//molecular_function//dioxygenase activity//oxidoreductase activity//transition metal ion binding//oxidoreductase activity, acting on paired donors, with incorporation or…	hypothetical protein	-
MMP0563	924.304	709.737	0.38108	0.061484	0.10039	--	--	--	COG4090S
MMP0564	1316.7	855.001	0.62293	1.9338e-05	6.9771e-05	GO:0032555//GO:0017076//GO:0046872//GO:0005524//GO:0097159//GO:0043167//GO:0035639//GO:0005488//GO:0032559//GO:0003674//GO:0030554//GO:0001882//GO:0032550//GO:0043169//GO:0032553//GO:0001883//GO:0043168//GO:0000166//GO:0032549	purine ribonucleotide binding//purine nucleotide binding//metal ion binding//ATP binding//organic cyclic compound binding//ion binding//purine ribonucleoside triphosphate binding//binding//adenyl ribonucleotide binding//molecular_function//adenyl nucleotide binding//nucleoside binding//purine ribonucleoside binding//cation binding//ribonucleotide binding//purine nucleoside binding//anion binding/…	hypothetical protein; K06914	COG1821R
MMP0565	946.657	429.829	1.1391	1.0463e-13	1.7838e-12	--	--	hypothetical protein	COG1365R
MMP0566	7076.13	7438.38	-0.072029	0.59125	0.66378	GO:0003674//GO:0003824	molecular_function//catalytic activity	--	COG0318IQ
MMP0567	1282.5	1582.08	-0.30286	0.033429	0.059138	GO:0003674//GO:0016787//GO:0016788//GO:0003824//GO:0016790	molecular_function//hydrolase activity//hydrolase activity, acting on ester bonds//catalytic activity//thiolester hydrolase activity	--	COG0824R
MMP0568	2680.68	2628.6	0.028302	0.83942	0.8741	GO:0003677//GO:0016740//GO:0043565//GO:0016779//GO:0005488//GO:0003674//GO:0003676//GO:0097159//GO:0003824//GO:0016772	DNA binding//transferase activity//sequence-specific DNA binding//nucleotidyltransferase activity//binding//molecular_function//nucleic acid binding//organic cyclic compound binding//catalytic activity//transferase activity, transferring phosphorus-containing groups	--	COG0662G
MMP0569	2547.67	2372.04	0.10305	0.45793	0.54395	--	--	--	-
MMP0570	423.276	173.712	1.2849	3.8684e-08	2.6381e-07	--	--	hypothetical protein; K09705 hypothetical protein	COG3542S
MMP0571	889.25	423.152	1.0714	9.5355e-09	7.436e-08	GO:0005488//GO:0003674//GO:0051539//GO:0003824//GO:0051536//GO:0051540	binding//molecular_function//4 iron, 4 sulfur cluster binding//catalytic activity//iron-sulfur cluster binding//metal cluster binding	moaA; molybdenum cofactor biosynthesis protein A; K03639 cyclic pyranopterin phosphate synthase [EC:4.1.99.18]	COG2896H
MMP0572	6654.15	10839.5	-0.70398	2.2738e-07	1.3449e-06	--	--	slyD; FKBP-type peptidylprolyl isomerase (EC:5.2.1.8); K03775 FKBP-type peptidyl-prolyl cis-trans isomerase SlyD [EC:5.2.1.8]	COG1047O
MMP0573	689.76	814.334	-0.23953	0.1113	0.16815	--	--	--	COG0746H
MMP0574	427.119	70.8635	2.5915	1.0456e-10	1.1962e-09	--	--	hypothetical protein	-
MMP0575	3686.36	4932.32	-0.42007	0.0021115	0.0050162	GO:0004175//GO:0070011//GO:0008237//GO:0004222//GO:0046914//GO:0008233//GO:0008270//GO:0046872//GO:0003824//GO:0016787//GO:0043167//GO:0043169//GO:0003674//GO:0005488	endopeptidase activity//peptidase activity, acting on L-amino acid peptides//metallopeptidase activity//metalloendopeptidase activity//transition metal ion binding//peptidase activity//zinc ion binding//metal ion binding//catalytic activity//hydrolase activity//ion binding//cation binding//molecular_function//binding	gatC; aspartyl/glutamyl-tRNA amidotransferase subunit C (EC:6.3.5.-); K02435 aspartyl-tRNA(Asn)/glutamyl-tRNA(Gln) amidotransferase subunit C [EC:6.3.5.6 6.3.5.7]	COG0721J
MMP0576	19654.6	28561.5	-0.5392	6.167e-05	0.00020411	GO:0003824//GO:0016829//GO:0003674	catalytic activity//lyase activity//molecular_function	dapA; dihydrodipicolinate synthase (EC:4.2.1.52); K01714 4-hydroxy-tetrahydrodipicolinate synthase [EC:4.3.3.7]	COG0329EM
MMP0577	3930.59	6111.17	-0.6367	3.2496e-06	1.4343e-05	GO:0005544//GO:0008289//GO:0046872//GO:0043167//GO:0043169//GO:0005509//GO:0005488//GO:0003674//GO:0005198//GO:0005543//GO:0043168//GO:0003735	calcium-dependent phospholipid binding//lipid binding//metal ion binding//ion binding//cation binding//calcium ion binding//binding//molecular_function//structural molecule activity//phospholipid binding//anion binding//structural constituent of ribosome	rps17E; 30S ribosomal protein S17e; K02962 small subunit ribosomal protein S17e	COG1383J
MMP0578	3556.1	5973.2	-0.74821	4.979e-08	3.3048e-07	--	--	aroQ; chorismate mutase (EC:5.4.99.5); K04093 chorismate mutase [EC:5.4.99.5]	COG1605E
MMP0579	454.154	933.062	-1.0388	8.5041e-12	1.1464e-10	GO:0001883//GO:0032553//GO:0016740//GO:0000166//GO:0032549//GO:0043168//GO:0004788//GO:0097159//GO:0005524//GO:0016772//GO:0032555//GO:0003824//GO:0017076//GO:0043167//GO:0016778//GO:0032550//GO:0035639//GO:0001882//GO:0030554//GO:0005488//GO:0032559//GO:0003674	purine nucleoside binding//ribonucleotide binding//transferase activity//nucleotide binding//ribonucleoside binding//anion binding//thiamine diphosphokinase activity//organic cyclic compound binding//ATP binding//transferase activity, transferring phosphorus-containing groups//purine ribonucleotide binding//catalytic activity//purine nucleotide binding//ion binding//diphosphotransferase activity/…	hypothetical protein; K07142	COG1634R
MMP0580	401.15	835.516	-1.0585	6.7651e-12	9.2635e-11	GO:0051540//GO:0051536//GO:0005488//GO:0003674//GO:0003824	metal cluster binding//iron-sulfur cluster binding//binding//molecular_function//catalytic activity	act; anaerobic ribonucleoside-triphosphate reductase activating protein (EC:1.97.1.4); K04069 pyruvate formate lyase activating enzyme [EC:1.97.1.4]	COG1180O
MMP0581	374.84	412.822	-0.13925	0.38674	0.47496	GO:0003674//GO:0016787//GO:0003824	molecular_function//hydrolase activity//catalytic activity	--	COG1237R
MMP0582	433.956	283.257	0.61544	0.00020172	0.00059255	--	--	AzlC family protein	COG1296E
MMP0583	106.223	85.6768	0.31012	0.18311	0.25701	GO:0022890//GO:0016818//GO:0022891//GO:0015399//GO:0042626//GO:0017111//GO:0015078//GO:0016817//GO:0043492//GO:0015405//GO:0042623//GO:0022892//GO:0008324//GO:0022804//GO:0042625//GO:0046961//GO:0003674//GO:0015075//GO:0016887//GO:0022857//GO:0016820//GO:0019829//GO:0005215//GO:0015077//GO:0016462//GO:0016787//GO:0003824//GO:0046933	inorganic cation transmembrane transporter activity//hydrolase activity, acting on acid anhydrides, in phosphorus-containing anhydrides//substrate-specific transmembrane transporter activity//primary active transmembrane transporter activity//ATPase activity, coupled to transmembrane movement of substances//nucleoside-triphosphatase activity//hydrogen ion transmembrane transporter activity//hydro…	--	COG4392S
MMP0584	4281.39	7995.09	-0.90104	5.3402e-11	6.5398e-10	GO:0001883//GO:0032553//GO:0032549//GO:0016875//GO:0000166//GO:0043168//GO:0016874//GO:0004824//GO:0016876//GO:0016787//GO:0043167//GO:0002161//GO:0005524//GO:0097159//GO:0017076//GO:0003824//GO:0032555//GO:0032550//GO:0004814//GO:0030554//GO:0016788//GO:0001882//GO:0003674//GO:0032559//GO:0005488//GO:0052689//GO:0004812//GO:0035639	purine nucleoside binding//ribonucleotide binding//ribonucleoside binding//ligase activity, forming carbon-oxygen bonds//nucleotide binding//anion binding//ligase activity//lysine-tRNA ligase activity//ligase activity, forming aminoacyl-tRNA and related compounds//hydrolase activity//ion binding//aminoacyl-tRNA editing activity//ATP binding//organic cyclic compound binding//purine nucleotide bind…	valS; valyl-tRNA synthetase (EC:6.1.1.9); K01873 valyl-tRNA synthetase [EC:6.1.1.9]	COG0525J
MMP0585	4910.82	3936.81	0.31894	0.019519	0.036896	--	--	UspA domain-containing protein	COG0589T
MMP0586	288.917	292.667	-0.018604	0.92031	0.94197	GO:0005099//GO:0030234//GO:0003676//GO:0005488//GO:0003674//GO:0060589//GO:0005096//GO:0005098//GO:0097159//GO:0008047//GO:0003677//GO:0030695//GO:0005083	Ras GTPase activator activity//enzyme regulator activity//nucleic acid binding//binding//molecular_function//nucleoside-triphosphatase regulator activity//GTPase activator activity//Ran GTPase activator activity//organic cyclic compound binding//enzyme activator activity//DNA binding//GTPase regulator activity//small GTPase regulator activity	--	COG2231L
MMP0587	580.461	578.283	0.0054235	0.9766	0.98567	GO:0015291//GO:0022890//GO:0022891//GO:0015297//GO:0015078//GO:0022892//GO:0022804//GO:0008324//GO:0003674//GO:0015075//GO:0022857//GO:0005215//GO:0015077//GO:0015298//GO:0015299	secondary active transmembrane transporter activity//inorganic cation transmembrane transporter activity//substrate-specific transmembrane transporter activity//antiporter activity//hydrogen ion transmembrane transporter activity//substrate-specific transporter activity//active transmembrane transporter activity//cation transmembrane transporter activity//molecular_function//ion transmembrane tra…	--	COG0475P
MMP0588	644.366	835.125	-0.37411	0.012585	0.024926	GO:0016740//GO:0008168//GO:0003674//GO:0016741//GO:0003824	transferase activity//methyltransferase activity//molecular_function//transferase activity, transferring one-carbon groups//catalytic activity	dph5; diphthine synthase (EC:2.1.1.98); K00586 diphthine synthase [EC:2.1.1.98]	COG1798J
MMP0589	1001.04	701.53	0.51292	0.00054123	0.0014615	GO:0051536//GO:0051540//GO:0003674//GO:0005488//GO:0003824	iron-sulfur cluster binding//metal cluster binding//molecular_function//binding//catalytic activity	radical SAM domain-containing protein	COG1031C
MMP0590	4608.67	2596.74	0.82765	2.3554e-09	2.0583e-08	--	--	glycosyl transferase (EC:2.4.1.83)	COG1215M
MMP0591	2248.79	2272.99	-0.015444	0.90946	0.93252	--	--	--	-
MMP0592	69.7429	69.9678	-0.0046462	1	1	--	--	--	-
MMP0593	3699.9	4675.62	-0.33767	0.014101	0.027531	GO:0043168//GO:0032549//GO:0043531//GO:0000166//GO:0001883//GO:0032553//GO:0005525//GO:0001882//GO:0030554//GO:0032559//GO:0003674//GO:0032561//GO:0005488//GO:0035639//GO:0019001//GO:0032550//GO:0043167//GO:0097159//GO:0005524//GO:0003824//GO:0017076//GO:0032555//GO:0016491	anion binding//ribonucleoside binding//ADP binding//nucleotide binding//purine nucleoside binding//ribonucleotide binding//GTP binding//nucleoside binding//adenyl nucleotide binding//adenyl ribonucleotide binding//molecular_function//guanyl ribonucleotide binding//binding//purine ribonucleoside triphosphate binding//guanyl nucleotide binding//purine ribonucleoside binding//ion binding//organic cy…	walker type ATPase; K03609 septum site-determining protein MinD	COG0455D
MMP0594	43.0275	64.4674	-0.58331	0.081774	0.12916	GO:0003674//GO:0003824//GO:0016772//GO:0016740//GO:0016773	molecular_function//catalytic activity//transferase activity, transferring phosphorus-containing groups//transferase activity//phosphotransferase activity, alcohol group as acceptor	--	-
MMP0595	810.565	732.479	0.14614	0.33006	0.41714	GO:0043168//GO:0022803//GO:0022891//GO:0005216//GO:0015267//GO:0016740//GO:0008324//GO:0022892//GO:0048037//GO:0022857//GO:0005261//GO:0003674//GO:0015075//GO:0005488//GO:0022838//GO:0030170//GO:0003824//GO:0016830//GO:0016829//GO:0043167//GO:0016831//GO:0005215	anion binding//passive transmembrane transporter activity//substrate-specific transmembrane transporter activity//ion channel activity//channel activity//transferase activity//cation transmembrane transporter activity//substrate-specific transporter activity//cofactor binding//transmembrane transporter activity//cation channel activity//molecular_function//ion transmembrane transporter activity//…	--	COG0076E
MMP0596	6548.71	6318.68	0.051587	0.71238	0.76946	GO:0008289//GO:0003674//GO:0005488	lipid binding//molecular_function//binding	--	COG1498J
MMP0597	2679.35	2333.79	0.19921	0.21864	0.2952	GO:0003676//GO:0005488//GO:0003674//GO:0016741//GO:0003824//GO:0097159//GO:0016740//GO:0003723//GO:0008168	nucleic acid binding//binding//molecular_function//transferase activity, transferring one-carbon groups//catalytic activity//organic cyclic compound binding//transferase activity//RNA binding//methyltransferase activity	--	COG1889J
MMP0598	1252.39	897.182	0.48121	0.0017519	0.0042195	GO:0046872//GO:0003824//GO:0043167//GO:0043169//GO:0005488//GO:0003674	metal ion binding//catalytic activity//ion binding//cation binding//binding//molecular_function	phosphoglycerate mutase-related (EC:5.4.2.1)	COG3635G
MMP0599	539.508	234.611	1.2014	4.5781e-13	7.2375e-12	GO:0016627//GO:0016628//GO:0016491//GO:0003824//GO:0016994//GO:0003674	oxidoreductase activity, acting on the CH-CH group of donors//oxidoreductase activity, acting on the CH-CH group of donors, NAD or NADP as acceptor//oxidoreductase activity//catalytic activity//precorrin-6A reductase activity//molecular_function	cbiJ; precorrin-6x reductase CbiJ/CobK (EC:1.3.1.54); K05895 precorrin-6A/cobalt-precorrin-6A reductase [EC:1.3.1.54 1.3.1.106]	COG2099H
MMP0600	1196.51	868.332	0.46252	0.001568	0.0038298	--	--	hypothetical protein	-
MMP0601	8959.86	5654.36	0.66411	1.202e-06	6.0766e-06	--	--	hypothetical protein	COG3351N
MMP0602	791.095	1120.61	-0.50236	0.00061752	0.001657	GO:0004590//GO:0003674//GO:0003824//GO:0016830//GO:0016829//GO:0016831	orotidine-5'-phosphate decarboxylase activity//molecular_function//catalytic activity//carbon-carbon lyase activity//lyase activity//carboxy-lyase activity	pyrF; orotidine-5'-phosphate decarboxylase (EC:4.1.1.23); K01591 orotidine-5'-phosphate decarboxylase [EC:4.1.1.23]	COG0284F
MMP0603	1958.84	1135.87	0.78621	3.6962e-08	2.5608e-07	GO:0003723//GO:0003743//GO:0097159//GO:0003674//GO:0005488//GO:0003676//GO:0008135	RNA binding//translation initiation factor activity//organic cyclic compound binding//molecular_function//binding//nucleic acid binding//translation factor activity, nucleic acid binding	aIF-1A; translation initiation factor IF-1A; K03236 translation initiation factor 1A	COG0361J
MMP0604	3769.41	2189.34	0.78384	1.7759e-06	8.5549e-06	GO:0043168//GO:0016773//GO:0016740//GO:0000166//GO:0032549//GO:0001883//GO:0032553//GO:0035639//GO:0001882//GO:0030554//GO:0032559//GO:0003674//GO:0005488//GO:0032550//GO:0097159//GO:0005524//GO:0016772//GO:0003824//GO:0017076//GO:0032555//GO:0043167	anion binding//phosphotransferase activity, alcohol group as acceptor//transferase activity//nucleotide binding//ribonucleoside binding//purine nucleoside binding//ribonucleotide binding//purine ribonucleoside triphosphate binding//nucleoside binding//adenyl nucleotide binding//adenyl ribonucleotide binding//molecular_function//binding//purine ribonucleoside binding//organic cyclic compound bindi…	hypothetical protein; K07178 RIO kinase 1 [EC:2.7.11.1]	COG1718TD
MMP0605	2786.65	1174.85	1.2461	2.636e-09	2.2693e-08	GO:0003723//GO:0097159//GO:0003676//GO:0005488//GO:0003674	RNA binding//organic cyclic compound binding//nucleic acid binding//binding//molecular_function	RNA-processing protein; K06961 ribosomal RNA assembly protein	COG0415L
MMP0606	3257.62	2762.01	0.2381	0.08605	0.13481	GO:0016740//GO:0008168//GO:0003674//GO:0016741//GO:0003824	transferase activity//methyltransferase activity//molecular_function//transferase activity, transferring one-carbon groups//catalytic activity	--	COG0293J
MMP0607	5477.53	4857.29	0.17338	0.20736	0.28372	GO:0003674//GO:0005198//GO:0003735	molecular_function//structural molecule activity//structural constituent of ribosome	--	COG1693S
MMP0608	4276.47	4093.09	0.063231	0.64021	0.70553	GO:0016787//GO:0003824//GO:0003674	hydrolase activity//catalytic activity//molecular_function	--	COG1924I
MMP0609	118.394	217.781	-0.87929	6.9933e-06	2.8682e-05	GO:0004045//GO:0003824//GO:0016787//GO:0052689//GO:0016788//GO:0003674	aminoacyl-tRNA hydrolase activity//catalytic activity//hydrolase activity//carboxylic ester hydrolase activity//hydrolase activity, acting on ester bonds//molecular_function	pth2; peptidyl-tRNA hydrolase (EC:3.1.1.29); K04794 peptidyl-tRNA hydrolase, PTH2 family [EC:3.1.1.29]	COG1990S
MMP0610	3236.7	3179.24	0.025842	0.86254	0.89443	GO:0016763//GO:0016740//GO:0003723//GO:0016757//GO:0003676//GO:0008479//GO:0005488//GO:0003674//GO:0097159//GO:0003824	transferase activity, transferring pentosyl groups//transferase activity//RNA binding//transferase activity, transferring glycosyl groups//nucleic acid binding//queuine tRNA-ribosyltransferase activity//binding//molecular_function//organic cyclic compound binding//catalytic activity	--	COG0343J
MMP0611	1000.07	1061.3	-0.085728	0.55229	0.62856	GO:0003674//GO:0003824//GO:0016787	molecular_function//catalytic activity//hydrolase activity	--	COG0491R
MMP0612	215.641	225.503	-0.064515	0.72083	0.7757	GO:0004112//GO:0042578//GO:0046872//GO:0003824//GO:0043167//GO:0016787//GO:0043169//GO:0008081//GO:0016788//GO:0005488//GO:0003674	cyclic-nucleotide phosphodiesterase activity//phosphoric ester hydrolase activity//metal ion binding//catalytic activity//ion binding//hydrolase activity//cation binding//phosphoric diester hydrolase activity//hydrolase activity, acting on ester bonds//binding//molecular_function	--	COG1514J
MMP0613	441.282	1134.54	-1.3623	8.7194e-11	1.0386e-09	GO:0016829//GO:0016830//GO:0003824//GO:0016831//GO:0003674//GO:0047605	lyase activity//carbon-carbon lyase activity//catalytic activity//carboxy-lyase activity//molecular_function//acetolactate decarboxylase activity	acetolactate decarboxylase (EC:4.1.1.5); K01575 acetolactate decarboxylase [EC:4.1.1.5]	COG3527Q
MMP0614	217.52	184.519	0.23738	0.1976	0.27359	GO:0003824//GO:0016491//GO:0003674	catalytic activity//oxidoreductase activity//molecular_function	--	COG0655R
MMP0615	709.368	575.69	0.30124	0.047322	0.080365	GO:0016866//GO:0003723//GO:0016853//GO:0097159//GO:0009982//GO:0003824//GO:0003676//GO:0005515//GO:0003674//GO:0005488	intramolecular transferase activity//RNA binding//isomerase activity//organic cyclic compound binding//pseudouridine synthase activity//catalytic activity//nucleic acid binding//protein binding//molecular_function//binding	--	COG0585S
MMP0616	791.397	609.259	0.37735	0.012106	0.024114	GO:0003676//GO:0005488//GO:0003674//GO:0097159	nucleic acid binding//binding//molecular_function//organic cyclic compound binding	OB-fold nucleic acid binding domain-containing protein; K06932 tRNA(Ile2)-agmatinylcytidine synthase [EC:6.3.4.22]	COG1571R
MMP0617	691.36	689.109	0.0047038	0.97816	0.98667	GO:0008094//GO:0032550//GO:0003676//GO:0035639//GO:0030554//GO:0016887//GO:0001882//GO:0032559//GO:0003674//GO:0005488//GO:0016462//GO:0004386//GO:0005524//GO:0097159//GO:0003824//GO:0017076//GO:0032555//GO:0016787//GO:0004003//GO:0043167//GO:0000166//GO:0003697//GO:0016818//GO:0032549//GO:0043168//GO:0070035//GO:0008026//GO:0003677//GO:0042623//GO:0043566//GO:0017111//GO:0003678//GO:0016817//GO:…	DNA-dependent ATPase activity//purine ribonucleoside binding//nucleic acid binding//purine ribonucleoside triphosphate binding//adenyl nucleotide binding//ATPase activity//nucleoside binding//adenyl ribonucleotide binding//molecular_function//binding//pyrophosphatase activity//helicase activity//ATP binding//organic cyclic compound binding//catalytic activity//purine nucleotide binding//purine ri…	--	COG0468L
MMP0618	415.161	643.156	-0.6315	0.0075077	0.015711	--	--	hypothetical protein	COG4075S
MMP0619	385.335	517.681	-0.42595	0.020641	0.038805	GO:0001071//GO:0016987//GO:0000990//GO:0003677//GO:0003700//GO:0000996//GO:0097159//GO:0003676//GO:0000988//GO:0005488//GO:0003674	nucleic acid binding transcription factor activity//sigma factor activity//core RNA polymerase binding transcription factor activity//DNA binding//sequence-specific DNA binding transcription factor activity//core DNA-dependent RNA polymerase binding promoter specificity activity//organic cyclic compound binding//nucleic acid binding//protein binding transcription factor activity//binding//molecul…	hypothetical protein	COG1342R
MMP0620	5033.39	8598.34	-0.77253	0.0097	0.019868	GO:0016851//GO:0016787//GO:0043167//GO:0005524//GO:0097159//GO:0017076//GO:0003824//GO:0032555//GO:0016772//GO:0016874//GO:0003924//GO:0016462//GO:0016887//GO:0030554//GO:0001882//GO:0032561//GO:0003674//GO:0032559//GO:0005488//GO:0035639//GO:0032550//GO:0019001//GO:0051003//GO:0001883//GO:0032553//GO:0017111//GO:0005525//GO:0016817//GO:0016301//GO:0043168//GO:0016818//GO:0051002//GO:0032549//GO:…	magnesium chelatase activity//hydrolase activity//ion binding//ATP binding//organic cyclic compound binding//purine nucleotide binding//catalytic activity//purine ribonucleotide binding//transferase activity, transferring phosphorus-containing groups//ligase activity//GTPase activity//pyrophosphatase activity//ATPase activity//adenyl nucleotide binding//nucleoside binding//guanyl ribonucleotide b…	atwA; methyl coenzyme M reductase, component A2 (EC:1.8.-.-); K00400 methyl coenzyme M reductase system, component A2	COG1123R
MMP0621	560.415	408.3	0.45687	0.0037511	0.0085048	--	--	xylose isomerase domain-containing protein	COG1082G
MMP0622	840.428	882.291	-0.070132	0.64875	0.71359	--	--	--	COG1397O
MMP0623	1563.68	1632.8	-0.062403	0.65887	0.72289	GO:0004553//GO:0016787//GO:0003824//GO:0003674//GO:0016798	hydrolase activity, hydrolyzing O-glycosyl compounds//hydrolase activity//catalytic activity//molecular_function//hydrolase activity, acting on glycosyl bonds	--	COG2013S
MMP0624	2862.74	6040.7	-1.0773	7.7051e-15	1.634e-13	GO:0005488//GO:0003674//GO:0004733//GO:0016638//GO:0043167//GO:0016641//GO:0097159//GO:0003824//GO:0010181//GO:0016491//GO:0043168//GO:0000166//GO:0032553//GO:0048037//GO:0050662	binding//molecular_function//pyridoxamine-phosphate oxidase activity//oxidoreductase activity, acting on the CH-NH2 group of donors//ion binding//oxidoreductase activity, acting on the CH-NH2 group of donors, oxygen as acceptor//organic cyclic compound binding//catalytic activity//FMN binding//oxidoreductase activity//anion binding//nucleotide binding//ribonucleotide binding//cofactor binding//co…	hypothetical protein; K07006	COG3576R
MMP0625	18316.6	18199.6	0.0092493	0.95604	0.96942	GO:0003735//GO:0003674//GO:0005198	structural constituent of ribosome//molecular_function//structural molecule activity	--	COG2163J
MMP0626	29922.9	27783.7	0.10701	0.43297	0.51962	GO:0097159//GO:0005524//GO:0032555//GO:0003824//GO:0017076//GO:0016772//GO:0043167//GO:0035639//GO:0030554//GO:0001882//GO:0005488//GO:0032559//GO:0003674//GO:0019201//GO:0032550//GO:0001883//GO:0032553//GO:0043168//GO:0019205//GO:0016773//GO:0016301//GO:0000166//GO:0016740//GO:0004127//GO:0032549	organic cyclic compound binding//ATP binding//purine ribonucleotide binding//catalytic activity//purine nucleotide binding//transferase activity, transferring phosphorus-containing groups//ion binding//purine ribonucleoside triphosphate binding//adenyl nucleotide binding//nucleoside binding//binding//adenyl ribonucleotide binding//molecular_function//nucleotide kinase activity//purine ribonucleos…	--	COG1102F
MMP0627	13661.7	12484.6	0.12999	0.42547	0.51382	GO:0051536//GO:0051540//GO:0003735//GO:0005198//GO:0005488//GO:0003674//GO:0009055	iron-sulfur cluster binding//metal cluster binding//structural constituent of ribosome//structural molecule activity//binding//molecular_function//electron carrier activity	--	COG2174J
MMP0628	324.888	202.183	0.68428	0.013602	0.026758	GO:0005215//GO:0097159//GO:0005524//GO:0032555//GO:0003824//GO:0017076//GO:0043167//GO:0016787//GO:0032550//GO:0022857//GO:0016820//GO:0035639//GO:0030554//GO:0001882//GO:0005488//GO:0032559//GO:0003674//GO:0016817//GO:0001883//GO:0032553//GO:0000166//GO:0032549//GO:0043168	transporter activity//organic cyclic compound binding//ATP binding//purine ribonucleotide binding//catalytic activity//purine nucleotide binding//ion binding//hydrolase activity//purine ribonucleoside binding//transmembrane transporter activity//hydrolase activity, acting on acid anhydrides, catalyzing transmembrane movement of substances//purine ribonucleoside triphosphate binding//adenyl nucleo…	TOBE domain-containing protein	COG3585H
MMP0629	2459.66	4064.6	-0.72465	1.7086e-07	1.0389e-06	GO:0001071//GO:0004803//GO:0003677//GO:0003700//GO:0097159//GO:0003824//GO:0005488//GO:0003674//GO:0003676	nucleic acid binding transcription factor activity//transposase activity//DNA binding//sequence-specific DNA binding transcription factor activity//organic cyclic compound binding//catalytic activity//binding//molecular_function//nucleic acid binding	hypothetical protein	COG3355K
MMP0630	8348.68	4763.81	0.80943	0.10227	0.15697	GO:0001883//GO:0032553//GO:0008324//GO:0005525//GO:0016817//GO:0017111//GO:0022892//GO:0022891//GO:0043168//GO:0015093//GO:0072509//GO:0016818//GO:0032549//GO:0022890//GO:0000166//GO:0016787//GO:0043167//GO:0097159//GO:0005524//GO:0017076//GO:0003824//GO:0032555//GO:0003924//GO:0005215//GO:0005381//GO:0016462//GO:0046873//GO:0046915//GO:0001882//GO:0016887//GO:0030554//GO:0032561//GO:0003674//GO:…	purine nucleoside binding//ribonucleotide binding//cation transmembrane transporter activity//GTP binding//hydrolase activity, acting on acid anhydrides//nucleoside-triphosphatase activity//substrate-specific transporter activity//substrate-specific transmembrane transporter activity//anion binding//ferrous iron transmembrane transporter activity//divalent inorganic cation transmembrane transport…	--	COG0370P
MMP0631	830.174	730.723	0.18409	0.41234	0.50005	GO:0046914//GO:0046872//GO:0097159//GO:0043167//GO:0043169//GO:0003676//GO:0005515//GO:0003674//GO:0005488//GO:0001071//GO:0003677//GO:0003700//GO:0046983	transition metal ion binding//metal ion binding//organic cyclic compound binding//ion binding//cation binding//nucleic acid binding//protein binding//molecular_function//binding//nucleic acid binding transcription factor activity//DNA binding//sequence-specific DNA binding transcription factor activity//protein dimerization activity	--	COG1321K
MMP0632	807.125	541.694	0.57531	0.01093	0.021949	GO:0016740//GO:0016301//GO:0060089//GO:0016773//GO:0004871//GO:0004672//GO:0004713//GO:0003674//GO:0016772//GO:0003824	transferase activity//kinase activity//molecular transducer activity//phosphotransferase activity, alcohol group as acceptor//signal transducer activity//protein kinase activity//protein tyrosine kinase activity//molecular_function//transferase activity, transferring phosphorus-containing groups//catalytic activity	ATP/GTP-binding motif-containing protein	-
MMP0633	4472.61	6593.91	-0.56002	4.4848e-05	0.00015352	GO:0016740//GO:0000166//GO:0016875//GO:0032549//GO:0043168//GO:0019904//GO:0003677//GO:0016151//GO:0045300//GO:0016627//GO:0001883//GO:0016628//GO:0032553//GO:0034062//GO:0043169//GO:0032550//GO:0005506//GO:0003676//GO:0004812//GO:0016779//GO:0035639//GO:0004074//GO:0008199//GO:0001882//GO:0005515//GO:0003899//GO:0030554//GO:0005488//GO:0003674//GO:0032559//GO:0016876//GO:0016491//GO:0016717//GO:…	transferase activity//nucleotide binding//ligase activity, forming carbon-oxygen bonds//ribonucleoside binding//anion binding//protein domain specific binding//DNA binding//nickel ion binding//acyl-[acyl-carrier-protein] desaturase activity//oxidoreductase activity, acting on the CH-CH group of donors//purine nucleoside binding//oxidoreductase activity, acting on the CH-CH group of donors, NAD or…	rubrerythrin	COG1592C
MMP0634	708.111	317.367	1.1578	3.0227e-13	4.9126e-12	GO:0008565//GO:0022892//GO:0003674//GO:0005215	protein transporter activity//substrate-specific transporter activity//molecular_function//transporter activity	hypothetical protein; K02004 putative ABC transport system permease protein	COG4591M
MMP0635	959.876	438.977	1.1287	1.6022e-13	2.6535e-12	GO:0016818//GO:0032549//GO:0003724//GO:0000166//GO:0032403//GO:0060089//GO:0003723//GO:0043168//GO:0017111//GO:0004871//GO:0005525//GO:0016817//GO:0031683//GO:0001883//GO:0032553//GO:0032550//GO:0019001//GO:0003676//GO:0016887//GO:0030554//GO:0005515//GO:0001882//GO:0003674//GO:0032561//GO:0032559//GO:0005488//GO:0035639//GO:0003924//GO:0016462//GO:0004386//GO:0016787//GO:0043167//GO:0005524//GO:…	hydrolase activity, acting on acid anhydrides, in phosphorus-containing anhydrides//ribonucleoside binding//RNA helicase activity//nucleotide binding//protein complex binding//molecular transducer activity//RNA binding//anion binding//nucleoside-triphosphatase activity//signal transducer activity//GTP binding//hydrolase activity, acting on acid anhydrides//G-protein beta/gamma-subunit complex bin…	ABC transporter ATPase; K02003 putative ABC transport system ATP-binding protein	COG1136V
MMP0636	2719.88	1964.63	0.46929	0.00077835	0.0020446	GO:0003674//GO:0005198	molecular_function//structural molecule activity	hypothetical protein	COG1361M
MMP0637	760.818	439.885	0.79042	3.0569e-07	1.7204e-06	GO:0001071//GO:0043565//GO:0003677//GO:0003700//GO:0097159//GO:0005515//GO:0003674//GO:0005488//GO:0031625//GO:0019899//GO:0003676	nucleic acid binding transcription factor activity//sequence-specific DNA binding//DNA binding//sequence-specific DNA binding transcription factor activity//organic cyclic compound binding//protein binding//molecular_function//binding//ubiquitin protein ligase binding//enzyme binding//nucleic acid binding	ArsR family transcriptional regulator	COG0640K
MMP0638	1561.29	1420.08	0.13676	0.34005	0.42739	--	--	--	COG4880R
MMP0639	3239.16	4761.06	-0.55566	0.00051707	0.0014094	GO:0043169//GO:0003674//GO:0005488//GO:0046914//GO:0008270//GO:0043167//GO:0046872	cation binding//molecular_function//binding//transition metal ion binding//zinc ion binding//ion binding//metal ion binding	50S ribosomal protein L24e; K02896 large subunit ribosomal protein L24e	COG2075J
MMP0640	5170.98	7653.58	-0.5657	0.0007003	0.0018536	GO:0003735//GO:0005198//GO:0003674	structural constituent of ribosome//structural molecule activity//molecular_function	rps28e; 30S ribosomal protein S28e; K02979 small subunit ribosomal protein S28e	COG2053J
MMP0641	11949.9	18994.3	-0.66857	0.00012007	0.00036826	--	--	rpl7ae; 50S ribosomal protein L7Ae; K02936 large subunit ribosomal protein L7Ae	COG1358J
MMP0642	583.964	714.271	-0.29059	0.056049	0.093005	--	--	--	COG4020S
MMP0643	2313.12	2160	0.098809	0.47226	0.5564	--	--	--	COG1817S
MMP0644	3028.57	2604.24	0.21777	0.21966	0.29617	GO:0022891//GO:0008324//GO:0022892//GO:0022857//GO:0003674//GO:0015075//GO:0005215	substrate-specific transmembrane transporter activity//cation transmembrane transporter activity//substrate-specific transporter activity//transmembrane transporter activity//molecular_function//ion transmembrane transporter activity//transporter activity	--	COG0053P
MMP0645	4074.94	3769.93	0.11224	0.62454	0.69045	GO:0034062//GO:0016779//GO:0016614//GO:0003674//GO:0005488//GO:0003899//GO:0016491//GO:0016903//GO:0003824//GO:0016772//GO:0097159//GO:0000166//GO:0016740//GO:0003896//GO:0016616//GO:0051287//GO:0016620//GO:0050662//GO:0016627//GO:0048037//GO:0016628//GO:0008839	RNA polymerase activity//nucleotidyltransferase activity//oxidoreductase activity, acting on CH-OH group of donors//molecular_function//binding//DNA-directed RNA polymerase activity//oxidoreductase activity//oxidoreductase activity, acting on the aldehyde or oxo group of donors//catalytic activity//transferase activity, transferring phosphorus-containing groups//organic cyclic compound binding//n…	--	COG0039C
MMP0646	1807.79	751.437	1.2665	0.001009	0.0025956	--	--	hypothetical protein	-
MMP0647	229.337	362.555	-0.66073	0.024367	0.044698	--	--	hypothetical protein	COG1371S
MMP0648	422.888	466.232	-0.14077	0.46475	0.55055	--	--	--	COG0430A
MMP0649	739.715	791.45	-0.097528	0.51843	0.59784	GO:0003674//GO:0003824	molecular_function//catalytic activity	--	COG2192O
MMP0650	5288.25	9740.01	-0.88113	1.3375e-10	1.5103e-09	GO:0043169//GO:0000287//GO:0003674//GO:0005488//GO:0043167//GO:0097159//GO:0046872//GO:0003824//GO:0043168//GO:0048037//GO:0050662//GO:0030976//GO:0019842	cation binding//magnesium ion binding//molecular_function//binding//ion binding//organic cyclic compound binding//metal ion binding//catalytic activity//anion binding//cofactor binding//coenzyme binding//thiamine pyrophosphate binding//vitamin binding	ilvB; acetolactate synthase catalytic subunit (EC:2.2.1.6); K01652 acetolactate synthase I/II/III large subunit [EC:2.2.1.6]	COG0028EH
MMP0651	1618.04	2788.33	-0.78516	2.3033e-08	1.6551e-07	GO:0031406//GO:0043168//GO:0043167//GO:0016597//GO:0003674//GO:0005488	carboxylic acid binding//anion binding//ion binding//amino acid binding//molecular_function//binding	ilvH; acetolactate synthase 3 regulatory subunit (EC:2.2.1.6); K01653 acetolactate synthase I/III small subunit [EC:2.2.1.6]	COG0440E
MMP0652	140.499	61.6789	1.1877	2.5296e-07	1.4566e-06	--	--	hypothetical protein	-
MMP0653	251.338	237.402	0.082296	0.65161	0.71582	GO:0005342//GO:0005215//GO:0015081//GO:0015077//GO:0046873//GO:0015293//GO:0015075//GO:0003674//GO:0015125//GO:0046943//GO:0022857//GO:0005343//GO:0008514//GO:0005319//GO:0008324//GO:0022804//GO:0008508//GO:0015294//GO:0008509//GO:0022892//GO:0022891//GO:0008028//GO:0015370//GO:0022890//GO:0015291	organic acid transmembrane transporter activity//transporter activity//sodium ion transmembrane transporter activity//monovalent inorganic cation transmembrane transporter activity//metal ion transmembrane transporter activity//symporter activity//ion transmembrane transporter activity//molecular_function//bile acid transmembrane transporter activity//carboxylic acid transmembrane transporter act…	--	COG0385R
MMP0654	19696.7	39498.8	-1.0039	1.5564e-13	2.6025e-12	GO:0016616//GO:0004455//GO:0004616//GO:0048037//GO:0016614//GO:0005488//GO:0003674//GO:0003824//GO:0016491	oxidoreductase activity, acting on the CH-OH group of donors, NAD or NADP as acceptor//ketol-acid reductoisomerase activity//phosphogluconate dehydrogenase (decarboxylating) activity//cofactor binding//oxidoreductase activity, acting on CH-OH group of donors//binding//molecular_function//catalytic activity//oxidoreductase activity	ilvC; ketol-acid reductoisomerase (EC:1.1.1.86); K00053 ketol-acid reductoisomerase [EC:1.1.1.86]	COG0059EH
MMP0655	384.478	557.434	-0.5359	0.00069212	0.0018347	--	--	hypothetical protein; K03154 sulfur carrier protein	COG2104H
MMP0656	1429.21	1614.11	-0.17552	0.2146	0.29155	GO:0004620//GO:0004629//GO:0003674//GO:0016788//GO:0016298//GO:0008081//GO:0042578//GO:0016787//GO:0004435//GO:0003824	phospholipase activity//phospholipase C activity//molecular_function//hydrolase activity, acting on ester bonds//lipase activity//phosphoric diester hydrolase activity//phosphoric ester hydrolase activity//hydrolase activity//phosphatidylinositol phospholipase C activity//catalytic activity	--	COG4051S
MMP0657	2288.37	2127.49	0.10517	0.46838	0.55334	GO:0043168//GO:0031406//GO:0005488//GO:0003674//GO:0016597//GO:0043167	anion binding//carboxylic acid binding//binding//molecular_function//amino acid binding//ion binding	--	COG3830T
MMP0658	4424.14	6864.96	-0.63385	3.6064e-06	1.5758e-05	GO:0003824//GO:0003674//GO:0005488//GO:0051540//GO:0051536	catalytic activity//molecular_function//binding//metal cluster binding//iron-sulfur cluster binding	MoaA/nifB/pqqE family protein; K02585 nitrogen fixation protein NifB	COG0535R
MMP0659	850.284	710.08	0.25996	0.081581	0.12901	GO:0043168//GO:0032549//GO:0000166//GO:0032553//GO:0001883//GO:0005525//GO:0005488//GO:0003674//GO:0032561//GO:0001882//GO:0035639//GO:0032550//GO:0019001//GO:0043167//GO:0016787//GO:0032555//GO:0003824//GO:0017076//GO:0097159//GO:0008233	anion binding//ribonucleoside binding//nucleotide binding//ribonucleotide binding//purine nucleoside binding//GTP binding//binding//molecular_function//guanyl ribonucleotide binding//nucleoside binding//purine ribonucleoside triphosphate binding//purine ribonucleoside binding//guanyl nucleotide binding//ion binding//hydrolase activity//purine ribonucleotide binding//catalytic activity//purine nuc…	--	COG0826O
MMP0660	417.095	432.744	-0.053136	0.7714	0.81559	--	--	--	COG0503F
MMP0661	685.082	445.675	0.62028	6.3705e-05	0.00020902	GO:0016884//GO:0016740//GO:0016879//GO:0046914//GO:0008270//GO:0016874//GO:0046872//GO:0004066//GO:0003824//GO:0043167//GO:0043169//GO:0003674//GO:0005488	carbon-nitrogen ligase activity, with glutamine as amido-N-donor//transferase activity//ligase activity, forming carbon-nitrogen bonds//transition metal ion binding//zinc ion binding//ligase activity//metal ion binding//asparagine synthase (glutamine-hydrolyzing) activity//catalytic activity//ion binding//cation binding//molecular_function//binding	ATP binding-like protein	COG0037D
MMP0662	33.321	17.3667	0.94011	0.018154	0.03454	--	--	hypothetical protein	-
MMP0663	2462.8	1520.06	0.69617	8.1719e-07	4.2421e-06	GO:0015116//GO:0005215//GO:0022857//GO:0015075//GO:0003674//GO:0015103//GO:0008509//GO:0022892//GO:0022891	sulfate transmembrane transporter activity//transporter activity//transmembrane transporter activity//ion transmembrane transporter activity//molecular_function//inorganic anion transmembrane transporter activity//anion transmembrane transporter activity//substrate-specific transporter activity//substrate-specific transmembrane transporter activity	sulfate transporter; K03321 sulfate permease, SulP family	COG0659P
MMP0664	990.181	698.259	0.50393	0.00071443	0.0018881	--	--	hypothetical protein	COG1814S
MMP0665	641.992	348.76	0.88032	3.0052e-08	2.1158e-07	--	--	hypothetical protein	COG4066S
MMP0666	3946.86	4153.09	-0.073479	0.61714	0.68358	GO:0015103//GO:0015075//GO:0003674//GO:0022857//GO:0015321//GO:0005215//GO:0015114//GO:0022891//GO:0008509//GO:0022892	inorganic anion transmembrane transporter activity//ion transmembrane transporter activity//molecular_function//transmembrane transporter activity//sodium-dependent phosphate transmembrane transporter activity//transporter activity//phosphate ion transmembrane transporter activity//substrate-specific transmembrane transporter activity//anion transmembrane transporter activity//substrate-specific …	--	COG1283P
MMP0667	13664.5	20257.2	-0.56801	2.5868e-05	9.1197e-05	GO:0003735//GO:0003674//GO:0005198	structural constituent of ribosome//molecular_function//structural molecule activity	rps2P; 30S ribosomal protein S2; K02967 small subunit ribosomal protein S2	COG0052J
MMP0668	7679.38	10727.6	-0.48227	0.00036076	0.0010201	GO:0043169//GO:0016779//GO:0001882//GO:0005488//GO:0003674//GO:0046914//GO:0008270//GO:0046872//GO:0097159//GO:0016772//GO:0003824//GO:0034061//GO:0043167//GO:0016740//GO:0003887	cation binding//nucleotidyltransferase activity//nucleoside binding//binding//molecular_function//transition metal ion binding//zinc ion binding//metal ion binding//organic cyclic compound binding//transferase activity, transferring phosphorus-containing groups//catalytic activity//DNA polymerase activity//ion binding//transferase activity//DNA-directed DNA polymerase activity	hypothetical protein	COG1326R
MMP0669	14088.8	20309.2	-0.52758	9.1652e-05	0.00028874	GO:0003674//GO:0005198//GO:0003735	molecular_function//structural molecule activity//structural constituent of ribosome	30S ribosomal protein S3Ae; K02984 small subunit ribosomal protein S3Ae	COG1890J
MMP0670	1366.78	441.566	1.6301	3.3258e-05	0.00011544	GO:0097159//GO:0005488//GO:0003674//GO:0003676//GO:0003677	organic cyclic compound binding//binding//molecular_function//nucleic acid binding//DNA binding	hypothetical protein	COG5006R
MMP0671	57.8843	49.1975	0.23459	0.42889	0.51627	--	--	--	COG4895S
MMP0672	470.198	224.36	1.0675	1.2938e-07	8.064e-07	GO:0005488//GO:0003674//GO:0008677//GO:0016614//GO:0043167//GO:0097159//GO:0003824//GO:0050661//GO:0016491//GO:0051287//GO:0016616//GO:0043168//GO:0000166//GO:0048037//GO:0050662//GO:0050660	binding//molecular_function//2-dehydropantoate 2-reductase activity//oxidoreductase activity, acting on CH-OH group of donors//ion binding//organic cyclic compound binding//catalytic activity//NADP binding//oxidoreductase activity//NAD binding//oxidoreductase activity, acting on the CH-OH group of donors, NAD or NADP as acceptor//anion binding//nucleotide binding//cofactor binding//coenzyme bindi…	binding-protein dependent transport system inner membrane protein (EC:1.1.1.169); K00077 2-dehydropantoate 2-reductase [EC:1.1.1.169]	COG1893H
MMP0673	118.038	106.946	0.14237	0.5238	0.60164	GO:0005515//GO:0005488//GO:0003674	protein binding//binding//molecular_function	--	COG5010U
MMP0674	19.7825	25.4863	-0.3655	0.39705	0.4859	GO:0001071//GO:0043565//GO:0003700//GO:0003677//GO:0016987//GO:0000990//GO:0000996//GO:0097159//GO:0005488//GO:0003674//GO:0003676//GO:0000988	nucleic acid binding transcription factor activity//sequence-specific DNA binding//sequence-specific DNA binding transcription factor activity//DNA binding//sigma factor activity//core RNA polymerase binding transcription factor activity//core DNA-dependent RNA polymerase binding promoter specificity activity//organic cyclic compound binding//binding//molecular_function//nucleic acid binding//pro…	--	COG1476K
MMP0675	87.6564	102.735	-0.22899	0.32288	0.40865	--	--	--	COG4854S
MMP0676	583.692	1152.61	-0.98162	4.3228e-11	5.3314e-10	GO:0097159//GO:0005524//GO:0003824//GO:0017076//GO:0032555//GO:0016772//GO:0016787//GO:0043167//GO:0016462//GO:0004386//GO:0003924//GO:0035639//GO:0030554//GO:0016887//GO:0001882//GO:0032559//GO:0032561//GO:0003674//GO:0005488//GO:0032550//GO:0019001//GO:0003676//GO:0001883//GO:0032553//GO:0017111//GO:0005525//GO:0016817//GO:0003723//GO:0043168//GO:0003677//GO:0016301//GO:0003724//GO:0000166//GO:…	organic cyclic compound binding//ATP binding//catalytic activity//purine nucleotide binding//purine ribonucleotide binding//transferase activity, transferring phosphorus-containing groups//hydrolase activity//ion binding//pyrophosphatase activity//helicase activity//GTPase activity//purine ribonucleoside triphosphate binding//adenyl nucleotide binding//ATPase activity//nucleoside binding//adenyl …	intermediate filament protein; K06923	COG2607R
MMP0677	277.819	613.217	-1.1423	1.4752e-12	2.1378e-11	--	--	hypothetical protein	COG4090S
MMP0678	798.144	428.79	0.89638	2.2225e-08	1.6104e-07	GO:0043565//GO:0001071//GO:0004518//GO:0003677//GO:0003723//GO:0003700//GO:0004540//GO:0003824//GO:0097159//GO:0000150//GO:0016787//GO:0003676//GO:0003674//GO:0005488//GO:0016788	sequence-specific DNA binding//nucleic acid binding transcription factor activity//nuclease activity//DNA binding//RNA binding//sequence-specific DNA binding transcription factor activity//ribonuclease activity//catalytic activity//organic cyclic compound binding//recombinase activity//hydrolase activity//nucleic acid binding//molecular_function//binding//hydrolase activity, acting on ester bonds	hypothetical protein; K07728 putative transcriptional regulator	COG1395K
MMP0679	927.672	2561.99	-1.4656	2.8116e-24	2.2225e-22	--	--	Na+/H+ antiporter-like protein	COG1757C
MMP0680	0	0	NA	NA	NA	--	--	--	COG0035F
MMP0681	1684.82	2234.51	-0.40736	0.0037476	0.0085048	GO:0005215//GO:0003674	transporter activity//molecular_function	xanthine/uracil permease; K03458 nucleobase:cation symporter-2, NCS2 family	COG2233F
MMP0682	1867.58	1928.1	-0.046012	0.74979	0.79944	GO:0000155//GO:0016773//GO:0060089//GO:0016301//GO:0016740//GO:0004672//GO:0038023//GO:0004871//GO:0003674//GO:0016775//GO:0003824//GO:0016772//GO:0004872//GO:0004673//GO:0005215	two-component sensor activity//phosphotransferase activity, alcohol group as acceptor//molecular transducer activity//kinase activity//transferase activity//protein kinase activity//signaling receptor activity//signal transducer activity//molecular_function//phosphotransferase activity, nitrogenous group as acceptor//catalytic activity//transferase activity, transferring phosphorus-containing gro…	--	-
MMP0683	1985.77	3197.77	-0.68737	1.5799e-06	7.7391e-06	GO:0032550//GO:0019001//GO:0035639//GO:0030554//GO:0001882//GO:0005488//GO:0032561//GO:0003674//GO:0032559//GO:0097159//GO:0005524//GO:0032555//GO:0017076//GO:0003824//GO:0016772//GO:0043167//GO:0000166//GO:0016740//GO:0032549//GO:0043168//GO:0016773//GO:0016301//GO:0005525//GO:0001883//GO:0032553//GO:0004020	purine ribonucleoside binding//guanyl nucleotide binding//purine ribonucleoside triphosphate binding//adenyl nucleotide binding//nucleoside binding//binding//guanyl ribonucleotide binding//molecular_function//adenyl ribonucleotide binding//organic cyclic compound binding//ATP binding//purine ribonucleotide binding//purine nucleotide binding//catalytic activity//transferase activity, transferring …	ftsY; signal recognition particle-docking protein FtsY; K03110 fused signal recognition particle receptor	COG0552U
MMP0684	2144.3	1875.8	0.193	0.26327	0.34423	--	--	--	COG0071O
MMP0685	424.165	452.21	-0.092368	0.5746	0.64885	GO:0008276//GO:0008175//GO:0008168//GO:0008176//GO:0051998//GO:0016740//GO:0016423//GO:0008173//GO:0003677//GO:0010340//GO:0008170//GO:0003824//GO:0097159//GO:0003676//GO:0008757//GO:0004719//GO:0008171//GO:0003674//GO:0005488//GO:0016741	protein methyltransferase activity//tRNA methyltransferase activity//methyltransferase activity//tRNA (guanine-N7-)-methyltransferase activity//protein carboxyl O-methyltransferase activity//transferase activity//tRNA (guanine) methyltransferase activity//RNA methyltransferase activity//DNA binding//carboxyl-O-methyltransferase activity//N-methyltransferase activity//catalytic activity//organic c…	--	COG2263J
MMP0686	3614.94	3769.47	-0.060388	0.68486	0.74529	GO:0003824//GO:0016829//GO:0003674	catalytic activity//lyase activity//molecular_function	--	COG1830G
MMP0687	2760.31	2608.92	0.081375	0.56244	0.63802	GO:0016853//GO:0016491//GO:0016831//GO:0004807//GO:0016830//GO:0016765//GO:0016829//GO:0003824//GO:0016861//GO:0003674//GO:0016701//GO:0016835//GO:0016836//GO:0004497//GO:0018580//GO:0016740//GO:0016703//GO:0004425//GO:0004834//GO:0016860	isomerase activity//oxidoreductase activity//carboxy-lyase activity//triose-phosphate isomerase activity//carbon-carbon lyase activity//transferase activity, transferring alkyl or aryl (other than methyl) groups//lyase activity//catalytic activity//intramolecular oxidoreductase activity, interconverting aldoses and ketoses//molecular_function//oxidoreductase activity, acting on single donors with…	--	COG0149G
MMP0688	4564.84	6427.78	-0.49376	0.00030056	0.00085544	GO:0003676//GO:0032550//GO:0035639//GO:0004812//GO:0005488//GO:0032559//GO:0003674//GO:0001882//GO:0030554//GO:0016876//GO:0016874//GO:0032555//GO:0003824//GO:0017076//GO:0097159//GO:0005524//GO:0043167//GO:0000049//GO:0000166//GO:0016875//GO:0032549//GO:0043168//GO:0003723//GO:0032553//GO:0001883	nucleic acid binding//purine ribonucleoside binding//purine ribonucleoside triphosphate binding//aminoacyl-tRNA ligase activity//binding//adenyl ribonucleotide binding//molecular_function//nucleoside binding//adenyl nucleotide binding//ligase activity, forming aminoacyl-tRNA and related compounds//ligase activity//purine ribonucleotide binding//catalytic activity//purine nucleotide binding//organ…	O-phosphoseryl-tRNA synthetase (EC:6.1.1.20); K07587 O-phosphoseryl-tRNA synthetase [EC:6.1.1.27]	COG2024J
MMP0689	2650.4	3877.23	-0.54882	7.1725e-05	0.00023227	GO:0005215//GO:0003674	transporter activity//molecular_function	xanthine/uracil permease; K06901 putative MFS transporter, AGZA family, xanthine/uracil permease	COG2252R
MMP0690	434.931	245.743	0.82364	6.1371e-06	2.5655e-05	GO:0005488//GO:0003674//GO:0051536//GO:0051540	binding//molecular_function//iron-sulfur cluster binding//metal cluster binding	polyferredoxin	COG0348C
MMP0691	614.655	243.049	1.3385	3.9925e-08	2.7121e-07	--	--	hypothetical protein	-
MMP0692	5884.05	7139.81	-0.27908	0.039093	0.06805	GO:0097159//GO:0003824//GO:0003676//GO:0003674//GO:0005488//GO:0004803//GO:0003677	organic cyclic compound binding//catalytic activity//nucleic acid binding//molecular_function//binding//transposase activity//DNA binding	--	COG2247M
MMP0693	1218.15	476.247	1.3549	3.4642e-19	1.3096e-17	--	--	aminoacyl-tRNA synthetase, class II	COG2247M
MMP0694	9759.15	8261.6	0.24034	0.24634	0.32576	GO:0003723//GO:0005488//GO:0003674//GO:0003676//GO:0003824//GO:0097159//GO:0016787	RNA binding//binding//molecular_function//nucleic acid binding//catalytic activity//organic cyclic compound binding//hydrolase activity	--	COG0054H
MMP0695	13147.1	14625.5	-0.15374	0.25384	0.33442	GO:0070003//GO:0070011//GO:0004175//GO:0003674//GO:0004298//GO:0008233//GO:0003824//GO:0016787	threonine-type peptidase activity//peptidase activity, acting on L-amino acid peptides//endopeptidase activity//molecular_function//threonine-type endopeptidase activity//peptidase activity//catalytic activity//hydrolase activity	--	COG0638O
MMP0696	1647.71	2743.43	-0.73552	1.6207e-07	9.9238e-07	GO:0005524//GO:0097159//GO:0032555//GO:0003824//GO:0017076//GO:0043167//GO:0016876//GO:0016874//GO:0004812//GO:0035639//GO:0030554//GO:0001882//GO:0004827//GO:0005488//GO:0032559//GO:0003674//GO:0032550//GO:0001883//GO:0032553//GO:0043168//GO:0000166//GO:0016875//GO:0032549	ATP binding//organic cyclic compound binding//purine ribonucleotide binding//catalytic activity//purine nucleotide binding//ion binding//ligase activity, forming aminoacyl-tRNA and related compounds//ligase activity//aminoacyl-tRNA ligase activity//purine ribonucleoside triphosphate binding//adenyl nucleotide binding//nucleoside binding//proline-tRNA ligase activity//binding//adenyl ribonucleotid…	proS; prolyl-tRNA synthetase (EC:6.1.1.15); K01881 prolyl-tRNA synthetase [EC:6.1.1.15]	COG0442J
MMP0697	4971.56	9469.75	-0.92963	1.1497e-11	1.5033e-10	GO:0001883//GO:0032553//GO:0043168//GO:0016875//GO:0032549//GO:0000166//GO:0002161//GO:0043167//GO:0016787//GO:0097159//GO:0005524//GO:0032555//GO:0017076//GO:0003824//GO:0004824//GO:0016874//GO:0016876//GO:0001882//GO:0016788//GO:0030554//GO:0005488//GO:0003674//GO:0032559//GO:0004812//GO:0052689//GO:0035639//GO:0032550	purine nucleoside binding//ribonucleotide binding//anion binding//ligase activity, forming carbon-oxygen bonds//ribonucleoside binding//nucleotide binding//aminoacyl-tRNA editing activity//ion binding//hydrolase activity//organic cyclic compound binding//ATP binding//purine ribonucleotide binding//purine nucleotide binding//catalytic activity//lysine-tRNA ligase activity//ligase activity//ligase …	leuS; leucyl-tRNA synthetase (EC:6.1.1.4); K01869 leucyl-tRNA synthetase [EC:6.1.1.4]	COG0495J
MMP0698	461.891	773.724	-0.74427	1.2233e-06	6.1484e-06	--	--	hypothetical protein	COG4033S
MMP0699	517.959	556.862	-0.10448	0.57346	0.64798	GO:0015238//GO:0015291//GO:0022804//GO:0015297//GO:0022857//GO:0003674//GO:0005215	drug transmembrane transporter activity//secondary active transmembrane transporter activity//active transmembrane transporter activity//antiporter activity//transmembrane transporter activity//molecular_function//transporter activity	--	COG0534V
MMP0700	209.102	210.133	-0.0070983	0.9721	0.9817	GO:0097159//GO:0003676//GO:0005488//GO:0003674//GO:0003677	organic cyclic compound binding//nucleic acid binding//binding//molecular_function//DNA binding	--	COG1695K
MMP0701	224.106	389.329	-0.79681	7.6444e-05	0.00024572	--	--	hypothetical protein	COG4081S
MMP0702	633.484	782.593	-0.30495	0.043979	0.075497	GO:0043167//GO:0016881//GO:0003824//GO:0017076//GO:0032555//GO:0046872//GO:0005524//GO:0097159//GO:0016874//GO:0016879//GO:0032559//GO:0003674//GO:0005488//GO:0030554//GO:0001882//GO:0035639//GO:0032550//GO:0043169//GO:0032553//GO:0001883//GO:0043168//GO:0032549//GO:0004363//GO:0000166	ion binding//acid-amino acid ligase activity//catalytic activity//purine nucleotide binding//purine ribonucleotide binding//metal ion binding//ATP binding//organic cyclic compound binding//ligase activity//ligase activity, forming carbon-nitrogen bonds//adenyl ribonucleotide binding//molecular_function//binding//adenyl nucleotide binding//nucleoside binding//purine ribonucleoside triphosphate bin…	--	COG0189HJ
MMP0703	767.718	342.14	1.166	1.1806e-08	9.0444e-08	GO:0008168//GO:0016645//GO:0016740//GO:0016491//GO:0003824//GO:0016741//GO:0003674	methyltransferase activity//oxidoreductase activity, acting on the CH-NH group of donors//transferase activity//oxidoreductase activity//catalytic activity//transferase activity, transferring one-carbon groups//molecular_function	hypothetical protein	COG4121S
MMP0704	4858.05	14612.1	-1.5887	2.2436e-30	3.2514e-28	GO:0043167//GO:0016787//GO:0005524//GO:0097159//GO:0032555//GO:0017076//GO:0003824//GO:0016772//GO:0003924//GO:0016462//GO:0016491//GO:0030554//GO:0001882//GO:0005488//GO:0032561//GO:0003674//GO:0032559//GO:0035639//GO:0032550//GO:0019001//GO:0004020//GO:0001883//GO:0032553//GO:0017111//GO:0016817//GO:0005525//GO:0016773//GO:0016301//GO:0043168//GO:0016818//GO:0032549//GO:0000166//GO:0016740	ion binding//hydrolase activity//ATP binding//organic cyclic compound binding//purine ribonucleotide binding//purine nucleotide binding//catalytic activity//transferase activity, transferring phosphorus-containing groups//GTPase activity//pyrophosphatase activity//oxidoreductase activity//adenyl nucleotide binding//nucleoside binding//binding//guanyl ribonucleotide binding//molecular_function//ad…	ParA type ATPase	COG0489D
MMP0705	2345.8	1486.08	0.65856	3.035e-06	1.3673e-05	GO:0043565//GO:0003677//GO:0003824//GO:0097159//GO:0016854//GO:0016853//GO:0005488//GO:0003674//GO:0016857//GO:0003676//GO:0008761	sequence-specific DNA binding//DNA binding//catalytic activity//organic cyclic compound binding//racemase and epimerase activity//isomerase activity//binding//molecular_function//racemase and epimerase activity, acting on carbohydrates and derivatives//nucleic acid binding//UDP-N-acetylglucosamine 2-epimerase activity	wbpI; UDP-N-acetylglucosamine 2-epimerase (EC:5.1.3.14); K01791 UDP-N-acetylglucosamine 2-epimerase (non-hydrolysing) [EC:5.1.3.14]	COG0381M
MMP0706	4205.17	3486.07	0.27056	0.049861	0.084182	GO:0008677//GO:0005488//GO:0003674//GO:0016614//GO:0043167//GO:0097159//GO:0003824//GO:0043115//GO:0016491//GO:0051287//GO:0016616//GO:0043168//GO:0000166//GO:0004455//GO:0003857//GO:0004616//GO:0016628//GO:0048037//GO:0016627//GO:0050662//GO:0050660	2-dehydropantoate 2-reductase activity//binding//molecular_function//oxidoreductase activity, acting on CH-OH group of donors//ion binding//organic cyclic compound binding//catalytic activity//precorrin-2 dehydrogenase activity//oxidoreductase activity//NAD binding//oxidoreductase activity, acting on the CH-OH group of donors, NAD or NADP as acceptor//anion binding//nucleotide binding//ketol-acid…	--	COG0677M
MMP0707	4251.32	3129.35	0.44205	0.0013463	0.0033398	GO:0019136//GO:0043168//GO:0019205//GO:0022891//GO:0016301//GO:0000166//GO:0016740//GO:0015291//GO:0004797//GO:0022890//GO:0032549//GO:0001883//GO:0022804//GO:0008324//GO:0032553//GO:0022892//GO:0015297//GO:0015078//GO:0022857//GO:0035639//GO:0030554//GO:0001882//GO:0019206//GO:0005488//GO:0032559//GO:0015075//GO:0003674//GO:0032550//GO:0015299//GO:0097159//GO:0005524//GO:0032555//GO:0003824//GO:…	deoxynucleoside kinase activity//anion binding//nucleobase-containing compound kinase activity//substrate-specific transmembrane transporter activity//kinase activity//nucleotide binding//transferase activity//secondary active transmembrane transporter activity//thymidine kinase activity//inorganic cation transmembrane transporter activity//ribonucleoside binding//purine nucleoside binding//activ…	sodium/hydrogen exchanger	COG0025P
MMP0708	765.5	1474.9	-0.94614	7.8602e-05	0.00025127	GO:0016740//GO:0016763//GO:0004514//GO:0003824//GO:0016829//GO:0016757//GO:0003674	transferase activity//transferase activity, transferring pentosyl groups//nicotinate-nucleotide diphosphorylase (carboxylating) activity//catalytic activity//lyase activity//transferase activity, transferring glycosyl groups//molecular_function	hypothetical protein; K09733 hypothetical protein	COG1891S
MMP0709	12595	10190.2	0.30566	0.024495	0.044886	--	--	hypothetical protein	-
MMP0710	944.533	332.445	1.5065	6.2431e-22	2.9343e-20	GO:0000166//GO:0043169//GO:0005488//GO:0003674//GO:0046872//GO:0097159//GO:0043167	nucleotide binding//cation binding//binding//molecular_function//metal ion binding//organic cyclic compound binding//ion binding	HAD superfamily ATPase	COG0474P
MMP0711	419.898	241.312	0.79914	2.1076e-06	9.9326e-06	GO:0008324//GO:0022892//GO:0022891//GO:0005215//GO:0046873//GO:0015075//GO:0003674//GO:0022857	cation transmembrane transporter activity//substrate-specific transporter activity//substrate-specific transmembrane transporter activity//transporter activity//metal ion transmembrane transporter activity//ion transmembrane transporter activity//molecular_function//transmembrane transporter activity	corA; magnesium/cobalt transporter CorA; K03284 magnesium transporter	COG0598P
MMP0712	654.342	627.903	0.059503	0.70045	0.75893	GO:0004871//GO:0038023//GO:0022839//GO:0005231//GO:0022892//GO:0005216//GO:0060089//GO:0022891//GO:0022803//GO:0008066//GO:0005230//GO:0015267//GO:0004872//GO:0005215//GO:0022836//GO:0004888//GO:0003674//GO:0015075//GO:0022857//GO:0004970//GO:0022834//GO:0005234//GO:0015276//GO:0022838	signal transducer activity//signaling receptor activity//ion gated channel activity//excitatory extracellular ligand-gated ion channel activity//substrate-specific transporter activity//ion channel activity//molecular transducer activity//substrate-specific transmembrane transporter activity//passive transmembrane transporter activity//glutamate receptor activity//extracellular ligand-gated ion c…	--	COG0834ET
MMP0713	2461.51	5147.46	-1.0643	1.7901e-14	3.4977e-13	GO:0019842//GO:0050662//GO:0048037//GO:0030976//GO:0051536//GO:0051540//GO:0043168//GO:0016740//GO:0043167//GO:0003824//GO:0008661//GO:0097159//GO:0016491//GO:0005488//GO:0003674//GO:0043169//GO:0016744	vitamin binding//coenzyme binding//cofactor binding//thiamine pyrophosphate binding//iron-sulfur cluster binding//metal cluster binding//anion binding//transferase activity//ion binding//catalytic activity//1-deoxy-D-xylulose-5-phosphate synthase activity//organic cyclic compound binding//oxidoreductase activity//binding//molecular_function//cation binding//transferase activity, transferring alde…	iorA2; indolepyruvate oxidoreductase subunit alpha 2 (EC:1.2.7.-); K00179 indolepyruvate ferredoxin oxidoreductase, alpha subunit [EC:1.2.7.8]	COG4231C
MMP0714	635.016	1220.06	-0.94208	1.9077e-10	2.0864e-09	GO:0003674//GO:0016903//GO:0016491//GO:0003824	molecular_function//oxidoreductase activity, acting on the aldehyde or oxo group of donors//oxidoreductase activity//catalytic activity	iorB2; indolepyruvate oxidoreductase subunit beta (EC:1.2.7.8); K00180 indolepyruvate ferredoxin oxidoreductase, beta subunit [EC:1.2.7.8]	COG1014C
MMP0715	3061.99	4871.17	-0.6698	1.1849e-06	6.0248e-06	GO:0047474//GO:0016878//GO:0016877//GO:0015643//GO:0016874//GO:0003824//GO:0003674//GO:0005488	long-chain fatty acid luciferin component ligase activity//acid-thiol ligase activity//ligase activity, forming carbon-sulfur bonds//toxin binding//ligase activity//catalytic activity//molecular_function//binding	coenzyme F390 synthetase II; K01912 phenylacetate-CoA ligase [EC:6.2.1.30]	COG1541H
MMP0716	591.032	1003.48	-0.7637	2.9654e-07	1.6798e-06	GO:0031406//GO:0043168//GO:0043167//GO:0003674//GO:0005488//GO:0016597	carboxylic acid binding//anion binding//ion binding//molecular_function//binding//amino acid binding	amino acid-binding ACT domain-containing protein	COG4747R
MMP0717	481.421	476.291	0.015457	0.92465	0.94396	--	--	--	-
MMP0718	1056.41	591.722	0.83618	2.0496e-08	1.4985e-07	--	--	hypothetical protein	COG0311H
MMP0719	984.327	658.178	0.58066	9.752e-05	0.00030447	--	--	transcriptional regluator; K07722 CopG family transcriptional regulator, nickel-responsive regulator	COG0864K
MMP0720	4074.61	1559.78	1.3853	3.7942e-08	2.6079e-07	GO:0003824//GO:0016491//GO:0003674	catalytic activity//oxidoreductase activity//molecular_function	hydroxylamine reductase; K05601 hydroxylamine reductase [EC:1.7.99.1]	COG1151C
MMP0721	1118.23	473.772	1.239	2.4131e-16	5.9949e-15	GO:0051536//GO:0051540//GO:0003674//GO:0005488	iron-sulfur cluster binding//metal cluster binding//molecular_function//binding	ferredoxin	COG4231C
MMP0722	640.587	292.327	1.1318	3.8807e-11	4.8204e-10	GO:0005488//GO:0003674//GO:0051536//GO:0051540	binding//molecular_function//iron-sulfur cluster binding//metal cluster binding	hypothetical protein	COG0348C
MMP0723	399.502	288.677	0.46875	0.0047585	0.010515	GO:0003674//GO:0016861//GO:0045735//GO:0003824//GO:0016853//GO:0016860	molecular_function//intramolecular oxidoreductase activity, interconverting aldoses and ketoses//nutrient reservoir activity//catalytic activity//isomerase activity//intramolecular oxidoreductase activity	hypothetical protein	COG1917S
MMP0724	180.18	96.8402	0.89576	1.5019e-05	5.557e-05	--	--	hypothetical protein	-
MMP0725	318.904	329.513	-0.047211	0.7807	0.82331	--	--	--	COG2862S
MMP0726	39.5203	23.106	0.77433	0.03014	0.053867	--	--	--	-
MMP0727	2895.6	1290.34	1.1661	0.0066627	0.014113	GO:0030554//GO:0016887//GO:0008092//GO:0005515//GO:0001882//GO:0032559//GO:0003674//GO:0005488//GO:0035639//GO:0032550//GO:0003676//GO:0008017//GO:0015631//GO:0016787//GO:0043167//GO:0097159//GO:0005524//GO:0003824//GO:0017076//GO:0032555//GO:0003774//GO:0016462//GO:0004386//GO:0043168//GO:0070035//GO:0008026//GO:0003677//GO:0003777//GO:0016818//GO:0032549//GO:0000166//GO:0001883//GO:0032553//GO:…	adenyl nucleotide binding//ATPase activity//cytoskeletal protein binding//protein binding//nucleoside binding//adenyl ribonucleotide binding//molecular_function//binding//purine ribonucleoside triphosphate binding//purine ribonucleoside binding//nucleic acid binding//microtubule binding//tubulin binding//hydrolase activity//ion binding//organic cyclic compound binding//ATP binding//catalytic acti…	uvrB; excinuclease ABC subunit B; K03702 excinuclease ABC subunit B	COG0556L
MMP0728	2114.15	882.767	1.26	0.035594	0.062649	GO:0003674//GO:0005488//GO:0005515	molecular_function//binding//protein binding	--	COG0322L
MMP0729	9414.29	5590.98	0.75175	0.06338	0.10301	GO:0032553//GO:0001883//GO:0031072//GO:0004020//GO:0017111//GO:0005525//GO:0016817//GO:0043168//GO:0016301//GO:0016773//GO:0000166//GO:0016740//GO:0032549//GO:0016818//GO:0017076//GO:0003824//GO:0032555//GO:0016772//GO:0005524//GO:0097159//GO:0016787//GO:0043167//GO:0016462//GO:0051082//GO:0003924//GO:0035639//GO:0003674//GO:0032561//GO:0032559//GO:0005488//GO:0016887//GO:0030554//GO:0005515//GO:…	ribonucleotide binding//purine nucleoside binding//heat shock protein binding//adenylylsulfate kinase activity//nucleoside-triphosphatase activity//GTP binding//hydrolase activity, acting on acid anhydrides//anion binding//kinase activity//phosphotransferase activity, alcohol group as acceptor//nucleotide binding//transferase activity//ribonucleoside binding//hydrolase activity, acting on acid an…	--	COG0178L
MMP0730	146.006	115.981	0.33214	0.11034	0.167	--	--	--	-
MMP0731	88.9179	88.5256	0.0063804	1	1	GO:0016796//GO:0004527//GO:0016895//GO:0016788//GO:0003674//GO:0004529//GO:0003824//GO:0016787//GO:0004518//GO:0008855//GO:0004536	exonuclease activity, active with either ribo- or deoxyribonucleic acids and producing 5'-phosphomonoesters//exonuclease activity//exodeoxyribonuclease activity, producing 5'-phosphomonoesters//hydrolase activity, acting on ester bonds//molecular_function//exodeoxyribonuclease activity//catalytic activity//hydrolase activity//nuclease activity//exodeoxyribonuclease VII activity//deoxyribonuclease…	--	COG1722L
MMP0732	753.566	677.532	0.15344	0.30686	0.39136	GO:0097159//GO:0003824//GO:0016787//GO:0004529//GO:0016895//GO:0016788//GO:0003674//GO:0005488//GO:0016796//GO:0004527//GO:0003676//GO:0004536//GO:0008855//GO:0004518	organic cyclic compound binding//catalytic activity//hydrolase activity//exodeoxyribonuclease activity//exodeoxyribonuclease activity, producing 5'-phosphomonoesters//hydrolase activity, acting on ester bonds//molecular_function//binding//exonuclease activity, active with either ribo- or deoxyribonucleic acids and producing 5'-phosphomonoesters//exonuclease activity//nucleic acid binding//deoxyri…	--	COG1570L
MMP0733	485.186	389.325	0.31756	0.04712	0.080177	GO:0015238//GO:0015291//GO:0022804//GO:0015297//GO:0022857//GO:0003674//GO:0005488//GO:0005515//GO:0005215	drug transmembrane transporter activity//secondary active transmembrane transporter activity//active transmembrane transporter activity//antiporter activity//transmembrane transporter activity//molecular_function//binding//protein binding//transporter activity	--	COG0534V
MMP0734	63.4581	103.934	-0.7118	0.0032131	0.0073909	--	--	hypothetical protein	-
MMP0735	994.146	418.871	1.247	3.8042e-16	9.1882e-15	GO:0009007//GO:0008757//GO:0016741//GO:0003674//GO:0003824//GO:0016740//GO:0009008//GO:0008168	site-specific DNA-methyltransferase (adenine-specific) activity//S-adenosylmethionine-dependent methyltransferase activity//transferase activity, transferring one-carbon groups//molecular_function//catalytic activity//transferase activity//DNA-methyltransferase activity//methyltransferase activity	N-6 adenine-specific DNA methylase:N6 adenine-specific DNA methyltransferase, D12 class (EC:2.1.1.72); K06223 DNA adenine methylase [EC:2.1.1.72]	COG0338L
MMP0736	1137.78	1507.02	-0.40547	0.0047687	0.010524	--	--	PRC-barrel domain-containing protein	COG1873S
MMP0737	2979.95	4357.11	-0.54809	7.1078e-05	0.00023104	GO:0000166//GO:0008839//GO:0016628//GO:0050662//GO:0048037//GO:0016627//GO:0005488//GO:0003674//GO:0003824//GO:0097159//GO:0050661//GO:0016491	nucleotide binding//dihydrodipicolinate reductase activity//oxidoreductase activity, acting on the CH-CH group of donors, NAD or NADP as acceptor//coenzyme binding//cofactor binding//oxidoreductase activity, acting on the CH-CH group of donors//binding//molecular_function//catalytic activity//organic cyclic compound binding//NADP binding//oxidoreductase activity	L-aspartate dehydrogenase (EC:1.4.1.21); K06989 aspartate dehydrogenase [EC:1.4.1.21]	COG1712R
MMP0738	1985.28	2482.77	-0.32261	0.020547	0.038671	GO:0019001//GO:0032550//GO:0003674//GO:0032561//GO:0005488//GO:0001882//GO:0035639//GO:0043167//GO:0017076//GO:0032555//GO:0097159//GO:0032549//GO:0000166//GO:0043168//GO:0005525//GO:0032553//GO:0001883	guanyl nucleotide binding//purine ribonucleoside binding//molecular_function//guanyl ribonucleotide binding//binding//nucleoside binding//purine ribonucleoside triphosphate binding//ion binding//purine nucleotide binding//purine ribonucleotide binding//organic cyclic compound binding//ribonucleoside binding//nucleotide binding//anion binding//GTP binding//ribonucleotide binding//purine nucleoside…	elongation factor Tu domain-containing protein	COG3276J
MMP0739	932.747	657.469	0.50456	0.00072011	0.0018974	GO:0004175//GO:0016855//GO:0016740//GO:0016763//GO:0070011//GO:0004222//GO:0008237//GO:0016853//GO:0008233//GO:0016829//GO:0003824//GO:0016854//GO:0046872//GO:0043167//GO:0016787//GO:0003864//GO:0043169//GO:0016757//GO:0016742//GO:0003879//GO:0005488//GO:0003674//GO:0016741//GO:0000287	endopeptidase activity//racemase and epimerase activity, acting on amino acids and derivatives//transferase activity//transferase activity, transferring pentosyl groups//peptidase activity, acting on L-amino acid peptides//metalloendopeptidase activity//metallopeptidase activity//isomerase activity//peptidase activity//lyase activity//catalytic activity//racemase and epimerase activity//metal ion…	Asp/Glu racemase:aspartate racemase (EC:5.1.1.13); K01779 aspartate racemase [EC:5.1.1.13]	COG1794M
MMP0740	133.956	102.89	0.38066	0.20793	0.28404	GO:0003700//GO:0003677//GO:0005102//GO:0020037//GO:0060090//GO:0001071//GO:0043565//GO:0003674//GO:0005488//GO:0005198//GO:0005515//GO:0003676//GO:0005506//GO:0043169//GO:0009055//GO:0043167//GO:0046872//GO:0097159//GO:0046914//GO:0030674//GO:0046906	sequence-specific DNA binding transcription factor activity//DNA binding//receptor binding//heme binding//binding, bridging//nucleic acid binding transcription factor activity//sequence-specific DNA binding//molecular_function//binding//structural molecule activity//protein binding//nucleic acid binding//iron ion binding//cation binding//electron carrier activity//ion binding//metal ion binding//…	--	-
MMP0741	5.96345	0.353358	4.0769	0.007891	0.016415	--	--	hypothetical protein	-
MMP0742	1337.96	1503.02	-0.16782	0.24141	0.32072	--	--	--	COG3177S
MMP0743	255.386	285.374	-0.16017	0.44336	0.53026	GO:0008168//GO:0003677//GO:0016740//GO:0003824//GO:0097159//GO:0005488//GO:0003674//GO:0016741//GO:0003676	methyltransferase activity//DNA binding//transferase activity//catalytic activity//organic cyclic compound binding//binding//molecular_function//transferase activity, transferring one-carbon groups//nucleic acid binding	--	COG4974L
MMP0744	25.1013	36.4679	-0.53887	0.13668	0.20036	--	--	--	-
MMP0745	0.31696	0.710118	-1.1638	0.94901	0.96342	GO:0003674//GO:0005488//GO:0005515//GO:0051082	molecular_function//binding//protein binding//unfolded protein binding	--	-
MMP0746	9.41874	26.5437	-1.4948	0.0015231	0.0037571	--	--	hypothetical protein	-
MMP0747	25.4555	48.7702	-0.93802	0.095455	0.14795	--	--	--	-
MMP0748	280.557	494.76	-0.81844	0.019234	0.036436	GO:0032550//GO:0003676//GO:0005515//GO:0001882//GO:0016887//GO:0030554//GO:0003674//GO:0032559//GO:0005488//GO:0035639//GO:0016874//GO:0016462//GO:0016851//GO:0016787//GO:0043167//GO:0005524//GO:0097159//GO:0017076//GO:0003824//GO:0032555//GO:0008134//GO:0016818//GO:0032549//GO:0051002//GO:0000166//GO:0043168//GO:0003677//GO:0016817//GO:0017111//GO:0043566//GO:0003690//GO:0051003//GO:0001883//GO:…	purine ribonucleoside binding//nucleic acid binding//protein binding//nucleoside binding//ATPase activity//adenyl nucleotide binding//molecular_function//adenyl ribonucleotide binding//binding//purine ribonucleoside triphosphate binding//ligase activity//pyrophosphatase activity//magnesium chelatase activity//hydrolase activity//ion binding//ATP binding//organic cyclic compound binding//purine nu…	MCE family-like protein	COG1241L
MMP0749	48.2865	89.4728	-0.88983	0.028746	0.051696	--	--	--	-
MMP0750	18.5206	48.4275	-1.3867	0.00039742	0.0011129	--	--	hypothetical protein	-
MMP0751	4.0807	6.35585	-0.63927	0.4964	0.57896	--	--	--	COG3466S
MMP0752	65.992	50.0057	0.4002	0.14955	0.21582	GO:0003700//GO:0001071//GO:0003674	sequence-specific DNA binding transcription factor activity//nucleic acid binding transcription factor activity//molecular_function	--	COG1733K
MMP0753	594.804	497.452	0.25786	0.096449	0.14909	--	--	--	-
MMP0754	301.287	227.714	0.40392	0.021387	0.03992	--	--	hypothetical protein	-
MMP0755	857.335	474.176	0.85444	2.1847e-08	1.5896e-07	GO:0035639//GO:0001882//GO:0008092//GO:0005515//GO:0030554//GO:0016887//GO:0005488//GO:0032559//GO:0003674//GO:0015631//GO:0008017//GO:0032550//GO:0097159//GO:0005524//GO:0032555//GO:0003824//GO:0017076//GO:0043167//GO:0016787//GO:0016462//GO:0003774//GO:0043168//GO:0000166//GO:0016818//GO:0003777//GO:0032549//GO:0001883//GO:0032553//GO:0016817//GO:0017111	purine ribonucleoside triphosphate binding//nucleoside binding//cytoskeletal protein binding//protein binding//adenyl nucleotide binding//ATPase activity//binding//adenyl ribonucleotide binding//molecular_function//tubulin binding//microtubule binding//purine ribonucleoside binding//organic cyclic compound binding//ATP binding//purine ribonucleotide binding//catalytic activity//purine nucleotide …	ATP/GTP-binding motif-containing protein; K07452 5-methylcytosine-specific restriction enzyme B [EC:3.1.21.-]	COG1401V
MMP0756	409.773	235.92	0.79652	2.526e-06	1.1652e-05	--	--	hypothetical protein; K19147 5-methylcytosine-specific restriction enzyme subunit McrC	COG4268V
MMP0757	86.3908	44.9943	0.94113	0.00040238	0.0011232	--	--	hypothetical protein	COG4997S
MMP0758	174.69	97.8234	0.83655	5.5966e-05	0.00018825	GO:0016740//GO:0004518//GO:0004519//GO:0003677//GO:0034062//GO:0003676//GO:0016779//GO:0003899//GO:0016788//GO:0003674//GO:0005488//GO:0097159//GO:0003824//GO:0016772//GO:0016787	transferase activity//nuclease activity//endonuclease activity//DNA binding//RNA polymerase activity//nucleic acid binding//nucleotidyltransferase activity//DNA-directed RNA polymerase activity//hydrolase activity, acting on ester bonds//molecular_function//binding//organic cyclic compound binding//catalytic activity//transferase activity, transferring phosphorus-containing groups//hydrolase acti…	HNH endonuclease:HNH nuclease	COG3513S
MMP0759	361.63	155.512	1.2175	1.0468e-11	1.379e-10	--	--	hypothetical protein	-
MMP0760	214.858	233.002	-0.11696	0.52661	0.60367	--	--	--	-
MMP0761	195.704	240.386	-0.29668	0.10442	0.15959	--	--	--	-
MMP0762	548.01	266.754	1.0387	5.8367e-05	0.00019519	GO:0033130//GO:0043169//GO:0005515//GO:0005488//GO:0003674//GO:0008270//GO:0046914//GO:0046872//GO:0003824//GO:0016765//GO:0043167//GO:0004659//GO:0016740//GO:0008318//GO:0005102	acetylcholine receptor binding//cation binding//protein binding//binding//molecular_function//zinc ion binding//transition metal ion binding//metal ion binding//catalytic activity//transferase activity, transferring alkyl or aryl (other than methyl) groups//ion binding//prenyltransferase activity//transferase activity//protein prenyltransferase activity//receptor binding	hypothetical protein	COG3063NU
MMP0763	306.78	167.916	0.86946	1.4246e-06	7.0609e-06	--	--	hypothetical protein	-
MMP0764	139.187	70.1701	0.9881	1.2447e-05	4.7571e-05	--	--	hypothetical protein	-
MMP0765	1467.67	289.839	2.3402	4.0023e-33	6.3273e-31	--	--	hypothetical protein	-
MMP0766	106.582	41.0268	1.3773	1.1321e-07	7.1333e-07	GO:0003676//GO:0003674//GO:0005488//GO:0097159//GO:0000150//GO:0003824//GO:0030246//GO:0003677	nucleic acid binding//molecular_function//binding//organic cyclic compound binding//recombinase activity//catalytic activity//carbohydrate binding//DNA binding	resP; site-specific recombinase	COG1961L
MMP0767	233.197	146.163	0.67397	0.00038926	0.0010936	GO:0022892//GO:0015078//GO:0008324//GO:0022890//GO:0022891//GO:0015077//GO:0005215//GO:0022857//GO:0015075//GO:0003674	substrate-specific transporter activity//hydrogen ion transmembrane transporter activity//cation transmembrane transporter activity//inorganic cation transmembrane transporter activity//substrate-specific transmembrane transporter activity//monovalent inorganic cation transmembrane transporter activity//transporter activity//transmembrane transporter activity//ion transmembrane transporter activi…	hypothetical protein; K07027	COG0392S
MMP0768	504.889	470.764	0.10096	0.52371	0.60164	GO:0003674//GO:0005488//GO:0043167//GO:0097159//GO:0043168//GO:0003824//GO:0008767//GO:0048037//GO:0050662//GO:0016866//GO:0050660//GO:0016853//GO:0016491//GO:0000166	molecular_function//binding//ion binding//organic cyclic compound binding//anion binding//catalytic activity//UDP-galactopyranose mutase activity//cofactor binding//coenzyme binding//intramolecular transferase activity//flavin adenine dinucleotide binding//isomerase activity//oxidoreductase activity//nucleotide binding	--	COG1232H
MMP0769	528.208	309.723	0.77013	2.0534e-06	9.7299e-06	--	--	hypothetical protein	-
MMP0770	257.267	357.205	-0.47348	0.0057061	0.012373	GO:0003674//GO:0005215	molecular_function//transporter activity	ABC transporter; K02030 polar amino acid transport system substrate-binding protein	COG0834ET
MMP0771	106.459	84.8428	0.32743	0.22774	0.30522	--	--	--	-
MMP0772	97.3274	60.8162	0.67839	0.006198	0.013274	--	--	hypothetical protein	-
MMP0773	206.124	133.109	0.63091	0.11877	0.17729	GO:0016462//GO:0004386//GO:0005215//GO:0097159//GO:0005524//GO:0032555//GO:0003824//GO:0017076//GO:0043167//GO:0016787//GO:0032550//GO:0003676//GO:0022857//GO:0035639//GO:0030554//GO:0016887//GO:0001882//GO:0005488//GO:0032559//GO:0003674//GO:0017111//GO:0016817//GO:0001883//GO:0032553//GO:0003724//GO:0000166//GO:0015267//GO:0043531//GO:0016818//GO:0032549//GO:0003723//GO:0043168//GO:0003677//GO:…	pyrophosphatase activity//helicase activity//transporter activity//organic cyclic compound binding//ATP binding//purine ribonucleotide binding//catalytic activity//purine nucleotide binding//ion binding//hydrolase activity//purine ribonucleoside binding//nucleic acid binding//transmembrane transporter activity//purine ribonucleoside triphosphate binding//adenyl nucleotide binding//ATPase activity…	--	COG3842E
MMP0774	37.9982	47.027	-0.30756	0.32815	0.41502	GO:0003677//GO:0003700//GO:0001071//GO:0043565//GO:0003674//GO:0005488//GO:0005198//GO:0005515//GO:0003676//GO:0097159//GO:0051082	DNA binding//sequence-specific DNA binding transcription factor activity//nucleic acid binding transcription factor activity//sequence-specific DNA binding//molecular_function//binding//structural molecule activity//protein binding//nucleic acid binding//organic cyclic compound binding//unfolded protein binding	--	-
MMP0775	8.79308	41.7819	-2.2484	9.3827e-08	5.9767e-07	--	--	hypothetical protein	-
MMP0776	45.1729	149.896	-1.7304	1.7976e-05	6.5537e-05	--	--	hypothetical protein	-
MMP0777	110.545	292.053	-1.4016	0.00011922	0.00036629	--	--	hypothetical protein	-
MMP0778	9.72945	26.5358	-1.4475	0.0020084	0.004791	GO:0016651//GO:0008137//GO:0050136//GO:0003954//GO:0003674//GO:0016491//GO:0016655//GO:0003824	oxidoreductase activity, acting on NADH or NADPH//NADH dehydrogenase (ubiquinone) activity//NADH dehydrogenase (quinone) activity//NADH dehydrogenase activity//molecular_function//oxidoreductase activity//oxidoreductase activity, acting on NADH or NADPH, quinone or similar compound as acceptor//catalytic activity	hypothetical protein	-
MMP0779	23.5604	53.3699	-1.1797	0.0040991	0.0091978	--	--	hypothetical protein	-
MMP0780	301.453	491.627	-0.70563	0.0052745	0.011524	GO:0016884//GO:0005488//GO:0003674//GO:0005515//GO:0016879//GO:0016874//GO:0003824	carbon-nitrogen ligase activity, with glutamine as amido-N-donor//binding//molecular_function//protein binding//ligase activity, forming carbon-nitrogen bonds//ligase activity//catalytic activity	hypothetical protein	-
MMP0781	275.212	489.848	-0.83179	9.3968e-05	0.0002955	--	--	hypothetical protein	-
MMP0782	25.1848	63.1692	-1.3267	0.056315	0.093357	--	--	--	-
MMP0783	477.831	303.752	0.65361	5.8832e-05	0.00019637	--	--	hypothetical protein	-
MMP0784	92.3293	57.7625	0.67666	0.0071387	0.015011	--	--	hypothetical protein	COG4933S
MMP0785	441.387	270.055	0.70879	1.9259e-05	6.9629e-05	GO:0017171//GO:0004175//GO:0004252//GO:0070011//GO:0008233//GO:0016787//GO:0003824//GO:0008236//GO:0003674	serine hydrolase activity//endopeptidase activity//serine-type endopeptidase activity//peptidase activity, acting on L-amino acid peptides//peptidase activity//hydrolase activity//catalytic activity//serine-type peptidase activity//molecular_function	dop; chymotrypsin serine protease (EC:3.4.21.-); K01362 [EC:3.4.21.-]	COG0265O
MMP0786	48.0589	25.1329	0.93522	0.0056042	0.012182	--	--	hypothetical protein	-
MMP0787	179.731	144.019	0.31958	0.19107	0.26603	GO:0003676//GO:0005488//GO:0003674//GO:0097159//GO:0003700//GO:0003677//GO:0001071	nucleic acid binding//binding//molecular_function//organic cyclic compound binding//sequence-specific DNA binding transcription factor activity//DNA binding//nucleic acid binding transcription factor activity	--	COG1846K
MMP0788	132.141	157.29	-0.25135	0.21685	0.29346	GO:0005102//GO:0060089//GO:0060090//GO:0004871//GO:0005488//GO:0003674//GO:0005515//GO:0008092//GO:0015631//GO:0008017//GO:0030674	receptor binding//molecular transducer activity//binding, bridging//signal transducer activity//binding//molecular_function//protein binding//cytoskeletal protein binding//tubulin binding//microtubule binding//protein binding, bridging	--	COG0840NT
MMP0789	153.836	126.702	0.27995	0.16809	0.23921	GO:0005215//GO:0003674//GO:0022857//GO:0022892//GO:0015932//GO:0015205//GO:0022891	transporter activity//molecular_function//transmembrane transporter activity//substrate-specific transporter activity//nucleobase-containing compound transmembrane transporter activity//nucleobase transmembrane transporter activity//substrate-specific transmembrane transporter activity	--	COG1457F
MMP0790	208.858	232.019	-0.15172	0.40531	0.49323	--	--	--	-
MMP0791	10.6803	6.76942	0.65785	0.33677	0.42438	GO:0003677//GO:0003674//GO:0005488//GO:0003676//GO:0097159	DNA binding//molecular_function//binding//nucleic acid binding//organic cyclic compound binding	--	COG1309K
MMP0792	588.762	446.608	0.39868	0.06329	0.10296	GO:0004177//GO:0017171//GO:0008238//GO:0070011//GO:0003824//GO:0016787//GO:0008233//GO:0003674//GO:0008236	aminopeptidase activity//serine hydrolase activity//exopeptidase activity//peptidase activity, acting on L-amino acid peptides//catalytic activity//hydrolase activity//peptidase activity//molecular_function//serine-type peptidase activity	--	COG1073R
MMP0793	281.66	237.114	0.24837	0.26687	0.34763	--	--	--	-
MMP0794	435.973	253.406	0.78279	2.8362e-06	1.2911e-05	GO:0003880//GO:0010340//GO:0016740//GO:0051998//GO:0008168//GO:0004671//GO:0008276//GO:0008171//GO:0016741//GO:0003674//GO:0008757//GO:0003824	protein C-terminal carboxyl O-methyltransferase activity//carboxyl-O-methyltransferase activity//transferase activity//protein carboxyl O-methyltransferase activity//methyltransferase activity//protein C-terminal S-isoprenylcysteine carboxyl O-methyltransferase activity//protein methyltransferase activity//O-methyltransferase activity//transferase activity, transferring one-carbon groups//molecul…	hypothetical protein	COG2020O
MMP0795	749.195	381.431	0.97392	4.2109e-10	4.2574e-09	GO:0005488//GO:0003674//GO:0005179//GO:0005515//GO:0005184//GO:0005102	binding//molecular_function//hormone activity//protein binding//neuropeptide hormone activity//receptor binding	hypothetical protein	COG4925S
MMP0796	522.392	247.418	1.0782	7.166e-11	8.5942e-10	GO:0022857//GO:0003674//GO:0005215	transmembrane transporter activity//molecular_function//transporter activity	sugar efflux transporter; K03445 MFS transporter, DHA1 family, purine ribonucleoside efflux pump	COG2814G
MMP0797	281.965	183.619	0.6188	0.00060176	0.0016174	GO:0022857//GO:0005488//GO:0003674//GO:0005215//GO:0051536//GO:0051540	transmembrane transporter activity//binding//molecular_function//transporter activity//iron-sulfur cluster binding//metal cluster binding	general substrate transporter	COG2814G
MMP0798	164.77	147.754	0.15726	0.43034	0.51719	--	--	--	-
MMP0799	262.969	280.987	-0.095615	0.59836	0.67002	GO:0003677//GO:0003674//GO:0005488//GO:0003676//GO:0097159	DNA binding//molecular_function//binding//nucleic acid binding//organic cyclic compound binding	--	COG1309K
MMP0800	106.699	78.8024	0.43724	0.058769	0.096505	GO:0005488//GO:0003674//GO:0043169//GO:0005506//GO:0046872//GO:0043167//GO:0008430//GO:0046914	binding//molecular_function//cation binding//iron ion binding//metal ion binding//ion binding//selenium binding//transition metal ion binding	--	COG2768R
MMP0801	88.5344	144.71	-0.70886	0.0010724	0.0027425	--	--	hypothetical protein; K07089	COG0701R
MMP0802	140.654	150.115	-0.09391	0.66042	0.72413	GO:0005488//GO:0003674//GO:0043169//GO:0003824//GO:0046872//GO:0043167//GO:0016491	binding//molecular_function//cation binding//catalytic activity//metal ion binding//ion binding//oxidoreductase activity	--	COG1454C
MMP0803	138.98	149.154	-0.10192	0.71843	0.77359	GO:0005488//GO:0003674//GO:0051536//GO:0051540	binding//molecular_function//iron-sulfur cluster binding//metal cluster binding	--	COG1453R
MMP0804	78.1736	91.8944	-0.2333	0.34032	0.42739	--	--	--	COG4925S
MMP0805	109.597	95.0428	0.20556	0.36374	0.44925	--	--	--	COG0716C
MMP0806	148.907	122.909	0.27683	0.18298	0.25701	--	--	--	COG1641S
MMP0807	263.143	264.955	-0.0099003	0.97033	0.9816	GO:0003674//GO:0016491//GO:0016705//GO:0003824//GO:0051920	molecular_function//oxidoreductase activity//oxidoreductase activity, acting on paired donors, with incorporation or reduction of molecular oxygen//catalytic activity//peroxiredoxin activity	--	COG0599S
MMP0808	1674.73	2097.28	-0.32459	0.021395	0.03992	GO:0051540//GO:0051536//GO:0003674//GO:0005488	metal cluster binding//iron-sulfur cluster binding//molecular_function//binding	hypothetical protein; K07079	COG1453R
MMP0809	1332.86	2149.29	-0.68934	1.2015e-06	6.0766e-06	--	--	phosphoribosylaminoimidazole carboxylase-like protein; K06898	COG1691R
MMP0810	1096.15	360.814	1.6031	2.2805e-16	5.8969e-15	--	--	hypothetical protein; K09125 hypothetical protein	COG1738S
MMP0811	1517.59	478.588	1.6649	2.1823e-28	2.9192e-26	GO:0016740//GO:0016773//GO:0016772//GO:0003824//GO:0003674	transferase activity//phosphotransferase activity, alcohol group as acceptor//transferase activity, transferring phosphorus-containing groups//catalytic activity//molecular_function	hypothetical protein	-
MMP0812	1121.43	1240.46	-0.14553	0.31745	0.40237	GO:0003674//GO:0008233//GO:0008234//GO:0003824//GO:0016787//GO:0070011	molecular_function//peptidase activity//cysteine-type peptidase activity//catalytic activity//hydrolase activity//peptidase activity, acting on L-amino acid peptides	--	COG4870O
MMP0813	228.892	132.764	0.7858	4.321e-05	0.00014821	--	--	hypothetical protein	COG3672S
MMP0814	1052.1	1059.47	-0.010066	0.94212	0.95809	--	--	--	-
MMP0815	967.622	1224.55	-0.33973	0.019092	0.036246	--	--	hypothetical protein	COG3420P
MMP0816	294.425	430.169	-0.547	0.00091584	0.0023806	GO:0097159//GO:0005488//GO:0003674//GO:0003676//GO:0000988//GO:0000989//GO:0003677//GO:0003713//GO:0003712	organic cyclic compound binding//binding//molecular_function//nucleic acid binding//protein binding transcription factor activity//transcription factor binding transcription factor activity//DNA binding//transcription coactivator activity//transcription cofactor activity	seryl-tRNA synthetase-like protein	COG4443S
MMP0817	176.462	114.179	0.62807	0.0019252	0.0045988	--	--	frcB; coenzyme F420-reducing hydrogenase subunit beta (EC:1.12.98.1); K00441 coenzyme F420 hydrogenase subunit beta [EC:1.12.98.1]	COG1035C
MMP0818	83.816	60.9154	0.46042	0.070907	0.11354	GO:0051540//GO:0051536//GO:0005488//GO:0003674	metal cluster binding//iron-sulfur cluster binding//binding//molecular_function	--	COG1941C
MMP0819	50.2484	23.0344	1.1253	0.00089349	0.002326	GO:0008047//GO:0030234//GO:0003674//GO:0008233//GO:0003824//GO:0016787	enzyme activator activity//enzyme regulator activity//molecular_function//peptidase activity//catalytic activity//hydrolase activity	frcD; coenzyme F420-reducing hydrogenase subunit delta (EC:1.12.98.1); K00442 coenzyme F420 hydrogenase subunit delta	COG0680C
MMP0820	161.097	65.1287	1.3066	4.9601e-09	4.0119e-08	GO:0003674//GO:0005488//GO:0043169//GO:0046872//GO:0043167//GO:0046914//GO:0016151	molecular_function//binding//cation binding//metal ion binding//ion binding//transition metal ion binding//nickel ion binding	frcA; coenzyme F420-reducing hydrogenase subunit alpha (EC:1.12.98.1); K00440 coenzyme F420 hydrogenase subunit alpha [EC:1.12.98.1]	COG3259C
MMP0821	68.5311	26.2593	1.3839	6.6944e-06	2.7587e-05	--	--	vhcD; coenzyme F420-non-reducing hydrogenase subunit delta (EC:1.12.-.-); K14127 F420-non-reducing hydrogenase iron-sulfur subunit [EC:1.12.99.-]	COG1908C
MMP0822	145.102	74.1134	0.96926	1.308e-05	4.9557e-05	GO:0005488//GO:0003674//GO:0051540//GO:0051536	binding//molecular_function//metal cluster binding//iron-sulfur cluster binding	vhcG; coenzyme F420-non-reducing hydrogenase subunit gamma (EC:1.12.-.-); K14128 F420-non-reducing hydrogenase small subunit [EC:1.12.99.-]	COG1941C
MMP0823	313.402	207.498	0.59492	0.00069139	0.0018347	GO:0016151//GO:0003677//GO:0003676//GO:0043169//GO:0003674//GO:0005488//GO:0046914//GO:0043167//GO:0046872//GO:0097159	nickel ion binding//DNA binding//nucleic acid binding//cation binding//molecular_function//binding//transition metal ion binding//ion binding//metal ion binding//organic cyclic compound binding	vhcA; coenzyme F420-non-reducing hydrogenase subunit alpha (EC:1.12.-.-); K14126 F420-non-reducing hydrogenase large subunit [EC:1.12.99.-]	COG3259C
MMP0824	242.809	161.591	0.58748	0.0015939	0.0038875	GO:0003674//GO:0005488//GO:0051540//GO:0051536	molecular_function//binding//metal cluster binding//iron-sulfur cluster binding	vhcB; coenzyme F420-non-reducing hydrogenase subunit beta (EC:1.12.-.-); K05912 [EC:1.12.-.-]	COG2768R
MMP0825	282.128	226.238	0.31851	0.098036	0.15141	GO:0016491//GO:0097159//GO:0046332//GO:0003824//GO:0043167//GO:0005515//GO:0003674//GO:0005488//GO:0050660//GO:0048037//GO:0050662//GO:0000166//GO:0043168//GO:0051540//GO:0051536	oxidoreductase activity//organic cyclic compound binding//SMAD binding//catalytic activity//ion binding//protein binding//molecular_function//binding//flavin adenine dinucleotide binding//cofactor binding//coenzyme binding//nucleotide binding//anion binding//metal cluster binding//iron-sulfur cluster binding	--	COG1148C
MMP0826	280.337	149.505	0.90696	0.0065073	0.013817	--	--	hypothetical protein	-
MMP0827	170.826	135.729	0.33179	0.096419	0.14909	--	--	--	-
MMP0828	217.49	233.336	-0.10146	0.58795	0.66092	--	--	--	-
MMP0829	66.246	45.6605	0.53689	0.056788	0.093783	GO:0019842//GO:0008168//GO:0008172//GO:0016740//GO:0046872//GO:0097159//GO:0003824//GO:0043167//GO:0046906//GO:0016741//GO:0003674//GO:0005488//GO:0031419//GO:0042084//GO:0043169//GO:0008705	vitamin binding//methyltransferase activity//S-methyltransferase activity//transferase activity//metal ion binding//organic cyclic compound binding//catalytic activity//ion binding//tetrapyrrole binding//transferase activity, transferring one-carbon groups//molecular_function//binding//cobalamin binding//5-methyltetrahydrofolate-dependent methyltransferase activity//cation binding//methionine syn…	--	COG5012R
MMP0830	163.388	108.724	0.58763	0.029831	0.053481	GO:0016829//GO:0016830//GO:0003824//GO:0016831//GO:0003674//GO:0004853	lyase activity//carbon-carbon lyase activity//catalytic activity//carboxy-lyase activity//molecular_function//uroporphyrinogen decarboxylase activity	--	COG0407H
MMP0831	103.931	77.2496	0.42803	0.068563	0.1102	GO:0016829//GO:0016830//GO:0003824//GO:0016831//GO:0003674//GO:0004853	lyase activity//carbon-carbon lyase activity//catalytic activity//carboxy-lyase activity//molecular_function//uroporphyrinogen decarboxylase activity	--	COG0407H
MMP0832	261.825	198.749	0.39765	0.027288	0.049379	GO:0051540//GO:0051536//GO:0003674//GO:0005488//GO:0009055	metal cluster binding//iron-sulfur cluster binding//molecular_function//binding//electron carrier activity	ferredoxin	COG3894R
MMP0833	212.648	210.589	0.014037	0.94634	0.96182	GO:0043167//GO:0016772//GO:0003824//GO:0017076//GO:0032555//GO:0097159//GO:0005524//GO:0032559//GO:0003674//GO:0005488//GO:0001882//GO:0030554//GO:0035639//GO:0032550//GO:0032553//GO:0001883//GO:0016301//GO:0043168//GO:0032549//GO:0016740//GO:0000166	ion binding//transferase activity, transferring phosphorus-containing groups//catalytic activity//purine nucleotide binding//purine ribonucleotide binding//organic cyclic compound binding//ATP binding//adenyl ribonucleotide binding//molecular_function//binding//nucleoside binding//adenyl nucleotide binding//purine ribonucleoside triphosphate binding//purine ribonucleoside binding//ribonucleotide …	--	COG0523R
MMP0834	195.087	103.78	0.91059	7.1129e-06	2.9036e-05	GO:0004853//GO:0003674//GO:0016831//GO:0003824//GO:0016829//GO:0016830	uroporphyrinogen decarboxylase activity//molecular_function//carboxy-lyase activity//catalytic activity//lyase activity//carbon-carbon lyase activity	mtbA; uroporphyrinogen decarboxylase	COG0407H
MMP0835	183.012	237.235	-0.37438	0.042622	0.07353	GO:0008324//GO:0022892//GO:0022891//GO:0022890//GO:0003824//GO:0016829//GO:0016830//GO:0015081//GO:0005215//GO:0046873//GO:0016831//GO:0015077//GO:0008948//GO:0015075//GO:0003674//GO:0022857	cation transmembrane transporter activity//substrate-specific transporter activity//substrate-specific transmembrane transporter activity//inorganic cation transmembrane transporter activity//catalytic activity//lyase activity//carbon-carbon lyase activity//sodium ion transmembrane transporter activity//transporter activity//metal ion transmembrane transporter activity//carboxy-lyase activity//mo…	--	COG2271G
MMP0836	312.283	277.286	0.17148	0.31276	0.39757	GO:0003674//GO:0005488//GO:0005515	molecular_function//binding//protein binding	--	COG1775E
MMP0837	92.0167	86.2127	0.093997	0.69758	0.75676	GO:0016891//GO:0016893//GO:0004518//GO:0004519//GO:0046872//GO:0097159//GO:0003824//GO:0016787//GO:0043167//GO:0004521//GO:0004540//GO:0046914//GO:0016788//GO:0003674//GO:0005488//GO:0004523//GO:0043169//GO:0003676//GO:0005506	endoribonuclease activity, producing 5'-phosphomonoesters//endonuclease activity, active with either ribo- or deoxyribonucleic acids and producing 5'-phosphomonoesters//nuclease activity//endonuclease activity//metal ion binding//organic cyclic compound binding//catalytic activity//hydrolase activity//ion binding//endoribonuclease activity//ribonuclease activity//transition metal ion binding//hyd…	--	COG3341R
MMP0838	149.15	130.476	0.19299	0.34688	0.43335	--	--	--	COG1451R
MMP0839	1668.45	1020.32	0.70948	7.9573e-07	4.1555e-06	--	--	hypothetical protein	-
MMP0840	880.476	644.857	0.4493	0.0025652	0.0059958	GO:0097159//GO:0003676//GO:0005488//GO:0003674//GO:0003677	organic cyclic compound binding//nucleic acid binding//binding//molecular_function//DNA binding	TetR family transcriptional regulator	COG1309K
MMP0841	1261.32	327.304	1.9462	1.0136e-13	1.7451e-12	--	--	hypothetical protein	-
MMP0842	233.825	110.528	1.081	3.6113e-08	2.512e-07	--	--	hypothetical protein	-
MMP0843	139.011	79.4289	0.80747	0.00036173	0.0010212	--	--	hypothetical protein	-
MMP0844	1236.55	982.569	0.33169	0.021996	0.040954	--	--	hypothetical protein	COG4760S
MMP0845	69.6679	44.711	0.63986	0.021091	0.039566	GO:0003735//GO:0005198//GO:0003674	structural constituent of ribosome//structural molecule activity//molecular_function	hypothetical protein	-
MMP0846	376.731	456.37	-0.27667	0.085039	0.13347	GO:0003735//GO:0003674//GO:0005198	structural constituent of ribosome//molecular_function//structural molecule activity	--	-
MMP0847	183.777	51.3793	1.8387	5.0268e-16	1.1813e-14	--	--	hypothetical protein	COG3904S
MMP0848	107.988	32.1728	1.747	9.1305e-11	1.0656e-09	GO:0008113//GO:0003700//GO:0016667//GO:0001071//GO:0016671//GO:0003674//GO:0016491//GO:0003824	peptide-methionine-(S)-S-oxide reductase activity//sequence-specific DNA binding transcription factor activity//oxidoreductase activity, acting on a sulfur group of donors//nucleic acid binding transcription factor activity//oxidoreductase activity, acting on a sulfur group of donors, disulfide as acceptor//molecular_function//oxidoreductase activity//catalytic activity	peptide methionine sulfoxide reductase (EC:1.8.4.11); K07304 peptide-methionine (S)-S-oxide reductase [EC:1.8.4.11]	COG0225O
MMP0849	354.94	467.386	-0.39704	0.014106	0.027531	--	--	L-lysine/homoserine-homoserine lactone exporter family protein	COG1280E
MMP0850	506.729	434.873	0.22062	0.16169	0.23132	GO:0022857//GO:0046943//GO:0015075//GO:0003674//GO:0008514//GO:0005342//GO:0005215//GO:0015171//GO:0022891//GO:0022892//GO:0008509	transmembrane transporter activity//carboxylic acid transmembrane transporter activity//ion transmembrane transporter activity//molecular_function//organic anion transmembrane transporter activity//organic acid transmembrane transporter activity//transporter activity//amino acid transmembrane transporter activity//substrate-specific transmembrane transporter activity//substrate-specific transport…	--	COG0531E
MMP0851	373.851	491.551	-0.39488	0.013878	0.027178	--	--	hypothetical protein	COG4887R
MMP0852	291.766	435.634	-0.5783	0.0068493	0.014473	GO:0000166//GO:0043168//GO:0050662//GO:0048037//GO:0032553//GO:0004733//GO:0005488//GO:0003674//GO:0016491//GO:0010181//GO:0003824//GO:0097159//GO:0016641//GO:0043167//GO:0016638	nucleotide binding//anion binding//coenzyme binding//cofactor binding//ribonucleotide binding//pyridoxamine-phosphate oxidase activity//binding//molecular_function//oxidoreductase activity//FMN binding//catalytic activity//organic cyclic compound binding//oxidoreductase activity, acting on the CH-NH2 group of donors, oxygen as acceptor//ion binding//oxidoreductase activity, acting on the CH-NH2 g…	hypothetical protein; K07005	COG3467R
MMP0853	233.325	206.648	0.17517	0.72632	0.77967	GO:0035639//GO:0032559//GO:0003674//GO:0005488//GO:0001882//GO:0030554//GO:0003676//GO:0032550//GO:0003824//GO:0017076//GO:0032555//GO:0097159//GO:0005524//GO:0016787//GO:0043167//GO:0016491//GO:0004386//GO:0016462//GO:0043168//GO:0003723//GO:0043531//GO:0000166//GO:0003724//GO:0032549//GO:0016818//GO:0032553//GO:0001883//GO:0016817//GO:0017111	purine ribonucleoside triphosphate binding//adenyl ribonucleotide binding//molecular_function//binding//nucleoside binding//adenyl nucleotide binding//nucleic acid binding//purine ribonucleoside binding//catalytic activity//purine nucleotide binding//purine ribonucleotide binding//organic cyclic compound binding//ATP binding//hydrolase activity//ion binding//oxidoreductase activity//helicase acti…	--	COG1348P
MMP0854	81.3122	67.7522	0.2632	0.50985	0.59069	GO:0016301//GO:0016773//GO:0016740//GO:0004672//GO:0003674//GO:0030234//GO:0016772//GO:0003824//GO:0004674	kinase activity//phosphotransferase activity, alcohol group as acceptor//transferase activity//protein kinase activity//molecular_function//enzyme regulator activity//transferase activity, transferring phosphorus-containing groups//catalytic activity//protein serine/threonine kinase activity	--	COG0347E
MMP0855	98.244	71.2679	0.46312	0.18108	0.25498	GO:0030234//GO:0003674	enzyme regulator activity//molecular_function	--	COG0347E
MMP0856	451.936	414.983	0.12307	0.74946	0.79944	GO:0003824//GO:0016491//GO:0003674	catalytic activity//oxidoreductase activity//molecular_function	--	COG2710C
MMP0857	482.939	465.882	0.051876	0.86768	0.89815	GO:0003674//GO:0003824//GO:0016491	molecular_function//catalytic activity//oxidoreductase activity	--	COG2710C
MMP0858	497.397	458.735	0.11674	0.56194	0.63787	GO:0003824//GO:0016491//GO:0003674	catalytic activity//oxidoreductase activity//molecular_function	--	COG2710C
MMP0859	476.407	471.472	0.015023	0.9318	0.94982	GO:0003674//GO:0003824//GO:0016491	molecular_function//catalytic activity//oxidoreductase activity	--	COG2710C
MMP0860	81.6365	79.0725	0.046038	0.86396	0.89537	--	--	--	COG1433S
MMP0861	8846.86	1218.96	2.8595	4.9312e-24	3.4301e-22	GO:0003824//GO:0005488//GO:0003674//GO:0051540//GO:0051536	catalytic activity//binding//molecular_function//metal cluster binding//iron-sulfur cluster binding	kamA; lysine 2,3-aminomutase (EC:5.4.3.2); K01843 lysine 2,3-aminomutase [EC:5.4.3.2]	COG1509E
MMP0862	3052.27	436.517	2.8058	8.2821e-13	1.2746e-11	GO:0016747//GO:0003674//GO:0003824//GO:0016746//GO:0016410//GO:0008080//GO:0016740//GO:0016407	transferase activity, transferring acyl groups other than amino-acyl groups//molecular_function//catalytic activity//transferase activity, transferring acyl groups//N-acyltransferase activity//N-acetyltransferase activity//transferase activity//acetyltransferase activity	yodP; GCN5-like N-acetyltransferase	COG1246E
MMP0863	433.341	122.334	1.8247	2.835e-07	1.6164e-06	GO:0097159//GO:0017076//GO:0030554//GO:0005488//GO:0003674//GO:0000166	organic cyclic compound binding//purine nucleotide binding//adenyl nucleotide binding//binding//molecular_function//nucleotide binding	CBS domain-containing protein	COG2524K
MMP0864	360.851	83.0102	2.12	1.1909e-09	1.0843e-08	GO:0022892//GO:0015297//GO:0015078//GO:0022804//GO:0008324//GO:0015291//GO:0022890//GO:0022891//GO:0015077//GO:0005215//GO:0015299//GO:0015298//GO:0022857//GO:0015075//GO:0003674	substrate-specific transporter activity//antiporter activity//hydrogen ion transmembrane transporter activity//active transmembrane transporter activity//cation transmembrane transporter activity//secondary active transmembrane transporter activity//inorganic cation transmembrane transporter activity//substrate-specific transmembrane transporter activity//monovalent inorganic cation transmembrane…	napA-2; Na+/H+ exchanger	COG0475P
MMP0865	3233.62	2176.52	0.57113	0.034233	0.060499	GO:0005488//GO:0003674//GO:0030170//GO:0003824//GO:0043167//GO:0016769//GO:0043168//GO:0008483//GO:0016740//GO:0048037	binding//molecular_function//pyridoxal phosphate binding//catalytic activity//ion binding//transferase activity, transferring nitrogenous groups//anion binding//transaminase activity//transferase activity//cofactor binding	--	COG0161H
MMP0866	15961.2	8290.19	0.94509	2.9598e-05	0.00010315	GO:0005215//GO:0003674	transporter activity//molecular_function	proX; glycine betaine ABC transporter substrate-binding protein; K02002 glycine betaine/proline transport system substrate-binding protein	COG2113E
MMP0867	7044.6	2478.71	1.5069	1.1155e-12	1.658e-11	GO:0003674//GO:0005215	molecular_function//transporter activity	binding-protein dependent transport system inner membrane protein; K02001 glycine betaine/proline transport system permease protein	COG4176E
MMP0868	11767.1	1947.04	2.5954	3.6936e-49	1.2846e-46	GO:0017111//GO:0016817//GO:0004871//GO:0005525//GO:0032553//GO:0001883//GO:0031683//GO:0000166//GO:0032549//GO:0016818//GO:0043168//GO:0060089//GO:0032403//GO:0016462//GO:0003924//GO:0032555//GO:0017076//GO:0003824//GO:0005524//GO:0097159//GO:0043167//GO:0016787//GO:0032550//GO:0019001//GO:0035639//GO:0005488//GO:0032561//GO:0003674//GO:0032559//GO:0016887//GO:0030554//GO:0001882//GO:0005515	nucleoside-triphosphatase activity//hydrolase activity, acting on acid anhydrides//signal transducer activity//GTP binding//ribonucleotide binding//purine nucleoside binding//G-protein beta/gamma-subunit complex binding//nucleotide binding//ribonucleoside binding//hydrolase activity, acting on acid anhydrides, in phosphorus-containing anhydrides//anion binding//molecular transducer activity//prot…	proV; ABC transporter ATPase; K02000 glycine betaine/proline transport system ATP-binding protein [EC:3.6.3.32]	COG4175E
MMP0869	84.5349	63.8828	0.40412	0.10857	0.16488	GO:0043169//GO:0016814//GO:0005488//GO:0003674//GO:0046914//GO:0008270//GO:0046872//GO:0003824//GO:0043167//GO:0016787//GO:0016810	cation binding//hydrolase activity, acting on carbon-nitrogen (but not peptide) bonds, in cyclic amidines//binding//molecular_function//transition metal ion binding//zinc ion binding//metal ion binding//catalytic activity//ion binding//hydrolase activity//hydrolase activity, acting on carbon-nitrogen (but not peptide) bonds	--	COG0590FJ
MMP0870	368.032	376.133	-0.03141	0.8574	0.89016	GO:0048037//GO:0050662//GO:0004616//GO:0000166//GO:0004455//GO:0051287//GO:0016616//GO:0016491//GO:0097159//GO:0003824//GO:0016614//GO:0003674//GO:0005488	cofactor binding//coenzyme binding//phosphogluconate dehydrogenase (decarboxylating) activity//nucleotide binding//ketol-acid reductoisomerase activity//NAD binding//oxidoreductase activity, acting on the CH-OH group of donors, NAD or NADP as acceptor//oxidoreductase activity//organic cyclic compound binding//catalytic activity//oxidoreductase activity, acting on CH-OH group of donors//molecular_…	--	COG1052CHR
MMP0871	237.819	298.2	-0.32642	0.061467	0.10039	--	--	--	COG4591M
MMP0872	623.556	1223.4	-0.9723	5.7885e-11	7.0393e-10	GO:0016740//GO:0004418//GO:0016765//GO:0003824//GO:0003674	transferase activity//hydroxymethylbilane synthase activity//transferase activity, transferring alkyl or aryl (other than methyl) groups//catalytic activity//molecular_function	hemC; porphobilinogen deaminase (EC:2.5.1.61); K01749 hydroxymethylbilane synthase [EC:2.5.1.61]	COG0181H
MMP0873	3590.63	3364.27	0.093947	0.49161	0.57454	GO:0003677//GO:0016740//GO:0005488//GO:0003674//GO:0005515//GO:0003899//GO:0016779//GO:0003676//GO:0034062//GO:0016772//GO:0003824//GO:0097159	DNA binding//transferase activity//binding//molecular_function//protein binding//DNA-directed RNA polymerase activity//nucleotidyltransferase activity//nucleic acid binding//RNA polymerase activity//transferase activity, transferring phosphorus-containing groups//catalytic activity//organic cyclic compound binding	--	COG5010U
MMP0874	11414.4	1640.07	2.799	5.7969e-54	3.3603e-51	GO:0008176//GO:0008168//GO:0008175//GO:0008276//GO:0000179//GO:0010340//GO:0008170//GO:0008173//GO:0016423//GO:0051998//GO:0016740//GO:0003824//GO:0016433//GO:0016741//GO:0003674//GO:0008171//GO:0004719//GO:0008757//GO:0008649	tRNA (guanine-N7-)-methyltransferase activity//methyltransferase activity//tRNA methyltransferase activity//protein methyltransferase activity//rRNA (adenine-N6,N6-)-dimethyltransferase activity//carboxyl-O-methyltransferase activity//N-methyltransferase activity//RNA methyltransferase activity//tRNA (guanine) methyltransferase activity//protein carboxyl O-methyltransferase activity//transferase …	SAM-binding motif-containing protein	COG0030J
MMP0875	5271.7	1963.17	1.4251	0.00015859	0.00047467	--	--	slpB; S layer protein	-
MMP0876	891.128	989.706	-0.15137	0.3036	0.38912	GO:0005488//GO:0003674//GO:0003824//GO:0051540//GO:0051536	binding//molecular_function//catalytic activity//metal cluster binding//iron-sulfur cluster binding	--	COG1060HR
MMP0877	824.237	911.829	-0.14571	0.3223	0.40821	GO:0016763//GO:0016740//GO:0004425//GO:0004514//GO:0003677//GO:0003676//GO:0016757//GO:0034062//GO:0005488//GO:0003674//GO:0003899//GO:0016857//GO:0016779//GO:0016853//GO:0016831//GO:0016830//GO:0016829//GO:0016772//GO:0003824//GO:0016854//GO:0097159	transferase activity, transferring pentosyl groups//transferase activity//indole-3-glycerol-phosphate synthase activity//nicotinate-nucleotide diphosphorylase (carboxylating) activity//DNA binding//nucleic acid binding//transferase activity, transferring glycosyl groups//RNA polymerase activity//binding//molecular_function//DNA-directed RNA polymerase activity//racemase and epimerase activity, ac…	--	COG0157H
MMP0878	386.104	456.509	-0.24165	0.13482	0.19785	GO:0004518//GO:0003824//GO:0016787//GO:0004540//GO:0016788//GO:0003674	nuclease activity//catalytic activity//hydrolase activity//ribonuclease activity//hydrolase activity, acting on ester bonds//molecular_function	--	COG1369J
MMP0879	5292.48	6987.68	-0.40087	0.003357	0.0077017	GO:0001883//GO:0032553//GO:0043168//GO:0000166//GO:0032549//GO:0016875//GO:0097159//GO:0005524//GO:0017076//GO:0003824//GO:0032555//GO:0043167//GO:0016876//GO:0016874//GO:0004812//GO:0035639//GO:0001882//GO:0030554//GO:0003674//GO:0032559//GO:0005488//GO:0032550	purine nucleoside binding//ribonucleotide binding//anion binding//nucleotide binding//ribonucleoside binding//ligase activity, forming carbon-oxygen bonds//organic cyclic compound binding//ATP binding//purine nucleotide binding//catalytic activity//purine ribonucleotide binding//ion binding//ligase activity, forming aminoacyl-tRNA and related compounds//ligase activity//aminoacyl-tRNA ligase acti…	serS; seryl-tRNA synthetase (EC:6.1.1.11); K01875 seryl-tRNA synthetase [EC:6.1.1.11]	COG0172J
MMP0880	1867.73	2328.57	-0.31816	0.022766	0.042253	GO:0016616//GO:0016491//GO:0003824//GO:0003674//GO:0016614	oxidoreductase activity, acting on the CH-OH group of donors, NAD or NADP as acceptor//oxidoreductase activity//catalytic activity//molecular_function//oxidoreductase activity, acting on CH-OH group of donors	aksF; isopropylmalate/isohomocitrate dehydrogenase; K10978 methanogen homoisocitrate dehydrogenase [EC:1.1.1.87 1.1.1.-]	COG0473CE
MMP0881	402.476	661.406	-0.71663	4.3113e-06	1.8558e-05	GO:0043167//GO:0046872//GO:0070851//GO:0008270//GO:0046914//GO:0005515//GO:0005488//GO:0003674//GO:0008083//GO:0043169//GO:0005134//GO:0005126//GO:0005102	ion binding//metal ion binding//growth factor receptor binding//zinc ion binding//transition metal ion binding//protein binding//binding//molecular_function//growth factor activity//cation binding//interleukin-2 receptor binding//cytokine receptor binding//receptor binding	hypothetical protein	-
MMP0882	1220.22	1337.09	-0.13196	0.35972	0.4446	GO:0005488//GO:0003674//GO:0016614//GO:0008762//GO:0043167//GO:0003824//GO:0097159//GO:0016491//GO:0016616//GO:0043168//GO:0000166//GO:0050662//GO:0048037//GO:0050660	binding//molecular_function//oxidoreductase activity, acting on CH-OH group of donors//UDP-N-acetylmuramate dehydrogenase activity//ion binding//catalytic activity//organic cyclic compound binding//oxidoreductase activity//oxidoreductase activity, acting on the CH-OH group of donors, NAD or NADP as acceptor//anion binding//nucleotide binding//coenzyme binding//cofactor binding//flavin adenine din…	--	COG2144R
MMP0883	4949.9	4396.66	0.17099	0.21272	0.28923	--	--	--	-
MMP0884	4076.49	3828.51	0.090544	0.50852	0.58955	GO:0003676//GO:0003674//GO:0005488//GO:0097159//GO:0003677	nucleic acid binding//molecular_function//binding//organic cyclic compound binding//DNA binding	--	-
MMP0885	4753.57	1852.66	1.3594	3.7565e-22	1.8146e-20	GO:0005515//GO:0005198//GO:0003674//GO:0005488	protein binding//structural molecule activity//molecular_function//binding	ATP/GTP-binding motif-containing protein	COG3063NU
MMP0886	2390.75	1329.6	0.84647	1.0109e-06	5.2009e-06	--	--	cobalt ABC transporter inner membrane protein; K02008 cobalt/nickel transport system permease protein	COG0619P
MMP0887	2663.46	699.304	1.9293	2.1797e-39	6.3174e-37	--	--	stress responsive alpha-beta barrel domain-containing protein	-
MMP0888	3207.72	2672.49	0.26336	0.067702	0.10911	--	--	--	-
MMP0889	13061.4	11935	0.13011	0.51799	0.59773	--	--	--	COG0310P
MMP0890	1083.04	1420.16	-0.39096	0.0064944	0.013807	GO:0004386//GO:0016462//GO:0032555//GO:0003824//GO:0017076//GO:0005524//GO:0097159//GO:0043167//GO:0016787//GO:0003676//GO:0032550//GO:0035639//GO:0005488//GO:0032559//GO:0003674//GO:0001882//GO:0030554//GO:0016887//GO:0042623//GO:0016817//GO:0017111//GO:0032553//GO:0001883//GO:0000166//GO:0032549//GO:0016818//GO:0003677//GO:0008026//GO:0070035//GO:0043168	helicase activity//pyrophosphatase activity//purine ribonucleotide binding//catalytic activity//purine nucleotide binding//ATP binding//organic cyclic compound binding//ion binding//hydrolase activity//nucleic acid binding//purine ribonucleoside binding//purine ribonucleoside triphosphate binding//binding//adenyl ribonucleotide binding//molecular_function//nucleoside binding//adenyl nucleotide bi…	superfamily II helicase (EC:3.6.1.-); K03726 helicase [EC:3.6.4.-]	COG1204R
MMP0891	1843.99	1131.77	0.70426	7.9274e-07	4.1523e-06	GO:0004518//GO:0003824//GO:0097159//GO:0016787//GO:0008408//GO:0003674//GO:0005488//GO:0016788//GO:0004527//GO:0003676	nuclease activity//catalytic activity//organic cyclic compound binding//hydrolase activity//3'-5' exonuclease activity//molecular_function//binding//hydrolase activity, acting on ester bonds//exonuclease activity//nucleic acid binding	exonuclease	COG0847L
MMP0892	133.796	154.863	-0.21096	0.30079	0.38665	GO:0003674//GO:0016747//GO:0008080//GO:0016410//GO:0016746//GO:0003824//GO:0016407//GO:0016740	molecular_function//transferase activity, transferring acyl groups other than amino-acyl groups//N-acetyltransferase activity//N-acyltransferase activity//transferase activity, transferring acyl groups//catalytic activity//acetyltransferase activity//transferase activity	--	COG1670J
MMP0893	4693.74	7665.27	-0.7076	2.3767e-07	1.3777e-06	GO:0003883//GO:0003674//GO:0016879//GO:0016874//GO:0003824//GO:0016787	CTP synthase activity//molecular_function//ligase activity, forming carbon-nitrogen bonds//ligase activity//catalytic activity//hydrolase activity	pyrG; CTP synthetase (EC:6.3.4.2); K01937 CTP synthase [EC:6.3.4.2]	COG0504F
MMP0894	4211.68	6032.74	-0.51842	0.00015609	0.00046961	GO:0001883//GO:0016884//GO:0032553//GO:0043168//GO:0032549//GO:0003922//GO:0016740//GO:0000166//GO:0043167//GO:0005524//GO:0097159//GO:0004066//GO:0003824//GO:0017076//GO:0004055//GO:0032555//GO:0016874//GO:0016879//GO:0001882//GO:0030554//GO:0032559//GO:0003674//GO:0005488//GO:0035639//GO:0032550	purine nucleoside binding//carbon-nitrogen ligase activity, with glutamine as amido-N-donor//ribonucleotide binding//anion binding//ribonucleoside binding//GMP synthase (glutamine-hydrolyzing) activity//transferase activity//nucleotide binding//ion binding//ATP binding//organic cyclic compound binding//asparagine synthase (glutamine-hydrolyzing) activity//catalytic activity//purine nucleotide bin…	guaA; GMP synthase subunit B (EC:6.3.5.2); K01951 GMP synthase (glutamine-hydrolysing) [EC:6.3.5.2]	COG0519F
MMP0895	517.651	246.113	1.0727	9.1261e-11	1.0656e-09	GO:0043492//GO:0015405//GO:0042623//GO:0022892//GO:0042626//GO:0017111//GO:0015078//GO:0016817//GO:0008324//GO:0022804//GO:0022890//GO:0016818//GO:0015399//GO:0022891//GO:0015077//GO:0016462//GO:0005215//GO:0003824//GO:0046933//GO:0016787//GO:0042625//GO:0019829//GO:0016820//GO:0022857//GO:0005198//GO:0015075//GO:0003674//GO:0005488//GO:0016887//GO:0005515	ATPase activity, coupled to movement of substances//P-P-bond-hydrolysis-driven transmembrane transporter activity//ATPase activity, coupled//substrate-specific transporter activity//ATPase activity, coupled to transmembrane movement of substances//nucleoside-triphosphatase activity//hydrogen ion transmembrane transporter activity//hydrolase activity, acting on acid anhydrides//cation transmembran…	hypothetical protein	COG3063NU
MMP0896	255.752	188.69	0.43873	0.01558	0.030104	GO:0015297//GO:0022804//GO:0015291//GO:0015238//GO:0005215//GO:0003674//GO:0022857	antiporter activity//active transmembrane transporter activity//secondary active transmembrane transporter activity//drug transmembrane transporter activity//transporter activity//molecular_function//transmembrane transporter activity	polysaccharide biosynthesis protein	COG2244R
MMP0897	1490.78	2368.38	-0.66783	2.264e-06	1.0584e-05	GO:0003824//GO:0016746//GO:0016410//GO:0008080//GO:0016747//GO:0003674//GO:0004358//GO:0016740//GO:0016407	catalytic activity//transferase activity, transferring acyl groups//N-acyltransferase activity//N-acetyltransferase activity//transferase activity, transferring acyl groups other than amino-acyl groups//molecular_function//glutamate N-acetyltransferase activity//transferase activity//acetyltransferase activity	argJ; bifunctional ornithine acetyltransferase/N-acetylglutamate synthase (EC:2.3.1.1 2.3.1.35); K00620 glutamate N-acetyltransferase / amino-acid N-acetyltransferase [EC:2.3.1.35 2.3.1.1]	COG1364E
MMP0898	2993.46	9668.06	-1.6914	1.3134e-33	2.2839e-31	GO:0043167//GO:0046872//GO:0005488//GO:0003674//GO:0043169//GO:0005509	ion binding//metal ion binding//binding//molecular_function//cation binding//calcium ion binding	cellulose-binding protein	COG1520S
MMP0899	162.961	152.41	0.096566	0.63088	0.69569	GO:0017111//GO:0016817//GO:0032553//GO:0001883//GO:0032549//GO:0016818//GO:0000166//GO:0043168//GO:0016462//GO:0016787//GO:0043167//GO:0017076//GO:0003824//GO:0032555//GO:0097159//GO:0005524//GO:0032550//GO:0003674//GO:0032559//GO:0005488//GO:0016887//GO:0030554//GO:0001882//GO:0035639	nucleoside-triphosphatase activity//hydrolase activity, acting on acid anhydrides//ribonucleotide binding//purine nucleoside binding//ribonucleoside binding//hydrolase activity, acting on acid anhydrides, in phosphorus-containing anhydrides//nucleotide binding//anion binding//pyrophosphatase activity//hydrolase activity//ion binding//purine nucleotide binding//catalytic activity//purine ribonucle…	--	COG2603R
MMP0900	120.665	120.073	0.0071019	0.99392	0.99736	--	--	--	COG2603R
MMP0901	11387.1	5113.9	1.1549	1.131e-16	3.2242e-15	GO:0003674//GO:0032561//GO:0032559//GO:0015075//GO:0005488//GO:0030554//GO:0046915//GO:0001882//GO:0035639//GO:0022857//GO:0032550//GO:0019001//GO:0016787//GO:0043167//GO:0017076//GO:0003824//GO:0032555//GO:0005524//GO:0097159//GO:0005215//GO:0005381//GO:0003924//GO:0046873//GO:0016462//GO:0022891//GO:0072509//GO:0015093//GO:0043168//GO:0022890//GO:0032549//GO:0016818//GO:0000166//GO:0008324//GO:…	molecular_function//guanyl ribonucleotide binding//adenyl ribonucleotide binding//ion transmembrane transporter activity//binding//adenyl nucleotide binding//transition metal ion transmembrane transporter activity//nucleoside binding//purine ribonucleoside triphosphate binding//transmembrane transporter activity//purine ribonucleoside binding//guanyl nucleotide binding//hydrolase activity//ion bi…	ATP/GTP-binding motif-containing protein; K06943 nucleolar GTP-binding protein	COG1084R
MMP0902	677.291	619.268	0.12921	0.40169	0.48986	GO:0016740//GO:0003674//GO:0003824//GO:0016772	transferase activity//molecular_function//catalytic activity//transferase activity, transferring phosphorus-containing groups	--	COG1786S
MMP0903	210.574	151.098	0.47884	0.012125	0.024126	--	--	hypothetical protein	-
MMP0904	3220.63	3650.76	-0.18085	0.18631	0.26053	GO:0004536//GO:0004518//GO:0004519//GO:0004520//GO:0016893//GO:0016888//GO:0003824//GO:0016787//GO:0016788//GO:0003674	deoxyribonuclease activity//nuclease activity//endonuclease activity//endodeoxyribonuclease activity//endonuclease activity, active with either ribo- or deoxyribonucleic acids and producing 5'-phosphomonoesters//endodeoxyribonuclease activity, producing 5'-phosphomonoesters//catalytic activity//hydrolase activity//hydrolase activity, acting on ester bonds//molecular_function	--	COG0709E
MMP0905	1059.73	804.978	0.39668	0.0069604	0.014654	--	--	hypothetical protein; K09126 hypothetical protein	COG1751S
MMP0906	791.796	505.228	0.64819	2.1418e-05	7.6639e-05	GO:0008081//GO:0003674//GO:0016788//GO:0003824//GO:0016787//GO:0042578//GO:0004115//GO:0004112//GO:0004114	phosphoric diester hydrolase activity//molecular_function//hydrolase activity, acting on ester bonds//catalytic activity//hydrolase activity//phosphoric ester hydrolase activity//3',5'-cyclic-AMP phosphodiesterase activity//cyclic-nucleotide phosphodiesterase activity//3',5'-cyclic-nucleotide phosphodiesterase activity	ribonuclease Z; K00784 ribonuclease Z [EC:3.1.26.11]	COG1234R
MMP0907	494.672	365.41	0.43696	0.0062804	0.013434	GO:0001071//GO:0003700//GO:0003677//GO:0097159//GO:0003676//GO:0003674//GO:0005488	nucleic acid binding transcription factor activity//sequence-specific DNA binding transcription factor activity//DNA binding//organic cyclic compound binding//nucleic acid binding//molecular_function//binding	transcriptional regulator TrmB	COG3355K
MMP0908	1386.21	1464.93	-0.079684	0.57767	0.65104	GO:0005488//GO:0003674//GO:0030554//GO:0043169//GO:0005509//GO:0043167//GO:0017076//GO:0046872//GO:0097159//GO:0000166	binding//molecular_function//adenyl nucleotide binding//cation binding//calcium ion binding//ion binding//purine nucleotide binding//metal ion binding//organic cyclic compound binding//nucleotide binding	--	COG2524K
MMP0909	1153.19	827.943	0.47802	0.0011165	0.0028426	--	--	hypothetical protein	COG1238S
MMP0910	417.924	463.442	-0.14915	0.35257	0.43826	--	--	--	-
MMP0911	1268.11	1440.42	-0.18381	0.20169	0.27792	GO:0016491//GO:0003824//GO:0003674	oxidoreductase activity//catalytic activity//molecular_function	--	COG0655R
MMP0912	252.819	400.603	-0.66407	7.6437e-05	0.00024572	GO:0016853//GO:0003824//GO:0003674	isomerase activity//catalytic activity//molecular_function	4-oxalocrotonate tautomerase; K01821 4-oxalocrotonate tautomerase [EC:5.3.2.6]	COG1942R
MMP0913	461.635	748.847	-0.69792	5.5064e-06	2.3355e-05	--	--	hypothetical protein; K09135 hypothetical protein	COG1935S
MMP0914	2014.24	2884.83	-0.51825	0.00020165	0.00059255	--	--	hypothetical protein; K06869 uncharacterized protein	COG1938R
MMP0915	2804.6	2541.86	0.14191	0.30226	0.38792	GO:0016779//GO:0003674//GO:0003824//GO:0016772//GO:0016740	nucleotidyltransferase activity//molecular_function//catalytic activity//transferase activity, transferring phosphorus-containing groups//transferase activity	--	COG2266H
MMP0916	3914.09	3881.18	0.012182	0.92496	0.94396	--	--	--	COG1873S
MMP0917	6103.56	3818.14	0.67678	8.0793e-07	4.2066e-06	GO:0016853//GO:0003824//GO:0016854//GO:0003674//GO:0047661//GO:0016855//GO:0008837	isomerase activity//catalytic activity//racemase and epimerase activity//molecular_function//amino-acid racemase activity//racemase and epimerase activity, acting on amino acids and derivatives//diaminopimelate epimerase activity	dapF; diaminopimelate epimerase (EC:5.1.1.7); K01778 diaminopimelate epimerase [EC:5.1.1.7]	COG0253E
MMP0918	4978.44	2208.82	1.1724	3.9178e-17	1.1953e-15	GO:0016884//GO:0003674//GO:0003824//GO:0004066//GO:0016874//GO:0016879	carbon-nitrogen ligase activity, with glutamine as amido-N-donor//molecular_function//catalytic activity//asparagine synthase (glutamine-hydrolyzing) activity//ligase activity//ligase activity, forming carbon-nitrogen bonds	asnB; glutamine-hydrolyzing asparagine synthase (EC:6.3.5.4); K01953 asparagine synthase (glutamine-hydrolysing) [EC:6.3.5.4]	COG0367E
MMP0919	2920.04	3323.73	-0.18682	0.17538	0.24806	GO:0003674//GO:0005488//GO:0051536//GO:0016491//GO:0009055//GO:0003824//GO:0051540	molecular_function//binding//iron-sulfur cluster binding//oxidoreductase activity//electron carrier activity//catalytic activity//metal cluster binding	--	COG0543HC
MMP0920	4893.86	7390.58	-0.59471	1.3953e-05	5.2407e-05	GO:0003674//GO:0005488//GO:0005515//GO:0016614//GO:0016491//GO:0016787//GO:0003824//GO:0016802//GO:0004455//GO:0004013//GO:0016616//GO:0050840//GO:0043236//GO:0016801//GO:0048037//GO:0003857	molecular_function//binding//protein binding//oxidoreductase activity, acting on CH-OH group of donors//oxidoreductase activity//hydrolase activity//catalytic activity//trialkylsulfonium hydrolase activity//ketol-acid reductoisomerase activity//adenosylhomocysteinase activity//oxidoreductase activity, acting on the CH-OH group of donors, NAD or NADP as acceptor//extracellular matrix binding//lami…	ahcY; S-adenosyl-L-homocysteine hydrolase (EC:3.3.1.1); K01251 adenosylhomocysteinase [EC:3.3.1.1]	COG0499H
MMP0921	263.562	353.016	-0.42159	0.012872	0.025466	--	--	RNAse P, Rpr2/Rpp21 subunit; K03540 ribonuclease P protein subunit RPR2 [EC:3.1.26.5]	COG2023J
MMP0922	357.47	583.442	-0.70677	8.4956e-06	3.4199e-05	GO:0097159//GO:0003674//GO:0005488//GO:0005515//GO:0000149//GO:0003676//GO:0008135//GO:0019905//GO:0003723//GO:0003743	organic cyclic compound binding//molecular_function//binding//protein binding//SNARE binding//nucleic acid binding//translation factor activity, nucleic acid binding//syntaxin binding//RNA binding//translation initiation factor activity	phage infection protein	-
MMP0923	1269.32	1916.44	-0.59438	2.8797e-05	0.00010076	GO:0016628//GO:0008839//GO:0016620//GO:0050662//GO:0048037//GO:0016627//GO:0016616//GO:0051287//GO:0000166//GO:0003824//GO:0097159//GO:0016229//GO:0016491//GO:0033764//GO:0016903//GO:0016614//GO:0005488//GO:0003674//GO:0003854	oxidoreductase activity, acting on the CH-CH group of donors, NAD or NADP as acceptor//dihydrodipicolinate reductase activity//oxidoreductase activity, acting on the aldehyde or oxo group of donors, NAD or NADP as acceptor//coenzyme binding//cofactor binding//oxidoreductase activity, acting on the CH-CH group of donors//oxidoreductase activity, acting on the CH-OH group of donors, NAD or NADP as …	dapB; dihydrodipicolinate reductase (EC:1.3.1.26); K00215 4-hydroxy-tetrahydrodipicolinate reductase [EC:1.17.1.8]	COG0289E
MMP0924	451.87	624.093	-0.46585	0.0026972	0.006254	GO:0008168//GO:0008175//GO:0008173//GO:0016740//GO:0003824//GO:0016741//GO:0003674	methyltransferase activity//tRNA methyltransferase activity//RNA methyltransferase activity//transferase activity//catalytic activity//transferase activity, transferring one-carbon groups//molecular_function	hypothetical protein; K16317 tRNA (pseudouridine54-N1)-methyltransferase [EC:2.1.1.257]	COG1901S
MMP0925	382.229	619.332	-0.69627	9.539e-06	3.7747e-05	GO:0060089//GO:0004871//GO:0003674	molecular transducer activity//signal transducer activity//molecular_function	cheW; chemotaxis protein CheW; K03408 purine-binding chemotaxis protein CheW	COG0835NT
MMP0926	1248.18	1939.36	-0.63576	7.6689e-06	3.1159e-05	GO:0050662//GO:0004871//GO:0048037//GO:0051723//GO:0070402//GO:0000166//GO:0060089//GO:0043168//GO:0050661//GO:0000156//GO:0016787//GO:0043167//GO:0003824//GO:0097159//GO:0008984//GO:0003674//GO:0005488//GO:0016788//GO:0052689	coenzyme binding//signal transducer activity//cofactor binding//protein methylesterase activity//NADPH binding//nucleotide binding//molecular transducer activity//anion binding//NADP binding//two-component response regulator activity//hydrolase activity//ion binding//catalytic activity//organic cyclic compound binding//protein-glutamate methylesterase activity//molecular_function//binding//hydrol…	cheB; response regulator receiver modulated CheB methylesterase (EC:3.1.1.61); K03412 two-component system, chemotaxis family, response regulator CheB [EC:3.1.1.61]	COG2201NT
MMP0927	2974.6	4484.98	-0.59241	1.6921e-05	6.2209e-05	GO:0043167//GO:0004673//GO:0030983//GO:0004872//GO:0016772//GO:0032555//GO:0003824//GO:0017076//GO:0097159//GO:0016775//GO:0005524//GO:0003676//GO:0032550//GO:0005488//GO:0032559//GO:0003674//GO:0001882//GO:0030554//GO:0035639//GO:0004871//GO:0038023//GO:0043566//GO:0004672//GO:0003690//GO:0032553//GO:0001883//GO:0032549//GO:0016740//GO:0000166//GO:0016301//GO:0060089//GO:0016773//GO:0003677//GO:…	ion binding//protein histidine kinase activity//mismatched DNA binding//receptor activity//transferase activity, transferring phosphorus-containing groups//purine ribonucleotide binding//catalytic activity//purine nucleotide binding//organic cyclic compound binding//phosphotransferase activity, nitrogenous group as acceptor//ATP binding//nucleic acid binding//purine ribonucleoside binding//bindin…	cheA; CheA signal transduction histidine kinase (EC:2.7.3.-); K03407 two-component system, chemotaxis family, sensor kinase CheA [EC:2.7.13.3]	COG0643NT
MMP0928	294.759	362.068	-0.29672	0.07552	0.12015	GO:0016810//GO:0016787//GO:0003824//GO:0050568//GO:0016811//GO:0003674	hydrolase activity, acting on carbon-nitrogen (but not peptide) bonds//hydrolase activity//catalytic activity//protein-glutamine glutaminase activity//hydrolase activity, acting on carbon-nitrogen (but not peptide) bonds, in linear amides//molecular_function	--	COG1871NT
MMP0929	917.683	1247.21	-0.44264	0.0022256	0.0052586	GO:0005102//GO:0060089//GO:0004871//GO:0060090//GO:0005515//GO:0005488//GO:0003674//GO:0030674	receptor binding//molecular transducer activity//signal transducer activity//binding, bridging//protein binding//binding//molecular_function//protein binding, bridging	methyl-accepting chemotaxis sensory transducer; K03406 methyl-accepting chemotaxis protein	COG0840NT
MMP0930	656.958	528.308	0.31442	0.041597	0.071961	GO:0001071//GO:0016740//GO:0003700//GO:0003677//GO:0097159//GO:0003824//GO:0016772//GO:0003676//GO:0034062//GO:0003899//GO:0003674//GO:0005488//GO:0016779	nucleic acid binding transcription factor activity//transferase activity//sequence-specific DNA binding transcription factor activity//DNA binding//organic cyclic compound binding//catalytic activity//transferase activity, transferring phosphorus-containing groups//nucleic acid binding//RNA polymerase activity//DNA-directed RNA polymerase activity//molecular_function//binding//nucleotidyltransfer…	--	COG1352NT
MMP0931	1542.94	1481.35	0.058773	0.67867	0.73948	GO:0003824//GO:0016787//GO:0003674	catalytic activity//hydrolase activity//molecular_function	--	COG1776NT
MMP0932	1813.29	1806.31	0.0055583	0.96995	0.9816	GO:0003674//GO:0003824//GO:0016787	molecular_function//catalytic activity//hydrolase activity	--	COG1776NT
MMP0933	1144.69	1157.76	-0.016384	0.91317	0.93577	GO:0003674//GO:0000156//GO:0060089//GO:0004871	molecular_function//two-component response regulator activity//molecular transducer activity//signal transducer activity	--	COG2197TK
MMP0934	2516.86	2597.11	-0.045282	0.74899	0.79944	GO:0005488//GO:0003674//GO:0005515	binding//molecular_function//protein binding	--	COG2469S
MMP0935	629.24	508.501	0.30736	0.046849	0.079795	--	--	--	COG4016S
MMP0936	1188.88	1003.17	0.24504	0.091479	0.14255	GO:0004764//GO:0003824//GO:0016491//GO:0051213//GO:0003674//GO:0016614//GO:0016701//GO:0016616//GO:0016702//GO:0004411	shikimate 3-dehydrogenase (NADP+) activity//catalytic activity//oxidoreductase activity//dioxygenase activity//molecular_function//oxidoreductase activity, acting on CH-OH group of donors//oxidoreductase activity, acting on single donors with incorporation of molecular oxygen//oxidoreductase activity, acting on the CH-OH group of donors, NAD or NADP as acceptor//oxidoreductase activity, acting on…	--	COG0169E
MMP0937	1362.08	1172.08	0.21674	0.13088	0.19271	--	--	--	COG1478S
MMP0938	1702.42	1100.29	0.62971	1.1224e-05	4.347e-05	GO:0008818//GO:0016740//GO:0016780//GO:0016772//GO:0003824//GO:0003674	cobalamin 5'-phosphate synthase activity//transferase activity//phosphotransferase activity, for other substituted phosphate groups//transferase activity, transferring phosphorus-containing groups//catalytic activity//molecular_function	cobS; cobalamin (5'-phosphate) synthase (EC:2.-.-.-); K02233 adenosylcobinamide-GDP ribazoletransferase [EC:2.7.8.26]	COG0368H
MMP0939	3417.23	2483.89	0.46023	0.00088995	0.0023203	--	--	HAD superfamily (subfamily IA) hydrolase; K07025 putative hydrolase of the HAD superfamily	COG1011R
MMP0940	959.163	740.017	0.37422	0.01131	0.022658	--	--	hypothetical protein; K14125 energy-converting hydrogenase B subunit P	-
MMP0941	1672.45	1652.35	0.017447	0.90636	0.93077	GO:0003676//GO:0005488//GO:0003674//GO:0097159//GO:0003824//GO:0003723	nucleic acid binding//binding//molecular_function//organic cyclic compound binding//catalytic activity//RNA binding	--	COG5270J
MMP0942	1203.77	624.342	0.94715	1.778e-10	1.9569e-09	--	--	hypothetical protein; K07090	COG0730R
MMP0943	825.075	680.147	0.27868	0.062281	0.10151	GO:0003824//GO:0016772//GO:0003674//GO:0016779//GO:0070566//GO:0003919//GO:0016740	catalytic activity//transferase activity, transferring phosphorus-containing groups//molecular_function//nucleotidyltransferase activity//adenylyltransferase activity//FMN adenylyltransferase activity//transferase activity	--	COG0615MI
MMP0944	318.347	240.508	0.40451	0.019167	0.036348	--	--	hypothetical protein	COG0628R
MMP0945	1803.86	2764.63	-0.616	1.086e-05	4.2251e-05	GO:0051536//GO:0051540//GO:0003824//GO:0016625//GO:0016491//GO:0016903//GO:0005488//GO:0003674//GO:0009055	iron-sulfur cluster binding//metal cluster binding//catalytic activity//oxidoreductase activity, acting on the aldehyde or oxo group of donors, iron-sulfur protein as acceptor//oxidoreductase activity//oxidoreductase activity, acting on the aldehyde or oxo group of donors//binding//molecular_function//electron carrier activity	glyceraldehyde-3-phosphate ferredoxin oxidoreductase; K11389 glyceraldehyde-3-phosphate dehydrogenase (ferredoxin) [EC:1.2.7.6]	COG2414C
MMP0946	4918.29	8843.57	-0.84647	6.0263e-10	5.8222e-09	GO:0016616//GO:0016884//GO:0016614//GO:0003674//GO:0005198//GO:0003824//GO:0016491//GO:0016879//GO:0016874	oxidoreductase activity, acting on the CH-OH group of donors, NAD or NADP as acceptor//carbon-nitrogen ligase activity, with glutamine as amido-N-donor//oxidoreductase activity, acting on CH-OH group of donors//molecular_function//structural molecule activity//catalytic activity//oxidoreductase activity//ligase activity, forming carbon-nitrogen bonds//ligase activity	gatB; aspartyl/glutamyl-tRNA amidotransferase subunit B (EC:6.3.5.-); K02434 aspartyl-tRNA(Asn)/glutamyl-tRNA(Gln) amidotransferase subunit B [EC:6.3.5.6 6.3.5.7]	COG0064J
MMP0947	3121.69	4322.52	-0.46954	0.00065786	0.0017546	GO:0016740//GO:0016763//GO:0003879//GO:0003674//GO:0005488//GO:0000287//GO:0016757//GO:0043169//GO:0003824//GO:0046872//GO:0043167	transferase activity//transferase activity, transferring pentosyl groups//ATP phosphoribosyltransferase activity//molecular_function//binding//magnesium ion binding//transferase activity, transferring glycosyl groups//cation binding//catalytic activity//metal ion binding//ion binding	hisG; ATP phosphoribosyltransferase (EC:2.4.2.17); K00765 ATP phosphoribosyltransferase [EC:2.4.2.17]	COG0040E
MMP0948	3608.45	2457.43	0.55423	6.0637e-05	0.00020124	--	--	hypothetical protein	COG1745R
MMP0949	3474.88	665.843	2.3837	3.6899e-15	8.2267e-14	GO:0016779//GO:0003674//GO:0003824//GO:0016772//GO:0004810//GO:0070567//GO:0016437//GO:0016740//GO:0070566	nucleotidyltransferase activity//molecular_function//catalytic activity//transferase activity, transferring phosphorus-containing groups//tRNA adenylyltransferase activity//cytidylyltransferase activity//tRNA cytidylyltransferase activity//transferase activity//adenylyltransferase activity	tRNA CCA-pyrophosphorylase (EC:2.7.7.21 2.7.7.25); K07558 tRNA nucleotidyltransferase (CCA-adding enzyme) [EC:2.7.7.72]	COG1746J
MMP0950	1591.9	631.274	1.3344	5.0244e-13	7.8715e-12	--	--	hypothetical protein; K09724 hypothetical protein	COG1771S
MMP0951	722.611	370.946	0.96201	5.7754e-09	4.6071e-08	GO:0003824//GO:0016830//GO:0016829//GO:0016831//GO:0048472//GO:0003674	catalytic activity//carbon-carbon lyase activity//lyase activity//carboxy-lyase activity//threonine-phosphate decarboxylase activity//molecular_function	cobD; cobalamin biosynthesis protein; K02227 adenosylcobinamide-phosphate synthase [EC:6.3.1.10]	COG1270H
MMP0952	11261.3	8886.73	0.34165	0.013761	0.027009	GO:0003723//GO:0003676//GO:0003746//GO:0008135//GO:0005488//GO:0003674//GO:0043021//GO:0043022//GO:0097159	RNA binding//nucleic acid binding//translation elongation factor activity//translation factor activity, nucleic acid binding//binding//molecular_function//ribonucleoprotein complex binding//ribosome binding//organic cyclic compound binding	aIF-5A; translation initiation factor IF-5A; K03263 translation initiation factor 5A	COG0231J
MMP0953	1453.81	1435.16	0.018624	0.89647	0.92192	GO:0008168//GO:0016740//GO:0003824//GO:0003674//GO:0016741	methyltransferase activity//transferase activity//catalytic activity//molecular_function//transferase activity, transferring one-carbon groups	--	COG1010H
MMP0954	267.933	444.705	-0.73097	9.0467e-05	0.00028604	--	--	hypothetical protein	-
MMP0955	3199.34	5337.71	-0.73845	2.4482e-06	1.1353e-05	GO:0048037//GO:0005488//GO:0003674//GO:0016491//GO:0003824	cofactor binding//binding//molecular_function//oxidoreductase activity//catalytic activity	sucD; succinyl-CoA synthetase subunit alpha (EC:6.2.1.5); K01902 succinyl-CoA synthetase alpha subunit [EC:6.2.1.5]	COG0074C
MMP0956	11777.8	10905.4	0.11103	0.40684	0.49475	GO:0005488//GO:0003674//GO:0019201//GO:0003676//GO:0016846//GO:0003911//GO:0097159//GO:0003916//GO:0003824//GO:0016829//GO:0016772//GO:0003909//GO:0016874//GO:0016853//GO:0019205//GO:0016301//GO:0004017//GO:0003677//GO:0016776//GO:0016740//GO:0016886	binding//molecular_function//nucleotide kinase activity//nucleic acid binding//carbon-sulfur lyase activity//DNA ligase (NAD+) activity//organic cyclic compound binding//DNA topoisomerase activity//catalytic activity//lyase activity//transferase activity, transferring phosphorus-containing groups//DNA ligase activity//ligase activity//isomerase activity//nucleobase-containing compound kinase acti…	--	COG0550L
MMP0957	139.852	115.87	0.2714	0.20003	0.27612	--	--	--	COG0785O
MMP0958	341.212	286.844	0.2504	0.13949	0.20349	GO:0003824//GO:0016209//GO:0016491//GO:0003674	catalytic activity//antioxidant activity//oxidoreductase activity//molecular_function	--	COG3118O
MMP0959	1226.45	1081.85	0.18099	0.2078	0.28404	GO:0016628//GO:0050660//GO:0048037//GO:0016627//GO:0050662//GO:0043168//GO:0005102//GO:0016616//GO:0000166//GO:0004455//GO:0097159//GO:0003824//GO:0043167//GO:0043115//GO:0016491//GO:0016705//GO:0016614//GO:0005179//GO:0005515//GO:0005488//GO:0003674	oxidoreductase activity, acting on the CH-CH group of donors, NAD or NADP as acceptor//flavin adenine dinucleotide binding//cofactor binding//oxidoreductase activity, acting on the CH-CH group of donors//coenzyme binding//anion binding//receptor binding//oxidoreductase activity, acting on the CH-OH group of donors, NAD or NADP as acceptor//nucleotide binding//ketol-acid reductoisomerase activity/…	--	COG0492O
MMP0960	671.067	380.59	0.81822	0.0011293	0.0028648	--	--	hypothetical protein	-
MMP0961	2900.86	4554.36	-0.65076	2.4878e-06	1.1506e-05	GO:0008168//GO:0016740//GO:0003824//GO:0003674//GO:0016741//GO:0008171	methyltransferase activity//transferase activity//catalytic activity//molecular_function//transferase activity, transferring one-carbon groups//O-methyltransferase activity	hypothetical protein	COG4883S
MMP0962	110.554	181.836	-0.71789	0.00038818	0.0010923	GO:0043167//GO:0046872//GO:0003674//GO:0005488//GO:0043169	ion binding//metal ion binding//molecular_function//binding//cation binding	zinc finger protein	COG4855S
MMP0963	911.863	1420.02	-0.63903	1.0564e-05	4.1377e-05	GO:0005215//GO:0003674	transporter activity//molecular_function	MIP family channel protein; K02440 glycerol uptake facilitator protein	COG0580G
MMP0964	95.788	67.1932	0.51153	0.10433	0.15959	GO:0030674//GO:0005515//GO:0005488//GO:0003674//GO:0060090//GO:0005102	protein binding, bridging//protein binding//binding//molecular_function//binding, bridging//receptor binding	--	-
MMP0965	9109.96	11632.1	-0.35259	0.064328	0.10426	GO:0003824//GO:0046872//GO:0043167//GO:0016787//GO:0008270//GO:0046914//GO:0005488//GO:0003674//GO:0016811//GO:0043169//GO:0016810	catalytic activity//metal ion binding//ion binding//hydrolase activity//zinc ion binding//transition metal ion binding//binding//molecular_function//hydrolase activity, acting on carbon-nitrogen (but not peptide) bonds, in linear amides//cation binding//hydrolase activity, acting on carbon-nitrogen (but not peptide) bonds	--	COG2191C
MMP0966	795.139	1086.01	-0.44976	0.0022333	0.0052697	GO:0008168//GO:0003735//GO:0051540//GO:0051536//GO:0016740//GO:0003824//GO:0016741//GO:0003674//GO:0005488//GO:0005198	methyltransferase activity//structural constituent of ribosome//metal cluster binding//iron-sulfur cluster binding//transferase activity//catalytic activity//transferase activity, transferring one-carbon groups//molecular_function//binding//structural molecule activity	cobA; uroporphyrin-III C-methyltransferase (EC:2.1.1.107); K02303 uroporphyrin-III C-methyltransferase [EC:2.1.1.107]	COG0007H
MMP0967	659.94	754.465	-0.19312	0.20307	0.2796	--	--	--	COG1617S
MMP0968	2372.04	2842.68	-0.26112	0.060089	0.098394	GO:0050662//GO:0048037//GO:0000166//GO:0016616//GO:0051287//GO:0008270//GO:0046914//GO:0016491//GO:0043167//GO:0003824//GO:0097159//GO:0046872//GO:0004399//GO:0043169//GO:0005488//GO:0003674//GO:0016614	coenzyme binding//cofactor binding//nucleotide binding//oxidoreductase activity, acting on the CH-OH group of donors, NAD or NADP as acceptor//NAD binding//zinc ion binding//transition metal ion binding//oxidoreductase activity//ion binding//catalytic activity//organic cyclic compound binding//metal ion binding//histidinol dehydrogenase activity//cation binding//binding//molecular_function//oxido…	--	COG0141E
MMP0969	633.883	699.113	-0.14131	0.34827	0.43415	GO:0046873//GO:0015077//GO:0016831//GO:0015081//GO:0005215//GO:0003824//GO:0016830//GO:0016829//GO:0022857//GO:0008948//GO:0003674//GO:0015075//GO:0022892//GO:0008324//GO:0022890//GO:0022891	metal ion transmembrane transporter activity//monovalent inorganic cation transmembrane transporter activity//carboxy-lyase activity//sodium ion transmembrane transporter activity//transporter activity//catalytic activity//carbon-carbon lyase activity//lyase activity//transmembrane transporter activity//oxaloacetate decarboxylase activity//molecular_function//ion transmembrane transporter activit…	--	-
MMP0970	1847.25	1875.16	-0.021633	0.87445	0.9035	GO:0016779//GO:0035639//GO:0005488//GO:0032559//GO:0003674//GO:0001882//GO:0030554//GO:0003676//GO:0032550//GO:0016772//GO:0003909//GO:0032555//GO:0003824//GO:0017076//GO:0005524//GO:0097159//GO:0008192//GO:0043167//GO:0016874//GO:0003677//GO:0043168//GO:0003910//GO:0070568//GO:0016740//GO:0000166//GO:0032549//GO:0032553//GO:0004484//GO:0001883//GO:0016886	nucleotidyltransferase activity//purine ribonucleoside triphosphate binding//binding//adenyl ribonucleotide binding//molecular_function//nucleoside binding//adenyl nucleotide binding//nucleic acid binding//purine ribonucleoside binding//transferase activity, transferring phosphorus-containing groups//DNA ligase activity//purine ribonucleotide binding//catalytic activity//purine nucleotide binding…	--	COG1793L
MMP0971	5829.78	7462.68	-0.35625	0.0086475	0.01786	GO:0016840//GO:0003674//GO:0016842//GO:0004018//GO:0003824//GO:0016829	carbon-nitrogen lyase activity//molecular_function//amidine-lyase activity//N6-(1,2-dicarboxyethyl)AMP AMP-lyase (fumarate-forming) activity//catalytic activity//lyase activity	purB; adenylosuccinate lyase (EC:4.3.2.2); K01756 adenylosuccinate lyase [EC:4.3.2.2]	COG0015F
MMP0972	740.698	406.364	0.86611	2.5445e-08	1.8209e-07	--	--	hypothetical protein	-
MMP0973	148.582	127.37	0.22223	0.27898	0.36151	--	--	--	COG0701R
MMP0974	157.334	122.666	0.35909	0.19432	0.26969	GO:0005488//GO:0003674//GO:0051536//GO:0051540	binding//molecular_function//iron-sulfur cluster binding//metal cluster binding	--	COG0348C
MMP0975	1185.46	1450.35	-0.29095	0.4756	0.55997	GO:0005215//GO:0003674	transporter activity//molecular_function	--	COG0725P
MMP0976	375.42	365.793	0.037479	0.8195	0.85746	--	--	--	COG1810S
MMP0977	358.963	390.707	-0.12225	0.45583	0.5422	GO:0019001//GO:0032550//GO:0001882//GO:0016741//GO:0030554//GO:0005488//GO:0032559//GO:0003674//GO:0032561//GO:0035639//GO:0003924//GO:0016462//GO:0016491//GO:0043167//GO:0016787//GO:0004673//GO:0016775//GO:0005524//GO:0097159//GO:0004872//GO:0016772//GO:0032555//GO:0003824//GO:0017076//GO:0016818//GO:0032549//GO:0016740//GO:0000166//GO:0016773//GO:0016301//GO:0060089//GO:0000155//GO:0043168//GO:…	guanyl nucleotide binding//purine ribonucleoside binding//nucleoside binding//transferase activity, transferring one-carbon groups//adenyl nucleotide binding//binding//adenyl ribonucleotide binding//molecular_function//guanyl ribonucleotide binding//purine ribonucleoside triphosphate binding//GTPase activity//pyrophosphatase activity//oxidoreductase activity//ion binding//hydrolase activity//prot…	--	COG3640D
MMP0978	1551.55	777.083	0.99757	3.4036e-06	1.4947e-05	--	--	hypothetical protein; K06964	COG1532R
MMP0979	3223.81	1939.33	0.73321	8.6677e-05	0.00027578	GO:0008200//GO:0016247//GO:0016248//GO:0051540//GO:0051536//GO:0005488//GO:0003674	ion channel inhibitor activity//channel regulator activity//channel inhibitor activity//metal cluster binding//iron-sulfur cluster binding//binding//molecular_function	hypothetical protein	COG1142C
MMP0980	18481.3	10670.5	0.79243	1.3987e-05	5.2423e-05	GO:0005488//GO:0003674//GO:0051536//GO:0051540	binding//molecular_function//iron-sulfur cluster binding//metal cluster binding	cdh; acetyl-CoA decarbonylase/synthase complex subunit gamma (EC:1.2.99.2); K00197 acetyl-CoA decarbonylase/synthase complex subunit gamma [EC:2.1.1.245]	COG1456C
MMP0981	16114.4	9092.74	0.82557	4.2728e-06	1.8438e-05	--	--	cdhD; acetyl-CoA decarbonylase/synthase complex subunit delta (EC:1.2.99.2); K00194 acetyl-CoA decarbonylase/synthase complex subunit delta [EC:2.1.1.245]	COG2069C
MMP0982	6671.62	3520.05	0.92244	7.3337e-08	4.7587e-07	GO:0019001//GO:0032550//GO:0035639//GO:0001882//GO:0030554//GO:0016887//GO:0032559//GO:0003674//GO:0032561//GO:0005488//GO:0016462//GO:0016491//GO:0005524//GO:0097159//GO:0016772//GO:0003824//GO:0017076//GO:0032555//GO:0016787//GO:0043167//GO:0016740//GO:0000166//GO:0016818//GO:0032549//GO:0043168//GO:0016301//GO:0005525//GO:0016817//GO:0017111//GO:0001883//GO:0032553	guanyl nucleotide binding//purine ribonucleoside binding//purine ribonucleoside triphosphate binding//nucleoside binding//adenyl nucleotide binding//ATPase activity//adenyl ribonucleotide binding//molecular_function//guanyl ribonucleotide binding//binding//pyrophosphatase activity//oxidoreductase activity//ATP binding//organic cyclic compound binding//transferase activity, transferring phosphorus…	hypothetical protein; K07321 CO dehydrogenase maturation factor	COG3640D
MMP0983	18420.2	10050.4	0.87403	4.1602e-08	2.815e-07	GO:0018492//GO:0003674//GO:0016903//GO:0016491//GO:0003824	carbon-monoxide dehydrogenase (acceptor) activity//molecular_function//oxidoreductase activity, acting on the aldehyde or oxo group of donors//oxidoreductase activity//catalytic activity	cdhB; acetyl-CoA decarbonylase/synthase complex subunit beta (EC:1.2.99.2); K00193 acetyl-CoA decarbonylase/synthase complex subunit beta [EC:2.3.1.-]	COG1614C
MMP0984	5534.68	2552.52	1.1166	2.4395e-09	2.1211e-08	GO:0043168//GO:0030976//GO:0048037//GO:0050662//GO:0019842//GO:0043169//GO:0000287//GO:0003674//GO:0005488//GO:0046872//GO:0097159//GO:0043167	anion binding//thiamine pyrophosphate binding//cofactor binding//coenzyme binding//vitamin binding//cation binding//magnesium ion binding//molecular_function//binding//metal ion binding//organic cyclic compound binding//ion binding	cdh; acetyl-CoA decarbonylase/synthase complex subunit epsilon (EC:1.2.99.2); K00195 acetyl-CoA decarbonylase/synthase complex subunit epsilon	COG1880C
MMP0985	32960.9	17887.8	0.88178	3.1596e-06	1.4048e-05	GO:0003674//GO:0005488//GO:0003824//GO:0016491//GO:0051536//GO:0051540	molecular_function//binding//catalytic activity//oxidoreductase activity//iron-sulfur cluster binding//metal cluster binding	cdhA; acetyl-CoA decarbonylase/synthase complex subunit alpha (EC:1.2.99.2); K00192 acetyl-CoA decarbonylase/synthase complex subunit alpha [EC:1.2.7.4]	COG1152C
MMP0986	1150.99	917.722	0.32675	0.025812	0.046886	GO:0051540//GO:0043168//GO:0051536//GO:0019842//GO:0048037//GO:0050662//GO:0030976//GO:0000287//GO:0005488//GO:0003674//GO:0043169//GO:0043167//GO:0046872//GO:0097159	metal cluster binding//anion binding//iron-sulfur cluster binding//vitamin binding//cofactor binding//coenzyme binding//thiamine pyrophosphate binding//magnesium ion binding//binding//molecular_function//cation binding//ion binding//metal ion binding//organic cyclic compound binding	thyA; thymidylate synthase (EC:2.1.1.45); K00560 thymidylate synthase [EC:2.1.1.45]	COG1810S
MMP0987	1204.14	944.193	0.35085	0.016173	0.031043	GO:0016433//GO:0003824//GO:0008757//GO:0008649//GO:0016741//GO:0003674//GO:0000179//GO:0008176//GO:0008168//GO:0008175//GO:0008173//GO:0016740//GO:0016423//GO:0008170	rRNA (adenine) methyltransferase activity//catalytic activity//S-adenosylmethionine-dependent methyltransferase activity//rRNA methyltransferase activity//transferase activity, transferring one-carbon groups//molecular_function//rRNA (adenine-N6,N6-)-dimethyltransferase activity//tRNA (guanine-N7-)-methyltransferase activity//methyltransferase activity//tRNA methyltransferase activity//RNA methyl…	ksgA; dimethyladenosine transferase; K02528 16S rRNA (adenine1518-N6/adenine1519-N6)-dimethyltransferase [EC:2.1.1.182]	COG0030J
MMP0988	420.483	90.6321	2.214	1.1192e-16	3.2242e-15	GO:0004809//GO:0097159//GO:0003824//GO:0009007//GO:0008757//GO:0003676//GO:0016741//GO:0003674//GO:0005488//GO:0008276//GO:0008168//GO:0008175//GO:0008173//GO:0016740//GO:0016423//GO:0008170//GO:0009008//GO:0003723//GO:0003677	tRNA (guanine-N2-)-methyltransferase activity//organic cyclic compound binding//catalytic activity//site-specific DNA-methyltransferase (adenine-specific) activity//S-adenosylmethionine-dependent methyltransferase activity//nucleic acid binding//transferase activity, transferring one-carbon groups//molecular_function//binding//protein methyltransferase activity//methyltransferase activity//tRNA m…	RNA methyltransferase-like protein	COG2520R
MMP0989	5262.77	6449.67	-0.29341	0.031125	0.055458	GO:0016462//GO:0016853//GO:0043167//GO:0016787//GO:0097159//GO:0005524//GO:0032555//GO:0003916//GO:0003824//GO:0017076//GO:0032550//GO:0003676//GO:0008094//GO:0003918//GO:0001882//GO:0030554//GO:0016887//GO:0005488//GO:0032559//GO:0003674//GO:0035639//GO:0016817//GO:0017111//GO:0042623//GO:0001883//GO:0032553//GO:0016818//GO:0032549//GO:0000166//GO:0043168//GO:0003677	pyrophosphatase activity//isomerase activity//ion binding//hydrolase activity//organic cyclic compound binding//ATP binding//purine ribonucleotide binding//DNA topoisomerase activity//catalytic activity//purine nucleotide binding//purine ribonucleoside binding//nucleic acid binding//DNA-dependent ATPase activity//DNA topoisomerase (ATP-hydrolyzing) activity//nucleoside binding//adenyl nucleotide …	--	COG1389L
MMP0990	867.237	565.845	0.61602	4.5002e-05	0.00015375	GO:0052689//GO:0016788//GO:0003674//GO:0003824//GO:0016787//GO:0051499	carboxylic ester hydrolase activity//hydrolase activity, acting on ester bonds//molecular_function//catalytic activity//hydrolase activity//D-aminoacyl-tRNA deacylase activity	hypothetical protein; K09716 D-aminoacyl-tRNA deacylase [EC:3.1.1.96]	COG1650S
MMP0991	4479.99	3135.43	0.51483	0.0001888	0.00055741	--	--	hypothetical protein; K09718 hypothetical protein	COG1667S
MMP0992	3466.2	3437.51	0.011991	0.93679	0.95379	--	--	--	-
MMP0993	96.3562	54.5864	0.81984	0.001105	0.0028177	GO:0043565//GO:0001071//GO:0000990//GO:0016987//GO:0003700//GO:0003677//GO:0097159//GO:0000996//GO:0000988//GO:0003676//GO:0003674//GO:0005488	sequence-specific DNA binding//nucleic acid binding transcription factor activity//core RNA polymerase binding transcription factor activity//sigma factor activity//sequence-specific DNA binding transcription factor activity//DNA binding//organic cyclic compound binding//core DNA-dependent RNA polymerase binding promoter specificity activity//protein binding transcription factor activity//nucleic…	XRE family transcriptional regulator; K07729 putative transcriptional regulator	COG1476K
MMP0994	42.0809	35.1133	0.26115	0.43344	0.51982	GO:0022892//GO:0015297//GO:0015078//GO:0022804//GO:0008324//GO:0015291//GO:0022890//GO:0022891//GO:0015077//GO:0005215//GO:0015299//GO:0015298//GO:0022857//GO:0003674//GO:0015075	substrate-specific transporter activity//antiporter activity//hydrogen ion transmembrane transporter activity//active transmembrane transporter activity//cation transmembrane transporter activity//secondary active transmembrane transporter activity//inorganic cation transmembrane transporter activity//substrate-specific transmembrane transporter activity//monovalent inorganic cation transmembrane…	--	-
MMP0995	63.1016	77.1603	-0.29018	0.26024	0.34103	--	--	--	-
MMP0996	123.601	44.95	1.4593	1.2363e-07	7.7617e-07	GO:0003723//GO:0016151//GO:0016740//GO:0016818//GO:0003896//GO:0016817//GO:0017111//GO:0016779//GO:0003899//GO:0003674//GO:0005488//GO:0034062//GO:0043169//GO:0003676//GO:0097159//GO:0046872//GO:0016772//GO:0003824//GO:0016787//GO:0043167//GO:0016462//GO:0004386//GO:0046914//GO:0008270	RNA binding//nickel ion binding//transferase activity//hydrolase activity, acting on acid anhydrides, in phosphorus-containing anhydrides//DNA primase activity//hydrolase activity, acting on acid anhydrides//nucleoside-triphosphatase activity//nucleotidyltransferase activity//DNA-directed RNA polymerase activity//molecular_function//binding//RNA polymerase activity//cation binding//nucleic acid b…	hypothetical protein	COG1592C
MMP0997	238.291	189.183	0.33295	0.069351	0.11126	GO:0046914//GO:0046872//GO:0043167//GO:0005507//GO:0009055//GO:0043169//GO:0005488//GO:0003674	transition metal ion binding//metal ion binding//ion binding//copper ion binding//electron carrier activity//cation binding//binding//molecular_function	--	COG3794C
MMP0998	109.489	106.281	0.042901	0.85658	0.89016	--	--	--	-
MMP0999	396.886	286.794	0.46871	0.004928	0.010848	--	--	hypothetical protein	COG2431S
MMP1000	63.1534	52.8916	0.25582	0.35827	0.44312	--	--	--	-
MMP1001	1001.2	861.526	0.21676	0.13943	0.20349	GO:0001883//GO:0032553//GO:0032549//GO:0016875//GO:0000166//GO:0043168//GO:0016874//GO:0016876//GO:0043167//GO:0097159//GO:0005524//GO:0003824//GO:0017076//GO:0032555//GO:0032550//GO:0030554//GO:0001882//GO:0032559//GO:0003674//GO:0005488//GO:0004812//GO:0035639	purine nucleoside binding//ribonucleotide binding//ribonucleoside binding//ligase activity, forming carbon-oxygen bonds//nucleotide binding//anion binding//ligase activity//ligase activity, forming aminoacyl-tRNA and related compounds//ion binding//organic cyclic compound binding//ATP binding//catalytic activity//purine nucleotide binding//purine ribonucleotide binding//purine ribonucleoside bind…	--	COG1602S
MMP1002	1734.18	961.47	0.85094	0.0060131	0.012942	GO:0016740//GO:0004834//GO:0016835//GO:0016836//GO:0003674//GO:0016857//GO:0016853//GO:0016491//GO:0016765//GO:0016829//GO:0003824//GO:0016854//GO:0047465	transferase activity//tryptophan synthase activity//carbon-oxygen lyase activity//hydro-lyase activity//molecular_function//racemase and epimerase activity, acting on carbohydrates and derivatives//isomerase activity//oxidoreductase activity//transferase activity, transferring alkyl or aryl (other than methyl) groups//lyase activity//catalytic activity//racemase and epimerase activity//N-acylgluc…	trpA; tryptophan synthase subunit alpha (EC:4.2.1.20); K01695 tryptophan synthase alpha chain [EC:4.2.1.20]	COG0159E
MMP1003	2462.29	1252.75	0.97491	0.008501	0.017578	--	--	trpB; tryptophan synthase subunit beta (EC:4.2.1.20); K01696 tryptophan synthase beta chain [EC:4.2.1.20]	COG0133E
MMP1004	819.821	347.274	1.2392	0.0015611	0.0038194	GO:0004640//GO:0003674//GO:0016861//GO:0003824//GO:0016853//GO:0016860	phosphoribosylanthranilate isomerase activity//molecular_function//intramolecular oxidoreductase activity, interconverting aldoses and ketoses//catalytic activity//isomerase activity//intramolecular oxidoreductase activity	trpF; N-(5'-phosphoribosyl)anthranilate isomerase (EC:5.3.1.24); K01817 phosphoribosylanthranilate isomerase [EC:5.3.1.24]	COG0135E
MMP1005	931.93	361.2	1.3674	0.0013269	0.0033011	GO:0016787//GO:0003824//GO:0016788//GO:0003674	hydrolase activity//catalytic activity//hydrolase activity, acting on ester bonds//molecular_function	trpG; anthranilate synthase component II (EC:4.1.3.27); K01658 anthranilate synthase component II [EC:4.1.3.27]	COG0512EH
MMP1006	2818.3	954.059	1.5627	0.00026567	0.00076237	GO:0003674//GO:0016830//GO:0016829//GO:0003824//GO:0016833	molecular_function//carbon-carbon lyase activity//lyase activity//catalytic activity//oxo-acid-lyase activity	trpE; anthranilate synthase component I (EC:4.1.3.27); K01657 anthranilate synthase component I [EC:4.1.3.27]	COG0147EH
MMP1007	2695.2	772.549	1.8027	1.9137e-05	6.9332e-05	GO:0003674//GO:0016757//GO:0003824//GO:0016740	molecular_function//transferase activity, transferring glycosyl groups//catalytic activity//transferase activity	trpD; anthranilate phosphoribosyltransferase (EC:2.4.2.18); K00766 anthranilate phosphoribosyltransferase [EC:2.4.2.18]	COG0547E
MMP1008	2095.11	493.708	2.0853	6.0573e-06	2.5382e-05	GO:0004425//GO:0003674//GO:0016829//GO:0016830//GO:0003824//GO:0016831	indole-3-glycerol-phosphate synthase activity//molecular_function//lyase activity//carbon-carbon lyase activity//catalytic activity//carboxy-lyase activity	trpC; indole-3-glycerol-phosphate synthase (EC:4.1.1.48); K01609 indole-3-glycerol phosphate synthase [EC:4.1.1.48]	COG0134E
MMP1009	1203.63	710.24	0.76101	2.5177e-07	1.4546e-06	GO:0003677//GO:0043168//GO:0022891//GO:0015171//GO:0000166//GO:0032549//GO:0016818//GO:0032553//GO:0001883//GO:0008509//GO:0042623//GO:0022892//GO:0017111//GO:0016817//GO:0035639//GO:0046943//GO:0022857//GO:0032559//GO:0015075//GO:0003674//GO:0005488//GO:0030554//GO:0016887//GO:0003918//GO:0001882//GO:0008514//GO:0008094//GO:0003676//GO:0032550//GO:0003824//GO:0017076//GO:0003916//GO:0032555//GO:…	DNA binding//anion binding//substrate-specific transmembrane transporter activity//amino acid transmembrane transporter activity//nucleotide binding//ribonucleoside binding//hydrolase activity, acting on acid anhydrides, in phosphorus-containing anhydrides//ribonucleotide binding//purine nucleoside binding//anion transmembrane transporter activity//ATPase activity, coupled//substrate-specific tra…	pyrC; dihydroorotase (EC:3.5.2.3); K01465 dihydroorotase [EC:3.5.2.3]	COG0044F
MMP1010	917.017	335.742	1.4496	1.8918e-20	7.6508e-19	GO:0003674//GO:0005488//GO:0004478//GO:0003676//GO:0097159//GO:0009982//GO:0016765//GO:0003824//GO:0016853//GO:0003723//GO:0016740//GO:0016866	molecular_function//binding//methionine adenosyltransferase activity//nucleic acid binding//organic cyclic compound binding//pseudouridine synthase activity//transferase activity, transferring alkyl or aryl (other than methyl) groups//catalytic activity//isomerase activity//RNA binding//transferase activity//intramolecular transferase activity	RluA family pseudouridine synthase; K06180 23S rRNA pseudouridine1911/1915/1917 synthase [EC:5.4.99.23]	COG0564J
MMP1011	2830.56	3278.06	-0.21175	0.12433	0.18464	GO:0043167//GO:0005524//GO:0097159//GO:0017076//GO:0003824//GO:0032555//GO:0016874//GO:0004824//GO:0016876//GO:0030554//GO:0001882//GO:0003674//GO:0032559//GO:0005488//GO:0004812//GO:0035639//GO:0032550//GO:0004814//GO:0001883//GO:0032553//GO:0004871//GO:0060089//GO:0043168//GO:0032549//GO:0016875//GO:0000166	ion binding//ATP binding//organic cyclic compound binding//purine nucleotide binding//catalytic activity//purine ribonucleotide binding//ligase activity//lysine-tRNA ligase activity//ligase activity, forming aminoacyl-tRNA and related compounds//adenyl nucleotide binding//nucleoside binding//molecular_function//adenyl ribonucleotide binding//binding//aminoacyl-tRNA ligase activity//purine ribonuc…	--	COG0008J
MMP1012	798.978	633.707	0.33434	0.025829	0.046886	--	--	exoA; exodeoxyribonuclease III Xth (EC:3.1.11.2); K01142 exodeoxyribonuclease III [EC:3.1.11.2]	COG0708L
MMP1013	18501.8	20240.2	-0.12956	0.33441	0.42171	GO:0016881//GO:0043167//GO:0016787//GO:0046872//GO:0097159//GO:0005524//GO:0032555//GO:0003824//GO:0017076//GO:0016874//GO:0005215//GO:0016462//GO:0016879//GO:0015077//GO:0001882//GO:0030554//GO:0016887//GO:0005488//GO:0015075//GO:0032559//GO:0003674//GO:0019829//GO:0022857//GO:0016820//GO:0035639//GO:0043169//GO:0032550//GO:0042625//GO:0046961//GO:0001883//GO:0022804//GO:0032553//GO:0008324//GO:…	acid-amino acid ligase activity//ion binding//hydrolase activity//metal ion binding//organic cyclic compound binding//ATP binding//purine ribonucleotide binding//catalytic activity//purine nucleotide binding//ligase activity//transporter activity//pyrophosphatase activity//ligase activity, forming carbon-nitrogen bonds//monovalent inorganic cation transmembrane transporter activity//nucleoside bi…	--	COG0458EF
MMP1014	3080.48	2637.7	0.22387	0.10981	0.16634	GO:0051540//GO:0051536//GO:0003824//GO:0003674//GO:0005488	metal cluster binding//iron-sulfur cluster binding//catalytic activity//molecular_function//binding	--	COG1244R
MMP1015	3245.08	3234.72	0.004609	0.97144	0.9816	GO:0003674//GO:0005488//GO:0003676//GO:0097159//GO:0003677//GO:0043565	molecular_function//binding//nucleic acid binding//organic cyclic compound binding//DNA binding//sequence-specific DNA binding	--	COG2036B
MMP1016	6493.67	5107.5	0.34642	0.011093	0.02225	GO:0005488//GO:0003674//GO:0030554//GO:0017076//GO:0097159//GO:0000166	binding//molecular_function//adenyl nucleotide binding//purine nucleotide binding//organic cyclic compound binding//nucleotide binding	CBS domain-containing signal transduction protein	COG2524K
MMP1017	3307.77	4479.34	-0.43743	0.001552	0.0038066	GO:0031406//GO:0043168//GO:0005215//GO:0043167//GO:0003674//GO:0005488//GO:0016597	carboxylic acid binding//anion binding//transporter activity//ion binding//molecular_function//binding//amino acid binding	lysC; aspartate kinase (EC:2.7.2.4); K00928 aspartate kinase [EC:2.7.2.4]	COG0527E
MMP1018	9376.58	9885.1	-0.076194	0.57957	0.65243	GO:0016740//GO:0046912//GO:0003852//GO:0003674//GO:0016746//GO:0003824	transferase activity//transferase activity, transferring acyl groups, acyl groups converted into alkyl on transfer//2-isopropylmalate synthase activity//molecular_function//transferase activity, transferring acyl groups//catalytic activity	--	COG0119E
MMP1019	1204.53	618.532	0.96155	1.0038e-10	1.156e-09	--	--	PEGA domain-containing protein	-
MMP1020	538.219	595.167	-0.1451	0.34244	0.42935	GO:0008509//GO:0022892//GO:0015109//GO:0022891//GO:0005215//GO:0015103//GO:0003674//GO:0015075//GO:0022857	anion transmembrane transporter activity//substrate-specific transporter activity//chromate transmembrane transporter activity//substrate-specific transmembrane transporter activity//transporter activity//inorganic anion transmembrane transporter activity//molecular_function//ion transmembrane transporter activity//transmembrane transporter activity	--	COG0628R
MMP1021	5449.21	9205.3	-0.75642	0.084644	0.13333	GO:0030246//GO:0016740//GO:0016755//GO:0005488//GO:0003674//GO:0016746//GO:0003824//GO:0003810	carbohydrate binding//transferase activity//transferase activity, transferring amino-acyl groups//binding//molecular_function//transferase activity, transferring acyl groups//catalytic activity//protein-glutamine gamma-glutamyltransferase activity	--	COG1361M
MMP1022	3599.43	5703.27	-0.66402	0.081474	0.12901	GO:0003674//GO:0004872//GO:0004888//GO:0005215//GO:0060089//GO:0008158//GO:0004871//GO:0038023	molecular_function//receptor activity//transmembrane signaling receptor activity//transporter activity//molecular transducer activity//hedgehog receptor activity//signal transducer activity//signaling receptor activity	--	COG1033R
MMP1023	1630.87	2719.66	-0.73778	0.085588	0.13421	GO:0097159//GO:0003824//GO:0000996//GO:0016787//GO:0008408//GO:0046873//GO:0005215//GO:0022857//GO:0005261//GO:0016788//GO:0015075//GO:0003674//GO:0005488//GO:0022838//GO:0004527//GO:0000988//GO:0003676//GO:0008324//GO:0001071//GO:0022892//GO:0015085//GO:0005262//GO:0003677//GO:0072509//GO:0022803//GO:0022891//GO:0005216//GO:0003700//GO:0015267//GO:0004518//GO:0000990//GO:0022890//GO:0016987	organic cyclic compound binding//catalytic activity//core DNA-dependent RNA polymerase binding promoter specificity activity//hydrolase activity//3'-5' exonuclease activity//metal ion transmembrane transporter activity//transporter activity//transmembrane transporter activity//cation channel activity//hydrolase activity, acting on ester bonds//ion transmembrane transporter activity//molecular_fun…	--	COG1309K
MMP1024	2647.6	2857.21	-0.10993	0.42817	0.51599	GO:0001883//GO:0032553//GO:0051003//GO:0016817//GO:0017111//GO:0043168//GO:0003677//GO:0000166//GO:0016818//GO:0032549//GO:0051002//GO:0097159//GO:0005524//GO:0017076//GO:0003824//GO:0032555//GO:0016851//GO:0016787//GO:0043167//GO:0016462//GO:0005215//GO:0016874//GO:0016820//GO:0022857//GO:0035639//GO:0001882//GO:0016887//GO:0030554//GO:0003674//GO:0032559//GO:0005488//GO:0032550//GO:0003676	purine nucleoside binding//ribonucleotide binding//ligase activity, forming nitrogen-metal bonds, forming coordination complexes//hydrolase activity, acting on acid anhydrides//nucleoside-triphosphatase activity//anion binding//DNA binding//nucleotide binding//hydrolase activity, acting on acid anhydrides, in phosphorus-containing anhydrides//ribonucleoside binding//ligase activity, forming nitro…	--	COG1241L
MMP1025	592.844	839.154	-0.50128	0.0008457	0.0022082	--	--	hypothetical protein	-
MMP1026	2588.61	5363.94	-1.0511	3.4352e-14	6.4235e-13	GO:0016874//GO:0004824//GO:0016876//GO:0043167//GO:0097159//GO:0005524//GO:0032555//GO:0017076//GO:0003824//GO:0032550//GO:0004814//GO:0030554//GO:0001882//GO:0005179//GO:0005515//GO:0005488//GO:0003674//GO:0032559//GO:0004812//GO:0035639//GO:0001883//GO:0032553//GO:0016875//GO:0032549//GO:0000166//GO:0043168//GO:0005102	ligase activity//lysine-tRNA ligase activity//ligase activity, forming aminoacyl-tRNA and related compounds//ion binding//organic cyclic compound binding//ATP binding//purine ribonucleotide binding//purine nucleotide binding//catalytic activity//purine ribonucleoside binding//arginine-tRNA ligase activity//adenyl nucleotide binding//nucleoside binding//hormone activity//protein binding//binding//…	argS; arginyl-tRNA synthetase (EC:6.1.1.19); K01887 arginyl-tRNA synthetase [EC:6.1.1.19]	COG0018J
MMP1027	409.845	305.57	0.42357	0.010284	0.020892	--	--	hypothetical protein	-
MMP1028	2584.85	2758.18	-0.093632	0.49944	0.58174	GO:0001071//GO:0003700//GO:0003674	nucleic acid binding transcription factor activity//sequence-specific DNA binding transcription factor activity//molecular_function	--	COG1293K
MMP1029	308.337	435.635	-0.49861	0.0023484	0.0055262	GO:0016810//GO:0016813//GO:0003674//GO:0004037//GO:0016787//GO:0003824	hydrolase activity, acting on carbon-nitrogen (but not peptide) bonds//hydrolase activity, acting on carbon-nitrogen (but not peptide) bonds, in linear amidines//molecular_function//allantoicase activity//hydrolase activity//catalytic activity	hypothetical protein	-
MMP1030	3922.57	4600.43	-0.22997	0.093128	0.14486	GO:0016740//GO:0022890//GO:0003723//GO:0022891//GO:0022892//GO:0015078//GO:0003968//GO:0008324//GO:0034062//GO:0003676//GO:0016779//GO:0022857//GO:0005488//GO:0015075//GO:0003674//GO:0015077//GO:0005215//GO:0003824//GO:0016772//GO:0097159	transferase activity//inorganic cation transmembrane transporter activity//RNA binding//substrate-specific transmembrane transporter activity//substrate-specific transporter activity//hydrogen ion transmembrane transporter activity//RNA-directed RNA polymerase activity//cation transmembrane transporter activity//RNA polymerase activity//nucleic acid binding//nucleotidyltransferase activity//trans…	--	COG1422S
MMP1031	3412.26	7278.21	-1.0929	2.384e-15	5.384e-14	GO:0035639//GO:0001882//GO:0030554//GO:0003674//GO:0032561//GO:0032559//GO:0005488//GO:0019001//GO:0032550//GO:0097159//GO:0005524//GO:0016772//GO:0017076//GO:0003824//GO:0032555//GO:0043167//GO:0043168//GO:0008443//GO:0016773//GO:0016301//GO:0016740//GO:0000166//GO:0032549//GO:0019200//GO:0001883//GO:0032553//GO:0003873//GO:0005525	purine ribonucleoside triphosphate binding//nucleoside binding//adenyl nucleotide binding//molecular_function//guanyl ribonucleotide binding//adenyl ribonucleotide binding//binding//guanyl nucleotide binding//purine ribonucleoside binding//organic cyclic compound binding//ATP binding//transferase activity, transferring phosphorus-containing groups//purine nucleotide binding//catalytic activity//p…	adkA; adenylate kinase (EC:2.7.4.3); K00939 adenylate kinase [EC:2.7.4.3]	COG2019F
MMP1032	4224.01	4313.27	-0.030167	0.83082	0.8667	GO:0043167//GO:0097159//GO:0046872//GO:0005488//GO:0003674//GO:0003676//GO:0043169	ion binding//organic cyclic compound binding//metal ion binding//binding//molecular_function//nucleic acid binding//cation binding	--	COG1599L
MMP1033	14888.5	8523.9	0.80461	3.4479e-09	2.9088e-08	GO:0005488//GO:0003674//GO:0005515	binding//molecular_function//protein binding	hypothetical protein	-
MMP1034	1984.95	1022.73	0.95668	2.7417e-11	3.5057e-10	GO:0017111//GO:0016817//GO:0003678//GO:0009378//GO:0032553//GO:0001883//GO:0000166//GO:0016740//GO:0032549//GO:0016818//GO:0043168//GO:0016773//GO:0004386//GO:0016462//GO:0032555//GO:0017076//GO:0003824//GO:0016772//GO:0097159//GO:0005524//GO:0043167//GO:0016787//GO:0032550//GO:0035639//GO:0005488//GO:0003674//GO:0032559//GO:0030554//GO:0001882	nucleoside-triphosphatase activity//hydrolase activity, acting on acid anhydrides//DNA helicase activity//four-way junction helicase activity//ribonucleotide binding//purine nucleoside binding//nucleotide binding//transferase activity//ribonucleoside binding//hydrolase activity, acting on acid anhydrides, in phosphorus-containing anhydrides//anion binding//phosphotransferase activity, alcohol gro…	tmk; thymidylate kinase (EC:2.7.4.9); K00943 dTMP kinase [EC:2.7.4.9]	COG0125F
MMP1035	1838.12	1403.29	0.38941	0.0060547	0.013015	--	--	hypothetical protein	COG1030O
MMP1036	3415.06	2955.44	0.20854	0.13311	0.19567	--	--	--	COG0330O
MMP1037	486.258	138.813	1.8086	1.4807e-24	1.2262e-22	GO:0016741//GO:0003674//GO:0003824//GO:0016740//GO:0008168	transferase activity, transferring one-carbon groups//molecular_function//catalytic activity//transferase activity//methyltransferase activity	rRNA large subunit methyltransferase; K00783 23S rRNA (pseudouridine1915-N3)-methyltransferase [EC:2.1.1.177]	COG1576S
MMP1038	3538.99	6433.72	-0.86231	3.5143e-10	3.5739e-09	GO:0097159//GO:0003824//GO:0016772//GO:0016787//GO:0016462//GO:0015077//GO:0005215//GO:0022857//GO:0016820//GO:0019829//GO:0016779//GO:0016887//GO:0003899//GO:0003674//GO:0015075//GO:0005488//GO:0034062//GO:0046961//GO:0003676//GO:0042625//GO:0022804//GO:0008324//GO:0015405//GO:0042623//GO:0022892//GO:0043492//GO:0042626//GO:0017111//GO:0015078//GO:0016817//GO:0015399//GO:0003677//GO:0022891//GO:…	organic cyclic compound binding//catalytic activity//transferase activity, transferring phosphorus-containing groups//hydrolase activity//pyrophosphatase activity//monovalent inorganic cation transmembrane transporter activity//transporter activity//transmembrane transporter activity//hydrolase activity, acting on acid anhydrides, catalyzing transmembrane movement of substances//cation-transporti…	atpH; A1A0 ATPase subunit H (EC:3.6.3.14); K02107 V/A-type H+-transporting ATPase subunit G/H	-
MMP1039	29238	51966.4	-0.82974	8.7047e-10	8.0518e-09	GO:0022891//GO:0022890//GO:0008324//GO:0022892//GO:0015078//GO:0022857//GO:0015075//GO:0003674//GO:0015077//GO:0005215	substrate-specific transmembrane transporter activity//inorganic cation transmembrane transporter activity//cation transmembrane transporter activity//substrate-specific transporter activity//hydrogen ion transmembrane transporter activity//transmembrane transporter activity//ion transmembrane transporter activity//molecular_function//monovalent inorganic cation transmembrane transporter activity…	atpI; V-type ATP synthase subunit I (EC:3.6.3.14); K02123 V/A-type H+-transporting ATPase subunit I	COG1269C
MMP1040	6125.67	13163.8	#VALUE!	8.0629e-16	1.8695e-14	GO:0015078//GO:0022890//GO:0005215//GO:0015077//GO:0022892//GO:0015075//GO:0003674//GO:0022891//GO:0008324//GO:0022857	hydrogen ion transmembrane transporter activity//inorganic cation transmembrane transporter activity//transporter activity//monovalent inorganic cation transmembrane transporter activity//substrate-specific transporter activity//ion transmembrane transporter activity//molecular_function//substrate-specific transmembrane transporter activity//cation transmembrane transporter activity//transmembran…	atpK; V-type ATP synthase subunit K (EC:3.6.3.14); K02124 V/A-type H+-transporting ATPase subunit K	-
MMP1041	7504.63	14496.8	-0.94988	3.2582e-12	4.5694e-11	GO:0019829//GO:0022857//GO:0016820//GO:0016887//GO:0015075//GO:0003674//GO:0046961//GO:0042625//GO:0003824//GO:0046933//GO:0016787//GO:0016462//GO:0015077//GO:0005215//GO:0015399//GO:0022891//GO:0016818//GO:0022890//GO:0022804//GO:0008324//GO:0015405//GO:0042623//GO:0022892//GO:0043492//GO:0042626//GO:0015078//GO:0017111//GO:0016817	cation-transporting ATPase activity//transmembrane transporter activity//hydrolase activity, acting on acid anhydrides, catalyzing transmembrane movement of substances//ATPase activity//ion transmembrane transporter activity//molecular_function//proton-transporting ATPase activity, rotational mechanism//ATPase activity, coupled to transmembrane movement of ions//catalytic activity//hydrogen ion t…	atpE; A1A0 ATPase subunit IE (EC:3.6.3.14); K02121 V/A-type H+-transporting ATPase subunit E	COG1390C
MMP1042	13478.8	26344.3	-0.9668	1.1112e-12	1.658e-11	GO:0016787//GO:0003824//GO:0097159//GO:0003676//GO:0003674//GO:0005488//GO:0016798//GO:0003677	hydrolase activity//catalytic activity//organic cyclic compound binding//nucleic acid binding//molecular_function//binding//hydrolase activity, acting on glycosyl bonds//DNA binding	atpC; V-type ATP synthase subunit C (EC:3.6.3.14); K02119 V/A-type H+-transporting ATPase subunit C	COG1527C
MMP1043	1508.31	3246.87	-1.1061	4.0065e-15	8.8195e-14	--	--	atpF; V-type ATP synthase subunit F (EC:3.6.3.14); K02122 V/A-type H+-transporting ATPase subunit F	COG1436C
MMP1044	23349.9	50831.1	-1.1223	1.6721e-16	4.5434e-15	GO:0032549//GO:0000166//GO:0043168//GO:0016817//GO:0001883//GO:0032553//GO:0032550//GO:0001882//GO:0030554//GO:0005488//GO:0032559//GO:0003674//GO:0022857//GO:0016820//GO:0035639//GO:0005215//GO:0016491//GO:0043167//GO:0016787//GO:0005524//GO:0097159//GO:0032555//GO:0003824//GO:0017076	ribonucleoside binding//nucleotide binding//anion binding//hydrolase activity, acting on acid anhydrides//purine nucleoside binding//ribonucleotide binding//purine ribonucleoside binding//nucleoside binding//adenyl nucleotide binding//binding//adenyl ribonucleotide binding//molecular_function//transmembrane transporter activity//hydrolase activity, acting on acid anhydrides, catalyzing transmembr…	atpA; V-type ATP synthase subunit A (EC:3.6.3.14); K02117 V/A-type H+-transporting ATPase subunit A [EC:3.6.3.14]	COG1155C
MMP1045	21715.5	47227.8	-1.1209	1.9061e-16	5.0997e-15	GO:0017076//GO:0003824//GO:0032555//GO:0005524//GO:0097159//GO:0016787//GO:0043167//GO:0005215//GO:0035639//GO:0016820//GO:0022857//GO:0003674//GO:0032559//GO:0005488//GO:0001882//GO:0030554//GO:0032550//GO:0032553//GO:0001883//GO:0016817//GO:0043168//GO:0000166//GO:0032549	purine nucleotide binding//catalytic activity//purine ribonucleotide binding//ATP binding//organic cyclic compound binding//hydrolase activity//ion binding//transporter activity//purine ribonucleoside triphosphate binding//hydrolase activity, acting on acid anhydrides, catalyzing transmembrane movement of substances//transmembrane transporter activity//molecular_function//adenyl ribonucleotide bi…	atpB; V-type ATP synthase subunit B (EC:3.6.3.14); K02118 V/A-type H+-transporting ATPase subunit B	COG1156C
MMP1046	7530.15	16571.7	-1.138	8.9713e-17	2.6442e-15	GO:0005215//GO:0016462//GO:0016787//GO:0003824//GO:0016887//GO:0003674//GO:0022857//GO:0016820//GO:0016817//GO:0042626//GO:0017111//GO:0042623//GO:0015405//GO:0043492//GO:0022804//GO:0016818//GO:0015399	transporter activity//pyrophosphatase activity//hydrolase activity//catalytic activity//ATPase activity//molecular_function//transmembrane transporter activity//hydrolase activity, acting on acid anhydrides, catalyzing transmembrane movement of substances//hydrolase activity, acting on acid anhydrides//ATPase activity, coupled to transmembrane movement of substances//nucleoside-triphosphatase act…	atpD; V-type ATP synthase subunit D (EC:3.6.3.14); K02120 V/A-type H+-transporting ATPase subunit D	COG1394C
MMP1047	4058.63	8852.79	-1.1251	2.972e-16	7.2792e-15	--	--	hypothetical protein	COG1417S
MMP1048	832.456	633.323	0.39443	0.0087452	0.018019	--	--	hypothetical protein; K09737 hypothetical protein	COG2083S
MMP1049	1604.82	1224.61	0.39008	0.0063469	0.013559	GO:0022892//GO:0022891//GO:0005215//GO:0022857//GO:0015075//GO:0003674	substrate-specific transporter activity//substrate-specific transmembrane transporter activity//transporter activity//transmembrane transporter activity//ion transmembrane transporter activity//molecular_function	multiple resistance and pH regulation protein F; K14111 energy-converting hydrogenase B subunit B	COG2212P
MMP1050	1964.64	2263.79	-0.20447	0.14494	0.20987	GO:0030695//GO:0008047//GO:0060589//GO:0005096//GO:0003674//GO:0030234	GTPase regulator activity//enzyme activator activity//nucleoside-triphosphatase regulator activity//GTPase activator activity//molecular_function//enzyme regulator activity	--	COG1432S
MMP1051	804.396	753.444	0.094405	0.52532	0.6026	GO:0003824//GO:0016787//GO:0003674	catalytic activity//hydrolase activity//molecular_function	--	COG0496R
MMP1052	2105.95	2416.72	-0.19858	0.15462	0.2224	GO:0003700//GO:0003677//GO:0001071//GO:0043565//GO:0005488//GO:0003674//GO:0003676//GO:0097159	sequence-specific DNA binding transcription factor activity//DNA binding//nucleic acid binding transcription factor activity//sequence-specific DNA binding//binding//molecular_function//nucleic acid binding//organic cyclic compound binding	--	COG1497K
MMP1053	6760.31	6950.53	-0.040033	0.76991	0.81509	--	--	--	COG2048C
MMP1054	5015.24	5138.56	-0.035045	0.80426	0.84304	GO:0003674//GO:0005488//GO:0051540//GO:0051536	molecular_function//binding//metal cluster binding//iron-sulfur cluster binding	--	COG1150C
MMP1055	83.7786	102.735	-0.29427	0.20831	0.28413	--	--	--	COG1872S
MMP1056	1486.49	1596.67	-0.10315	0.46774	0.55296	GO:0003824//GO:0003674	catalytic activity//molecular_function	--	COG1944S
MMP1057	481.829	576.016	-0.25759	0.099864	0.15396	--	--	--	-
MMP1058	292.056	226.456	0.36701	0.03656	0.064155	--	--	--	COG3272S
MMP1059	481.393	311.208	0.62934	0.00011494	0.00035502	GO:0097159//GO:0003824//GO:0043167//GO:0016491//GO:0016705//GO:0005488//GO:0003674//GO:0050660//GO:0048037//GO:0050662//GO:0043168//GO:0000166	organic cyclic compound binding//catalytic activity//ion binding//oxidoreductase activity//oxidoreductase activity, acting on paired donors, with incorporation or reduction of molecular oxygen//binding//molecular_function//flavin adenine dinucleotide binding//cofactor binding//coenzyme binding//anion binding//nucleotide binding	hypothetical protein; K07137	COG2509R
MMP1060	1744.68	1301.06	0.42328	0.0029253	0.0067738	GO:0004812//GO:0035639//GO:0030554//GO:0001882//GO:0005488//GO:0032559//GO:0003674//GO:0004814//GO:0032550//GO:0097159//GO:0005524//GO:0032555//GO:0003824//GO:0017076//GO:0043167//GO:0016876//GO:0016874//GO:0004824//GO:0043168//GO:0004817//GO:0000166//GO:0016875//GO:0032549//GO:0001883//GO:0032553	aminoacyl-tRNA ligase activity//purine ribonucleoside triphosphate binding//adenyl nucleotide binding//nucleoside binding//binding//adenyl ribonucleotide binding//molecular_function//arginine-tRNA ligase activity//purine ribonucleoside binding//organic cyclic compound binding//ATP binding//purine ribonucleotide binding//catalytic activity//purine nucleotide binding//ion binding//ligase activity, …	cysS; cysteinyl-tRNA synthetase (EC:6.1.1.16); K01883 cysteinyl-tRNA synthetase [EC:6.1.1.16]	COG0215J
MMP1061	449.887	290.108	0.63297	0.00012491	0.00038243	GO:0003674//GO:0008233//GO:0008234//GO:0016787//GO:0003824//GO:0070011	molecular_function//peptidase activity//cysteine-type peptidase activity//hydrolase activity//catalytic activity//peptidase activity, acting on L-amino acid peptides	hypothetical protein	COG1739S
MMP1062	2335.29	1784.62	0.38798	0.0058727	0.012681	GO:0003824//GO:0016787//GO:0016462//GO:0008233//GO:0008236//GO:0016887//GO:0003674//GO:0004175//GO:0042623//GO:0017171//GO:0016817//GO:0017111//GO:0070011//GO:0004252//GO:0016818//GO:0004176	catalytic activity//hydrolase activity//pyrophosphatase activity//peptidase activity//serine-type peptidase activity//ATPase activity//molecular_function//endopeptidase activity//ATPase activity, coupled//serine hydrolase activity//hydrolase activity, acting on acid anhydrides//nucleoside-triphosphatase activity//peptidase activity, acting on L-amino acid peptides//serine-type endopeptidase activ…	hypothetical protein; K06870 uncharacterized protein	COG1750R
MMP1063	1569.6	3059.55	-0.96292	7.2136e-12	9.8004e-11	GO:0003824//GO:0016746//GO:0003852//GO:0003674//GO:0046912//GO:0016740	catalytic activity//transferase activity, transferring acyl groups//2-isopropylmalate synthase activity//molecular_function//transferase activity, transferring acyl groups, acyl groups converted into alkyl on transfer//transferase activity	leuA; 2-isopropylmalate synthase (EC:2.3.3.13); K01649 2-isopropylmalate synthase [EC:2.3.3.13]	COG0119E
MMP1064	715.377	447.672	0.67626	1.2169e-05	4.6714e-05	GO:0005488//GO:0003674//GO:0016788//GO:0016741//GO:0003676//GO:0016787//GO:0003824//GO:0097159//GO:0008233//GO:0008234//GO:0070011//GO:0003677//GO:0004519//GO:0016740//GO:0004518//GO:0004197//GO:0008168//GO:0004175	binding//molecular_function//hydrolase activity, acting on ester bonds//transferase activity, transferring one-carbon groups//nucleic acid binding//hydrolase activity//catalytic activity//organic cyclic compound binding//peptidase activity//cysteine-type peptidase activity//peptidase activity, acting on L-amino acid peptides//DNA binding//endonuclease activity//transferase activity//nuclease acti…	adenylate cyclase; K05873 adenylate cyclase, class 2 [EC:4.6.1.1]	COG1437F
MMP1065	317.422	346.737	-0.12744	0.44805	0.53513	GO:0001071//GO:0031406//GO:0003700//GO:0003677//GO:0043168//GO:0043167//GO:0097159//GO:0005488//GO:0003674//GO:0016597//GO:0003676	nucleic acid binding transcription factor activity//carboxylic acid binding//sequence-specific DNA binding transcription factor activity//DNA binding//anion binding//ion binding//organic cyclic compound binding//binding//molecular_function//amino acid binding//nucleic acid binding	--	COG1959K
MMP1066	181.212	634.208	-1.8073	5.6372e-21	2.4508e-19	--	--	molybdenum cofactor biosynthesis protein MoaC; K03637 cyclic pyranopterin phosphate synthase [EC:4.1.99.18]	COG0315H
MMP1067	1614.03	1695.39	-0.070953	0.616	0.68274	GO:0043169//GO:0005506//GO:0009055//GO:0005515//GO:0005488//GO:0003674//GO:0046914//GO:0043167//GO:0046872//GO:0046332//GO:0051540//GO:0051536	cation binding//iron ion binding//electron carrier activity//protein binding//binding//molecular_function//transition metal ion binding//ion binding//metal ion binding//SMAD binding//metal cluster binding//iron-sulfur cluster binding	--	COG0247C
MMP1068	763.11	718.575	0.086753	0.5606	0.63677	GO:0016817//GO:0017111//GO:0016818//GO:0003824//GO:0016787//GO:0016462//GO:0003774//GO:0003674//GO:0005198	hydrolase activity, acting on acid anhydrides//nucleoside-triphosphatase activity//hydrolase activity, acting on acid anhydrides, in phosphorus-containing anhydrides//catalytic activity//hydrolase activity//pyrophosphatase activity//motor activity//molecular_function//structural molecule activity	--	COG0530P
MMP1069	2123.55	1623.89	0.38703	0.0059073	0.01273	GO:0003674//GO:0016830//GO:0016829//GO:0003824//GO:0016787//GO:0016831//GO:0008233	molecular_function//carbon-carbon lyase activity//lyase activity//catalytic activity//hydrolase activity//carboxy-lyase activity//peptidase activity	basic helix-loop-helix dimerization domain-containing protein (EC:3.4.21.-); K04773 protease IV [EC:3.4.21.-]	COG0616OU
MMP1070	1293.78	1641.79	-0.34367	0.01595	0.030649	--	--	hypothetical protein	COG1241L
MMP1071	779.972	901.746	-0.2093	0.15676	0.22492	--	--	--	COG1931S
MMP1072	2140.11	2783.16	-0.37904	0.0066068	0.014011	GO:0043168//GO:0048037//GO:0003674//GO:0005488//GO:0030170//GO:0043167//GO:0003824//GO:0016829	anion binding//cofactor binding//molecular_function//binding//pyridoxal phosphate binding//ion binding//catalytic activity//lyase activity	aminotransferase (subgroup I) aromatic aminotransferase (EC:2.6.1.-); K00812 aspartate aminotransferase [EC:2.6.1.1]	COG0436E
MMP1073	599.536	517.29	0.21287	0.40069	0.48898	GO:0022804//GO:0008324//GO:0015297//GO:0015078//GO:0022892//GO:0015491//GO:0022891//GO:0015291//GO:0022890//GO:0015298//GO:0015299//GO:0005215//GO:0005451//GO:0015077//GO:0015075//GO:0003674//GO:0022857	active transmembrane transporter activity//cation transmembrane transporter activity//antiporter activity//hydrogen ion transmembrane transporter activity//substrate-specific transporter activity//cation:cation antiporter activity//substrate-specific transmembrane transporter activity//secondary active transmembrane transporter activity//inorganic cation transmembrane transporter activity//solute…	--	COG1320P
MMP1074	244.404	294.584	-0.26941	0.17023	0.24206	--	--	--	COG1563P
MMP1075	522.013	473.385	0.14107	0.37134	0.45733	GO:0003674//GO:0019239//GO:0008829//GO:0016814//GO:0016787//GO:0003824//GO:0016810	molecular_function//deaminase activity//dCTP deaminase activity//hydrolase activity, acting on carbon-nitrogen (but not peptide) bonds, in cyclic amidines//hydrolase activity//catalytic activity//hydrolase activity, acting on carbon-nitrogen (but not peptide) bonds	--	COG0717F
MMP1076	1781.43	1390.2	0.35775	0.011771	0.023529	GO:0016772//GO:0003824//GO:0016779//GO:0003674//GO:0016740	transferase activity, transferring phosphorus-containing groups//catalytic activity//nucleotidyltransferase activity//molecular_function//transferase activity	hexapeptide repeat-containing transferase (EC:2.7.7.24); K04042 bifunctional UDP-N-acetylglucosamine pyrophosphorylase / Glucosamine-1-phosphate N-acetyltransferase [EC:2.7.7.23 2.3.1.157]	COG1208MJ
MMP1077	1770.79	1677.82	0.077806	0.60684	0.67648	GO:0003674//GO:0016853//GO:0003824//GO:0016868//GO:0016866	molecular_function//isomerase activity//catalytic activity//intramolecular transferase activity, phosphotransferases//intramolecular transferase activity	--	COG1109G
MMP1078	95.2449	45.7609	1.0575	4.6829e-05	0.00015968	--	--	hypothetical protein	-
MMP1079	956.15	967.878	-0.017589	0.90668	0.93077	--	--	--	COG0463M
MMP1080	2424.58	1656.48	0.54961	9.0916e-05	0.00028694	--	--	group 1 glycosyl transferase	COG0438M
MMP1081	3092.71	2616.49	0.24124	0.081102	0.12857	GO:0004066//GO:0003824//GO:0016874//GO:0016879//GO:0003674//GO:0016884//GO:0016740	asparagine synthase (glutamine-hydrolyzing) activity//catalytic activity//ligase activity//ligase activity, forming carbon-nitrogen bonds//molecular_function//carbon-nitrogen ligase activity, with glutamine as amido-N-donor//transferase activity	--	COG0037D
MMP1082	947.445	983.411	-0.053752	0.71403	0.76981	GO:0003674//GO:0016787//GO:0003824	molecular_function//hydrolase activity//catalytic activity	--	COG0118E
MMP1083	1407.02	976.2	0.5274	0.00026321	0.00075781	GO:0016491//GO:0043167//GO:0097159//GO:0016829//GO:0016765//GO:0016830//GO:0003824//GO:0004152//GO:0005488//GO:0003674//GO:0048037//GO:0016627//GO:0050662//GO:0050660//GO:0016701//GO:0017150//GO:0004497//GO:0018580//GO:0016635//GO:0016740//GO:0000166//GO:0016703//GO:0043168//GO:0004789	oxidoreductase activity//ion binding//organic cyclic compound binding//lyase activity//transferase activity, transferring alkyl or aryl (other than methyl) groups//carbon-carbon lyase activity//catalytic activity//dihydroorotate dehydrogenase activity//binding//molecular_function//cofactor binding//oxidoreductase activity, acting on the CH-CH group of donors//coenzyme binding//flavin adenine dinu…	imidazole glycerol phosphate synthase subunit HisF (EC:2.4.2.-); K02500 cyclase [EC:4.1.3.-]	COG0107E
MMP1084	1895.7	1292.7	0.55235	0.00010381	0.00032353	GO:0004066//GO:0003824//GO:0016874//GO:0016879//GO:0003674//GO:0016884	asparagine synthase (glutamine-hydrolyzing) activity//catalytic activity//ligase activity//ligase activity, forming carbon-nitrogen bonds//molecular_function//carbon-nitrogen ligase activity, with glutamine as amido-N-donor	hypothetical protein	COG0367E
MMP1085	1147.8	1130.92	0.021368	0.88289	0.9101	GO:0003824//GO:0016741//GO:0003674//GO:0008168//GO:0016740	catalytic activity//transferase activity, transferring one-carbon groups//molecular_function//methyltransferase activity//transferase activity	--	COG2227H
MMP1086	1208.15	1325.74	-0.13399	0.35162	0.4377	GO:0051540//GO:0051536//GO:0005488//GO:0003674//GO:0003824	metal cluster binding//iron-sulfur cluster binding//binding//molecular_function//catalytic activity	--	COG0535R
MMP1087	1226.27	1201.14	0.02988	0.83905	0.8741	GO:0051540//GO:0051536//GO:0003824//GO:0003674//GO:0005488	metal cluster binding//iron-sulfur cluster binding//catalytic activity//molecular_function//binding	--	COG0535R
MMP1088	1269.73	809.46	0.64949	8.9087e-06	3.5614e-05	--	--	group 1 glycosyl transferase	COG0438M
MMP1089	908.145	674.414	0.42929	0.0040718	0.0091484	GO:0003674//GO:0022857//GO:0005215//GO:0015238//GO:0015291//GO:0022804//GO:0015297	molecular_function//transmembrane transporter activity//transporter activity//drug transmembrane transporter activity//secondary active transmembrane transporter activity//active transmembrane transporter activity//antiporter activity	polysaccharide biosynthesis protein	COG2244R
MMP1090	1646.13	1359.07	0.27645	0.051801	0.087119	GO:0033764//GO:0016491//GO:0003824//GO:0016229//GO:0003854//GO:0005488//GO:0003674//GO:0016614//GO:0050662//GO:0048037//GO:0003857//GO:0008831//GO:0016616	steroid dehydrogenase activity, acting on the CH-OH group of donors, NAD or NADP as acceptor//oxidoreductase activity//catalytic activity//steroid dehydrogenase activity//3-beta-hydroxy-delta5-steroid dehydrogenase activity//binding//molecular_function//oxidoreductase activity, acting on CH-OH group of donors//coenzyme binding//cofactor binding//3-hydroxyacyl-CoA dehydrogenase activity//dTDP-4-de…	--	COG0451MG
MMP1091	2655.73	2224.05	0.25592	0.065547	0.10584	GO:0016779//GO:0003674//GO:0003824//GO:0016772//GO:0016740	nucleotidyltransferase activity//molecular_function//catalytic activity//transferase activity, transferring phosphorus-containing groups//transferase activity	--	COG1210M
MMP1092	1129.1	1110.76	0.023627	0.8714	0.90147	--	--	--	COG0679R
MMP1093	203.267	164.924	0.30158	0.11202	0.1688	GO:0005215//GO:0003824//GO:0016772//GO:0022857//GO:0016779//GO:0003674//GO:0022892//GO:0070566//GO:0022804//GO:0016740//GO:0008982//GO:0015144//GO:0016773//GO:0022891//GO:0003919	transporter activity//catalytic activity//transferase activity, transferring phosphorus-containing groups//transmembrane transporter activity//nucleotidyltransferase activity//molecular_function//substrate-specific transporter activity//adenylyltransferase activity//active transmembrane transporter activity//transferase activity//protein-N(PI)-phosphohistidine-sugar phosphotransferase activity//c…	--	COG1019R
MMP1094	15280.9	22777.8	-0.57589	2.0871e-05	7.4988e-05	GO:0001883//GO:0032553//GO:0032549//GO:0000166//GO:0016740//GO:0016301//GO:0043168//GO:0003677//GO:0046914//GO:0016491//GO:0016853//GO:0043167//GO:0016854//GO:0046872//GO:0097159//GO:0005524//GO:0017076//GO:0003824//GO:0032555//GO:0016772//GO:0016830//GO:0016829//GO:0032550//GO:0008761//GO:0043169//GO:0003676//GO:0005506//GO:0034062//GO:0030554//GO:0016857//GO:0003899//GO:0001882//GO:0003674//GO:…	purine nucleoside binding//ribonucleotide binding//ribonucleoside binding//nucleotide binding//transferase activity//kinase activity//anion binding//DNA binding//transition metal ion binding//oxidoreductase activity//isomerase activity//ion binding//racemase and epimerase activity//metal ion binding//organic cyclic compound binding//ATP binding//purine nucleotide binding//catalytic activity//puri…	ppsA; phosphoenolpyruvate synthase (EC:2.7.9.2); K01007 pyruvate, water dikinase [EC:2.7.9.2]	COG0574G
MMP1095	572.947	595.047	-0.054602	0.78516	0.82751	GO:0005215//GO:0003674	transporter activity//molecular_function	--	COG0226P
MMP1096	264.257	169.629	0.63956	0.00049402	0.0013508	GO:0005215//GO:0003674	transporter activity//molecular_function	phosphate ABC transporter inner membrane protein; K02037 phosphate transport system permease protein	COG0573P
MMP1097	222.464	218.023	0.029089	0.88179	0.90951	GO:0003674//GO:0005215	molecular_function//transporter activity	--	COG0581P
MMP1098	339.782	392.506	-0.2081	0.2086	0.28429	GO:0005525//GO:0016817//GO:0017111//GO:0032553//GO:0001883//GO:0032549//GO:0016818//GO:0000166//GO:0043168//GO:0003924//GO:0016462//GO:0016787//GO:0043167//GO:0003824//GO:0017076//GO:0032555//GO:0005524//GO:0097159//GO:0019001//GO:0032550//GO:0032559//GO:0003674//GO:0032561//GO:0005488//GO:0001882//GO:0030554//GO:0016887//GO:0035639	GTP binding//hydrolase activity, acting on acid anhydrides//nucleoside-triphosphatase activity//ribonucleotide binding//purine nucleoside binding//ribonucleoside binding//hydrolase activity, acting on acid anhydrides, in phosphorus-containing anhydrides//nucleotide binding//anion binding//GTPase activity//pyrophosphatase activity//hydrolase activity//ion binding//catalytic activity//purine nucleo…	--	COG1117P
MMP1099	413.29	544.396	-0.3975	0.011851	0.023661	GO:0005215//GO:0022857//GO:0015075//GO:0003674//GO:0022892//GO:0022891	transporter activity//transmembrane transporter activity//ion transmembrane transporter activity//molecular_function//substrate-specific transporter activity//substrate-specific transmembrane transporter activity	phosphate transporter PhoU; K02039 phosphate transport system protein	COG0704P
MMP1100	1808.49	840.016	1.1063	2.325e-14	4.4431e-13	GO:0003676//GO:0003674//GO:0005488//GO:0097159//GO:0003700//GO:0003677//GO:0001071	nucleic acid binding//molecular_function//binding//organic cyclic compound binding//sequence-specific DNA binding transcription factor activity//DNA binding//nucleic acid binding transcription factor activity	transcriptional regulator	COG3355K
MMP1101	3068.51	5017.71	-0.70949	2.6948e-07	1.5466e-06	GO:0048037//GO:0008483//GO:0043168//GO:0016740//GO:0016769//GO:0043167//GO:0003824//GO:0016829//GO:0005488//GO:0003674//GO:0030170	cofactor binding//transaminase activity//anion binding//transferase activity//transferase activity, transferring nitrogenous groups//ion binding//catalytic activity//lyase activity//binding//molecular_function//pyridoxal phosphate binding	acetylornithine aminotransferase (EC:2.6.1.-); K00821 acetylornithine/N-succinyldiaminopimelate aminotransferase [EC:2.6.1.11 2.6.1.17]	COG4992E
MMP1102	238.047	259.719	-0.12571	0.48835	0.57227	GO:0003674//GO:0003824	molecular_function//catalytic activity	--	COG1502I
MMP1103	257.605	271.71	-0.076908	0.66159	0.72456	--	--	--	COG3482S
MMP1104	357.405	617.958	-0.78995	6.2004e-07	3.3075e-06	--	--	pyrI; aspartate carbamoyltransferase regulatory subunit (EC:2.1.3.2); K00610 aspartate carbamoyltransferase regulatory subunit	COG1781F
MMP1105	1639.95	2204.78	-0.42698	0.0024315	0.005714	GO:0043168//GO:0000166//GO:0032549//GO:0001883//GO:0032553//GO:0035639//GO:0001882//GO:0030554//GO:0005488//GO:0003674//GO:0032559//GO:0032550//GO:0097159//GO:0005524//GO:0032555//GO:0017076//GO:0003824//GO:0043167	anion binding//nucleotide binding//ribonucleoside binding//purine nucleoside binding//ribonucleotide binding//purine ribonucleoside triphosphate binding//nucleoside binding//adenyl nucleotide binding//binding//molecular_function//adenyl ribonucleotide binding//purine ribonucleoside binding//organic cyclic compound binding//ATP binding//purine ribonucleotide binding//purine nucleotide binding//cat…	sucC; succinate-CoA ligase (ADP-forming), beta chain (EC:6.2.1.5); K01903 succinyl-CoA synthetase beta subunit [EC:6.2.1.5]	COG0045C
MMP1106	302.564	372.198	-0.29883	0.071744	0.11478	GO:0022891//GO:0022890//GO:0008324//GO:0015078//GO:0022892//GO:0015075//GO:0003674//GO:0022857//GO:0005215//GO:0015077	substrate-specific transmembrane transporter activity//inorganic cation transmembrane transporter activity//cation transmembrane transporter activity//hydrogen ion transmembrane transporter activity//substrate-specific transporter activity//ion transmembrane transporter activity//molecular_function//transmembrane transporter activity//transporter activity//monovalent inorganic cation transmembran…	--	-
MMP1107	281.3	263.807	0.092627	0.60736	0.67662	GO:0003676//GO:0003674//GO:0005488//GO:0008312//GO:0097159//GO:0003723	nucleic acid binding//molecular_function//binding//7S RNA binding//organic cyclic compound binding//RNA binding	--	COG1400U
MMP1108	1861.24	1193.31	0.64129	7.2236e-06	2.9419e-05	GO:0046789//GO:0005102//GO:0022891//GO:0022892//GO:0008324//GO:0022857//GO:0003674//GO:0015075//GO:0005488//GO:0005515//GO:0046873//GO:0005215//GO:0046812	host cell surface receptor binding//receptor binding//substrate-specific transmembrane transporter activity//substrate-specific transporter activity//cation transmembrane transporter activity//transmembrane transporter activity//molecular_function//ion transmembrane transporter activity//binding//protein binding//metal ion transmembrane transporter activity//transporter activity//host cell surfac…	corA; magnesium/cobalt transporter CorA; K03284 magnesium transporter	COG0598P
MMP1109	2316.47	1619.13	0.51671	0.00024083	0.0006966	--	--	hypothetical protein; K08975 putative membrane protein	COG2237S
[truncated: 649 more rows]
