# Supplementary material for: The archaeal RNA chaperone TRAM0076 shapes the transcriptome and optimizes the growth of Methanococcus maripaludis
Source: PLoS Genet. 2019 Aug 12;15(8):e1008328. doi: 10.1371/journal.pgen.1008328 (PMC6705878; doi:10.1371/journal.pgen.1008328)
Supplement: S2 Dataset — (XLSX) [file pgen.1008328.s013.xlsx]

## Sheet: TSS_summary
Dataset 2.Transcript start sites (TSSs) identified in the 5' end libraries of Methanococcus maripladius by differential RNA-seq and amended with whole-transcript sequencing
*,TSS of the coding gene.
#, capital letters are the predicated TATA box and BRE bases; the last bases in "promoter" are the TSSs.
&,differential transcription data from dataset 1; N/A: log2 Fold changes padj≤0.05
Gene ID	Annotation	Strand	Start-N	End-N	TSS*	TSS readcount	5'-UTR length (nt)	5'-UTR sequence	Promoter#	log2FoldChange(mmp_Mvsmmp_WT)&
MMP0001	hypothetical protein	+	10104	10385	10093	9559	11	GAGGTGATTCT	tttaggtttgaaacgatagtatatattgtacactatgaaatattagaattg	-0.70102
MMP0003	korA; 2-oxoglutarate oxidoreductase alpha subunit	-	12608	11517	12658	5662	50	GAAAATATTTAATGGATTTTTCAATAATTTACGGATTTTTCGGTGATTTC	ataaagacatagataagttatataattatgttattggagatataactagcg	-0.44701
MMP0006	3-dehydroquinate synthase	+	15336	16421	15290	8972	46	GAATCAATTCGGCATATTTGGTTCAAAATATAGGCATGGTGAATAT	gttaattaattaTAAATAAAAATATATAGATTAAATACATAtcaattcaag	N/A
MMP0011	DNA-cytosine methyltransferase	-	22041	20974	22064	5365	23	AGCACTTATTTTTACGTGGGAAA	tcatttaagcACCATGTATTTTTATAGGTAATCACAATTatatggttatca	0.52694
MMP0013	argH; argininosuccinate lyase	+	22602	24047	22581	4208	21	AATTTAAAAAAGGTGACTTTG	atcatgactacaaATCAAAAATTTTTATAGTTTAAGGAAATAgttagttta	-0.56656
MMP0017	hypothetical protein	-	27725	26673	27812	4103	87	AGATAATTTGTTCACGAAAACAACCCCTAACAATTGTGGTATAATATTATCTTTTACTCAAGTATTTTAAATTTATCAGGAGATATT	atctgtttacctctatagtttatattcaaggtcacacttaaatcagattca	N/A
MMP0018	LysR family transcriptional regulator	+	27798	28640	27773	425	25	ACCACAATTGTTAGGGGTTGTTTTC	cataatatctccTGATAAATTTAAAATACTTGAGTAAAAGAtaatattata	N/A
MMP0020	nickel responsive regulator	-	29414	28989	29448	5378	34	GTAGATTTCAGTTATTAACTCTGGGAGGCATACA	taggactcttAAGATATTATTAAATATTACGAAGTTACTatctattacatg	N/A
MMP0021	hypothetical protein	+	29531	30406	29506	1031	25	ATTATGTAATAATAAGGTGAAGAATTT	agatagtaacttcgtaatatttaataatatcttaagagtcctatttaaata	N/A
MMP0023	hypothetical protein	-	31567	30743	31614	1432	47	AAGGACTTTACTGGATCAAAAAGACAATTTTCACGGGGGCTATCAAA	ttaatctaatataaaaggaatatatatatgataagatatttaggttatcta	N/A
MMP0024	ATPase	+	31747	32862	31708	3160	39	ATTCATATCAAATTATTCATATAATCAAGAGGTGCACTG	agattaacatactTACTTAACCTTAAATAATATCTTAGTCTAatcagatta	-0.73212
MMP0027	TrkA-N domain-containing protein	-	43188	42181	43207	1042	19	AATTAGTTTCGGGTATGTT	gttccccttTAGAATGAAATATATATTTTATAAGATATatatgggattata	0.73341
MMP0028	cobyrinic acid a,c-diamide synthase	+	43261	44712	43246	3443	15	CTAAAGGGGAACGTT	ccgaaactaattataatcccatatatatcttataaaatatatatttcattc	N/A
MMP0029	hypothetical protein	-	45415	44777	45428	4354	13	ATGGGGTGATACA	tattaacaaaAAGTAAGGATTATATATTCGAAAATTCAAtattataacata	N/A
MMP0032	transcription regulator ArsR	-	49909	49388	49909	108	0		aatgaatataatacaaataaatttataagttatttaatattggggatttta	N/A
MMP0034	GTP cyclohydrolase	+	51767	52714	51688	10909	79	ACTACACTTTATCCAAGGAATTAAAGGACGTTTTGATAACAAAAGAAGATATTTCGTAAATTATTTCAGGTGTTTTTTG	tatttatgaaatGGGGTATATTTATAAAGAAAGAGATGGATataatgtata	-0.6424
MMP0039	hypothetical protein	-	56934	55876	57023	37743	89	GATATTAGAAAAGTAGGGGATGTACTTAAGCAATATCAGGAAAATCCAGAAAATGTCTTGAAAAACATTCTGGAATAATTGGGGTTTAG	gaatcaatagaaagAAAGTACTAAAATATATGGTGAACAACAAtattaatg	N/A
MMP0047	radical SAM domain-containing protein	-	65498	64389	65498	446	0		cctccaattctaCTGTCAATTTTATATACCAATCATAATTAtttaaggtta	N/A
MMP0050	ribH; riboflavin synthase, beta subunit (6,7-dimethyl-8-ribityllumazine synthase)	+	66371	66784	66347	4728	24	ATTGTAAATCAATAGGGTGAAAAA	atcttgaactaTCAAAAAACTTATAATGTTTAAAAATCAAtgagactatta	-0.55087
MMP0058	mer; coenzyme F420-dependent N5,N10-methylenetetrahydromethanopterin reductase	+	72602	73564	72566	179947	36	GTTATATTAAAACTCTAGAAATAGGAAGGTGGCAGA	atttattgagaatagaaagtacattatattgctgattagtaattatacttg	-2.0323
MMP0062	50S ribosomal protein L31e	-	75380	75129	75425	42446	45	GATTTAATATTTATACATTTTTTAATCCATGCGGAGGTGCATAAT	tgttacccgctcaCCAAAATATTTAAATATTGTTTTTTCATAttctatatg	-0.61371
MMP0066	glnB; Nitrogen regulatory protein P-II	+	78446	78784	78408	6533	38	AAAATGTTGAATATATTTACTATTTTGGCGGTGTTAGT	tttcattgaaaaaTAGATACTATTATATATTTTTCAGAATATattttttca	-0.74388
MMP0069	methylated-DNA--protein-cysteine methyltransferase	+	80649	80948	80649	3006	2		ttattttttttaGAAATTTATTTTTATATTTTAAAATCAAAttatttttta	-0.88346
MMP0071	DNA primase small subunit	-	83734	82661	83767	831	33	GTTAATTTGGTTAATTAAGCGTTATGTGAAATT	tcatttttaaaagataagtttaattatagataatcacaatattatttaaag	N/A
MMP0076	deoxyribonuclease	-	87817	87608	87856	260596	39	AGCATCAATAGAGATGTATATAATACTAGGTGAATAAAT	caaataatgaactCAGATACTTATATATACTAGCAAATGAAGtgtaatata	-12.434
MMP0077	radical SAM domain-containing protein	+	87961	88689	87862	7892	99	ACACTTCATTTGCTAGTATATATAAGTATCTGAGTTCATTATTTGAGAACTTAACATTAAATACGTTTTGAATTTTAAAAACGATTTATCGGTGGTTAA	agccatatttattCACCTAGTATTATATACATCTCTATTGATgctatatta	-0.36914
MMP0080	glutamate synthase large subunit	+	90509	91600	90488	58930	21	ACCTAAAGTTGGAGGCTTATC	ctcttttatattCAATAATGTATATAAATGACTTTTTTCATaataggataa	-0.79768
MMP0091	hypothetical protein	-	102422	101838	102456	64509	34	GTTATTTTAATTTTCAACATTGATAGGTGTGAGT	tattattaaaccaattagttttttattaaattaactcgatattaagtaatg	N/A
MMP0095	hypothetical protein	+	104708	105892	104689	2460	19	AATCTCACCAGGTGATTTC	tctgtcgcacaaTGGGTATTTTTTTAAAACAGAATAATCTAtattcatata	N/A
MMP0101	hypothetical protein	-	110975	110490	110999	3218	24	GGCTCTAAACTCTTTGGTGAACAT	ctgttaaaaaaattgtttaatatttatatgttcaaaaagatatataattcg	-0.48761
MMP0105	hypothetical protein	+	114487	115014	114431	20862	56	ATTCATTCGGGGGAGGAATTTTTTTGAAATACGGAATGTTATTTTCAGGAATACTA	ttttaatccacTATTAACATTTATATATTACTTTCTCAGAtatgaataata	1.3067
MMP0108	ABC-type Iron(III)-binding periplasmic protein precursor	+	116352	117383	116334	985	18	ATTTTCGGAGGTGTAATA	ttttaagacctaatgatatcattaaataagataatcactctaactaatgta	N/A
MMP0110	ABC transporter:AAA ATPase	+	119023	119991	118897	363	126	ATCAGCAATGGTCTTTGAATCAACGATAAACAGGCAGCTTGGTGTCGGGGCATGCTACTCGATGTTCATGGTTATTTTGTCGATAATTGGGATATTGGGAATATTGAGATTGAAAGGGGATAAAAA	aagtcactgggttcgataatatttttaatgacggcaaatacaaaagtacta	0.56295
MMP0113	hypothetical protein	-	122641	121832	122670	9217	29	ACGTATCTTTAAGTTATTTAGGTGTTATT	caacactaaaaacatgttaaataaataccttgaatttcataaataaaataa	N/A
MMP0116	afuB_1; N-acetyl-gamma-glutamyl-phosphate reductase	+	124154	125185	124118	3366	36	AGCAAAATTTTCGCATTATTCTAAAAGGTGGTTTTA	attttaaagataaTCATTACTTTTTTATCCCATCAAGTTTTAatttataca	-0.68115
MMP0123	purT; Phosphoribosylglycinamide formyltransferase 2	+	129070	130236	129043	4743	27	AACCTTATTAACACGCATGGTGAAACA	atatattataACAAAATTTATTTATATTTTTTATCTATAaactgtaaaata	-1.286
MMP0127	hmd; H2-forming N5,N10-methylene-tetrahydromethanopterin dehydrogenease	-	134689	133625	134732	55288	43	ATATTACCTAGATTAATCTATAGTAAATACTGAGGTGTATGAT	tataatctaatGACTAATATTTATATAGGTATTAACCCTTaatagctttta	-1.854
MMP0128	cyclase	-	135565	134996	135576	332	11	GTGGAGAAAAT	aaatttataatgtatccaattataactaatattaaataaataatttctatg	N/A
MMP0129	hypothetical protein	+	135643	136299	135616	5416	27	ATTATAAATTTGGGCTTTGGTGATAAT	attttctccacatagaaattatttatttaatattagttataattggataca	-0.56787
MMP0133	guaB; IMP dehydrogenase	-	140947	139445	140952	7773	5	AGGTA	atccacgttaCCACCAGATTTATATATTAATTAAAATAAtatacaaaaaaa	-0.65585
MMP0148	acsA; acetyl-CoA synthetase, AMP-forming	+	158021	159931	157991	3663	30	AATAATGACAAATAAATTTGAGGGATGATA	ataattcctctgTAGAAATTTATATATACTTTGTCGTATCTataatgatta	1.5653
MMP0149	RNA methylase	-	161017	159965	161042	875	25	GAAATTTAAACCTACTGGTGATATG	tttcattaaaatCACTAAGATATATATGAATATAACACCTAtgatgttttg	N/A
MMP0152	citrate transporter	+	162132	163472	161895	12671	237	GTTCCTGATAGAATGAAACATTATCTATTCAGGTAATTTGTCGGAGACTAAACTTTTAACTCGGGAAAAACTCCCAGAAGTTCTTTAAAAACTACCAATCAAACAAGTTAGTAGTTATTCAAAAACTGATAGCCTAGTTTTATATGCATTCTCATTTTACACGATTTTTCAAAAAGTTTTTCTAATGTCGATTCGACGAGGTGAATTTATCGAAATTTAGATAAAAGAGGTGATTTT	tctgattcaaaTGAATAGTAATAAATATCACACAGAATATaggaataaaag	N/A
MMP0154	hypothetical protein	-	166640	165135	166736	6229	96	AGCAACATACTATTGTTATTTAAGTATAAATATATTTTCGGAAAAATTTTGCCAACACATCTGAGATCTAGTTATGAACCCAAAGGGGCTGGTTAT	ttaatctgtcCGCTAAGTTATTTAAAATATCATATATATaatgtacagtta	-0.30804
MMP0156	30S ribosomal protein S19e	+	167490	167915	167373	86390	117	GATTGCTCGGTCTTAAGGATTTTTAAATATTATTTTTAATGAATCCGTTAATTGTCCAGATTATCCGAATATGAGTTACAAAAGGATGAACTGAACGTTATTATTAGAGGTGTTTAC	tacttggaatcaGGGAAAGTAATATATATGGGGTGCAATTAttataataag	N/A
MMP0161	comB; 2-phosphosulfolactate phosphatase	-	171343	170597	171517	1745	174	AATATACAATGATAGTTTAGGAAACAAGATTTTATTTTTATTTATAAGGTAATAACCAAGACCAATTGCAGTTACAAACAAGATTGCTGCTAAAACAATTAGTATTAACAAAATCATGCCTAAATAATCAAAAATCCCTATATCAGTAAAATTCATTTTATCACGGTGAAATTC	gttccaattatcagaaaaattcttaatagaatggagtagaagttatttgta	-0.92206
MMP0163	arsA; Putative arsenical pump-driving ATPase	+	172067	173104	172046	21689	21	GATTAGCGATAAGGTGATATT	aaccctgttaatTAAAAACCTATAAAAACGTGTAGTTACTAactatcttag	-0.6528
MMP0164	cbiX%28s%29; Sirohydrochlorin cobaltochelatase	-	173586	173152	173627	32242	41	AAATATTAAAAATGAATTAAAAAATATTACAGGTGCAGATT	attccgatttaaaACGTAAATTATATATGGCTGTAATATAAAatagtcata	-0.63011
MMP0169	peptidase M50	+	177372	178499	177341	3598	31	AACGTTGATAATTACAATCGGTGAAGAAAAA	taaaatacacgatataaaaagttaagtactgtcgaaacatttctatttata	N/A
MMP0172	hypothetical protein	-	180415	180131	180438	275	23	GGGAATTATCTGGGGGGATAGTT	cagaaagttgtttTAGTTACATTTTTAAATTATTAATTTAATattctattg	1.995
MMP0174	HD phosphohydrolase	-	183072	181696	183072	3274	0		cccaatatatcCATATAAATTTATATATTTGTTTAAAGATattttgtagca	0.50961
MMP0175	hypothetical protein	+	183215	183679	183196	679	19	ACTAATTCAGGTGGCAAAA	ttttggagttaGCATAAGTATAATATACTAAATTTGTATAttacgttatta	N/A
MMP0181	hypothetical protein	-	191779	191240	191832	25808	53	GTCAATAAAATGACGTTTGTTTTAAAAATTTTAAGTTATATGGAAGTGATTAT	ttaaatttaTGTATAATTTTAAATAGTTATTATGGTAAtaatattagtccg	-0.77612
MMP0185	mtaP; 5'-methylthioadenosine phosphorylase	+	193763	194524	193701	2332	62	CAAAAATATTATCTAACAATTTTATTTTATCGCATAAATATTTGGCACATTCGGGTGATTAT	ccaaaagtgtcACCGTCACTATATATAATTTGAAACCGTTagtatttattc	-0.51614
MMP0187	thiC; thiamine biosynthesis protein, putative	-	196509	195229	196550	2887	41	ATGCTTGTATACTATTTAATTAAAGTTATAAAAGTGATATT	ataataccacttCGAATATTTATTTAAATAATCACTACATActaatacaga	-0.86246
MMP0188	diphthamide biosynthesis protein	+	196599	197528	196561	2772	38	ATGTAGTGATTATTTAAATAAATATTCGAAGTGGTATT	atatcacttttataactttaattaaatagtatacaagcatctgtattagta	N/A
MMP0190	hypothetical protein	-	199608	198646	199639	476	31	AAGAGATTTATAATTTGTAAAATGGGGGATT	tcttttgaatcaaTCGTTTAAGTTATATATTGATAAATCAAAattttatta	0.71748
MMP0191	hypothetical protein	-	200512	199808	200579	89	67	GTTTTGAAATTTTATTTGGAATTATAATTTAGCAATAATTGACATTAATACGCGTATCGTGATAAAA	aaaaggttaaaaatcaatattttttaaaaataatgcattaaaataataatg	-0.96235
MMP0194	hypothetical protein	+	202514	203332	202495	2256	19	ATTAACGGGGGTGATATTT	taaagtttgatccattaaatatatacctcggttttaaataaataataatta	0.6724
MMP0204	hypothetical protein	+	211471	212001	211426	1711	45	ATATAGAATAATTGAGATTTAAAAAGACATATAGGTAGATCGCCC	ttaaaaatgaattaTCTAAACTTTAATATTGGAATATACTAATatgtctga	-1.1036
MMP0209	hypothetical protein	-	217113	216559	217227	263	114	ATCAGAGAACAACTTTGTATGGTATGTTACACAATTTGTATGATATTATGTAGTATAAATATATTATGCTATACAATACGTATGATATACTATACAAAAATAAAGGTAATATTC	ttcatattttttcaaaagttttttcattcatgacaccactacaataataca	0.47928
MMP0210	hypothetical protein	+	217251	218150	217198	243	53	GTAACATACCATACAAAGTTGTTCTCTGATGTATTATTGTAGTGGTGTCATGA	cgtattgtataGCATAATATATTTATACTACATAATATCAtacaaattgtg	N/A
MMP0214	deoxyribonucleotide triphosphate pyrophosphatase	-	222096	221545	222134	8151	38	AGTATCGAAAATTAGGCAGATTGCATCCTGGTGATTTT	aaattatttttTGTAAGGCTATAAATATGTGCAAGCCCGAgttaaatgata	-0.47777
MMP0215	hypothetical protein	+	222212	222622	222189	1217	23	ATAAACTATCCGGGGGGATAATA	tttaactcgggCTTGCACATATTTATAGCCTTACAAAAAAtaattttatta	N/A
MMP0217	transcriptional repressor-like protein	-	225067	224723	225079	823	12	ATAGGTGATAGT	aatatacgaataTAAAAAATTATATATAACATTTGAACAATtgttcaaata	N/A
MMP0219	ppaC; inorganic pyrophosphatase, manganese-dependent	+	226294	227217	226082	5357	212	TAAGGATCCTACCAACTCTTACAACTCGCCCAAAAATTCGATCAAAGTTTTGTTACTCCAATTTCGAACCCGCTATCACAGCGAGAGTATTCACAAGCTCCATGTAGGTCGGTTAATTGAAGATGTTATTAATAAGTATCATTATGTATTTATAGTCTTTCCCGGCTTAAATAATATAAAAATCATTAATTTTTTCATTTTTGGTGATATAG	accctatgtcgagagtaaatgtacgaatttttgctgtattgtgatcacagt	-0.98475
MMP0221	putP; Sodium/proline symporter	+	229031	230509	228975	4960	56	GTATTACCAAATAGGATTTTCACATTGCGGTGTGATTTTCCAATGGAGTTGAAGTT	caaaaacgtatTCAAAATTTGTATATATTATTATCAAGATatttggttgag	-0.38948
MMP0226	ExsB family transcriptional regulator	-	234177	233476	234202	5291	25	AATTTAAAATAATAAAGGTGTTTTG	tcatttaattTATAAAATTTTAAATACCTTTGAAAATATaattccagacta	N/A
MMP0228	trm1; N2;N2-dimethylguanosine tRNA methyltransferase	+	236852	237973	236745	1207	107	ATAGGATAAGTAAGATTAATATATATCATTATCGATACGAAGTTCGAGCTTTAATTATATAAATAAGCTTAAAAACGGATATTTATGGATGTTTACTGGTGAAGCAG	atccagatattactggggtatttataactagaattatattaatcaatatca	N/A
MMP0230	metal dependent phosphohydrolase	-	239465	238779	239490	2860	25	TTTTATATATGCCCGAGGTGAATTA	accattttcatttaTCGAATGAAATATATAGTAATTTAATCTAtttattgt	-0.92629
MMP0239	hypothetical protein	+	244932	245789	244618	16251	314	GAGTTATAATCGTTATGGAACATTAAATGAAACCATAGTTGCTAATATATACTTAAATGGCCAAATGATCGCAATGCACGGCGAAGGATCACAAAGAAACGATTTTTCAAAAGATATTACAAATATTCTTAAAGATGGGGAAAATAGTTTAAAAATAGTTTCGGAGATCCCTCCCGCATATACAGTATCTTTTAAAATGAGAGATATTCAAATTTCAGAACCTACTCCAATTATAAACCTTCCAATATCTCCAAACGTGGATTTTTTAGCATTTATCCTATGTTTGATATTTTTGATGAAAAAAAAGTGGTAAA	gtgtcgaaatcatttagtattaataaggtggaagattatacatatatattg	0.45438
MMP0252	hypothetical protein	+	253425	253523	253209	52462	216	GTACAGATAGGTGATAGTATGATCCCTGTAACAATTTCTGAAGAAGCAATGGTGTTTATAAACGAAAAAATAAGCGATACGGGTTCAAAAGACTTGATCGTGTTTTTCGAAGGATTTGGTTGAGGAGGTCCTAAATTTGGGATTGACACAGCAAGTAAAATCCTTGAAACAGATGAAAAAATTTACGATGAAGATTTTAGGATCTTTATCGACAAA	aaactcactttcGCTATATATTAATATATTAGAAAATCTAAtatattcatg	0.45525
MMP0255	isoleucyl-tRNA synthetase-like protein	+	257381	258280	257118	7031	263	TCTAATAATATCAAAATGAACATTACTGGAAATCAGGGAATGACTGTAGGGGGAACTGGAGATATATTATGCGGAATTATCGGTGCAATTTACGCATGTAATGACGCATTTCCTTCAGCCTGCTGTGGAACTTATATAAATGGATATTGCGGAGATTTACTCGAAAAAGAGTACGGATATTATTACAATTCAACGGATATTATCAAAATATTGCCAAAAGCACTTAAAGAACTTTTATATTAATTAATTTATTGAGGGAACTC	gatttaagtcaACGGTAGTTTTAAAAGGCAGTCTCGATATaatattcaatt	N/A
MMP0260	rpl1P; LSU ribosomal protein L1P	-	261665	261024	261718	183366	53	GCCCCATGTTTAGATCGCATTGGCGCGATTAAATAATTACAGGAGGCATCAAC	gcctcttttaactCAGTAACTTATATATAATAGTAAGTGATAgtatgtctg	-0.69905
MMP0268	truA; tRNA pseudouridine synthase Related	-	268598	267810	268634	1909	36	ACATTCCAAGAAATCCTGAAATATAATTGTGATAAG	aaattcctaattTCGATAAATTAATATAATTGTAAAATATAtcgaaaagga	N/A
MMP0269	hypothetical protein	+	268844	270058	268823	309	21	AACAGTTTATCTCGTGATAAT	aagtcgaatgtttTAAAAATATTTAAATTTTAAGAAATATAAttattttta	N/A
MMP0274	hypE; hydrogenase expression/formation protein	+	273244	274248	273221	1942	23	AGTCTAAATTTGGAGTTGATCGC	cattaaaacaataTCGCAACCAATAAAAAATAAAATGACTAAttatcagta	-0.37934
MMP0275	periplasmic copper-binding protein	+	274455	277178	274443	150	12	GTAAGAGTTATA	ctttatttaaacaataagctataataatagcgttttagaaagttataattg	0.64692
MMP0277	TraB family protein	-	279509	278367	279526	2766	17	GATATATTGGTGGTAAA	cagattatttaTCAACAAATATATATAATCCATGATTGATatagctactag	0.88472
MMP0278	CBS domain-containing signal transduction protein	+	279585	280046	279564	21543	21	GATAAATAATCTGGTGGAAGA	ccaccaatatatctagtagctatatcaatcatggattatatatatttgttg	N/A
MMP0289	hypD; Hydrogenase expression/formation protein	-	290958	289876	290981	4301	23	ATCTTAATCAGACGAGGGAAATT	acaaaaattcactATGCTATTTTTATATAGTATTCTGTCATAattttggta	N/A
MMP0290	nac; conserved hypothetical archaeal protein	+	291206	291586	291168	9418	38	ATTCTAAACATATTCGAACTATTTATGAGGTGTTTATC	ttcagattcacttTATCAATATATTTATATCATGTTATCAAAttatagtta	-0.62508
MMP0294	Pyrrolo-quinoline quinone	+	294281	295129	294251	10871	30	GTAAATTCAAAAGCCATATCGGGGGATATC	aattaacgtcaaTGAAAACTAATATATAACATACAGGCATAgttatatgcg	0.61589
MMP0297	aIF-2_beta; translation initiation factor aIF-2 subunit beta	-	297758	297342	297874	16659	116	ATCGTGACAACTATATTAATTTAACGGCAAGTATATAAACAATGGACTAGAAAACAAGTTTAGAACTTGTACACTTTTTTACTACTATTAGTTTCTAATTTAAATTTGGTGAAAAC	gaattcacccgtcactaaactactagtataacctagtcttaacatcatgta	0.39767
MMP0298	rpl15; LSU ribosomal protein L15E	+	297985	298569	297887	69354	98	GACTAGGTTATACTAGTAGTTTAGTGACGGGTGAATTCCCGTAGGGCATGTAGCATTAAGCTGAACCCATAAACAGAATCGACGAAACAAGTGATACC	ttatatacttgCCGTTAAATTAATATAGTTGTCACGATACatgatgttaag	-0.32636
MMP0299	hypothetical protein	+	299518	299793	299489	568	29	GTCGGGGATTTACGTGTAATTTAAATATT	taatttccaagaataataattaaatagtcattaaaaacataatttaatatg	1.2428
MMP0302	hypothetical protein	+	301093	301452	300965	5881	128	GTTGAAATTTGGATGATTTCAAATGCAAAGATTGATATTCTGTTACTTCAAAGTGATGAAAGGATTTTAATATATGACCAAATAATTAACCTGCAAAAACCCGAAGTTCCCTTGTTTTGGTGTACAAA	attagtttttaTTTTAACGTTTATATAGTATCTTTTAAATaatgttatttg	N/A
MMP0306	oxidoreductase member subunit alpha	-	305053	303341	305073	6539	20	GTATTTGGTGGAGGGAAAAT	tatcacggaatctagcaatgttaaatatattcaaattcaaatttatatgtg	N/A
MMP0311	hypothetical protein	+	307302	307685	307287	21967	15	ATAGGTGGTGAGAGC	tccaagattgaTTAAAAAATATTAATACTTTGAGATACATatgttcttaaa	-0.32139
MMP0316	iorA1; indolepyruvate oxidoreductase subunit alpha 1	-	312596	310758	312652	3631	56	GTCACAACTTTTAAAGGAAAAATTAGTAATTTTAAAATCTATTAGAGGGAATTTTT	gctaacacgataTCGAAATATTTATATTATATACTGGTTAAaattttaaag	N/A
MMP0317	hypothetical protein	+	312964	314115	312849	23003	115	GATTTTTTTGAAAATACTGTTTTTCGAAATTTGGCAAAACATAAATATTTTCTAATGACAATATAGAACTAAGGTAGATTTGATTTATCCGAAACATGAATAAAGGTGGAAAAGT	aacatctgatttTAGATAAATATATAAAACTTAAATCAATAggtatattgg	-0.30428
MMP0318	lvD; Dihydroxy-acid dehydratase	-	315859	314207	315880	8047	21	AATCGTTAATGGTGGTAAGAT	ttaatttatacaTCGATACTTTTTTATTTAATTTGCTCGAAtattagctta	-0.63765
MMP0321	hypothetical protein	+	317627	318172	317587	4719	40	AGTTAAAAATAGTATGTTTGAATGATTACAGTGGATATCT	tttaataagtgatactaacatataaaatcaatgtagtagtataatattata	0.32834
MMP0325	glyceraldehyde-3-phosphate dehydrogenase	-	322191	321169	322262	5997	71	ATCTAAGTTAGAACTTTTTAAAAATAAATACTTTCTAAATAGGGGTAAAATAGATATAAACTGGTGATTTT	caaaaccgatttTCAAAAACGATATATAAATTAATATAGATaatatttata	-0.82483
MMP0331	histidine triad (HIT) protein	-	328304	327912	328330	615	26	CGAAATAAACTTAGGTGATTTTAATT	taaaattaaaaATATCATTTTTATATACCATTTAAACCATatcggttattc	-0.43421
MMP0335	hypothetical protein	+	332330	332743	332300	17927	30	ATCAATAGTATGGCGGAAAAGGTGAGGGGA	cccgaaataataTGGAAAGTTTTTTAAACCGTGCAAGGAATaataatatta	N/A
MMP0337	hypothetical protein	-	333661	333215	333734	1676	73	GTAGAAAAAAATTATGAAATATGGTATTCAAAACTTATTCAATAATTCCCAAATTAAGACTTATGGTGTAATC	caacttactgctactcaaatggtttaaacccaaaagacataagagaatatg	N/A
MMP0340	pycB; pyruvate carboxylase subunit B	+	335879	337588	335805	14389	74	GAATCTAATCAAAACAAGAGGAAACTCGTTTCTATCTTTTTTACTAATATTATGTTATTAAGCGAGGGATAACC	gatgatatcctTAAAAACATATAAATATCTAATTTAATATaaccaaaagag	-0.80468
MMP0344	hypothetical protein	-	341472	340591	341496	2084	24	GTAAATTTTAAAAGGGGATATATT	ttcgtaacaatTCAAAAATTTAAAATAATTTAAATTCAATagtctaaactg	-1.4952
MMP0346	2-hydroxyglutaryl-CoA dehydratase subunit D-like protein	-	343588	342467	343662	2663	74	AAGGTAAACCTTAGCTAAATGCCCTACCATTAATAAATCTAATAACTAACTTTCAATTAAAAATGGTGAAAATA	taactaatttaaTAGATACTTTTATATTTTATAAATAAAAGcttatacgta	0.40032
MMP0348	GPR1/FUN34/yaaH family protein	-	344812	344219	344833	3290	21	ATGATAGATTGAGGTAAAACC	tcatttttaataACCATATGAATATATACCAGAATCTATAAtgattaatca	1.7739
MMP0349	2-hydroxyglutaryl-CoA dehydratase subunit A-like protein	-	345679	344939	345727	4244	48	GCTGTCTTAAAGAATTTTATTATTTATTAATCAGGATTTGGTGTAAAA	catatgaagtaAAAACAGGTATAAAAAACTTAATAAGTAAataaacataag	-0.86397
MMP0350	hexapeptide repeat-containing transferase	+	345820	346410	345782	22911	38	GTATACTAAAAGATTATTTTACTAAAAGTGTGATATTT	gtttatttactTATTAAGTTTTTTATACCTGTTTTTACTTcatatgtgttg	N/A
MMP0359	glycosyl transferase	-	356598	355921	357008	26	410	GTATAATTCGGATTCCATACGGGCTATAATTTAACAATAAACCTATTAATGGCACTATTGCAATACTGAGTCCAAAACTAAGTGCAAAACGCTCGATATTTTCAAGACTGTTCTCTTTTTTGAATAATAAATTTATAAAAACATATCCTGGAAAAAATAATACAAAAGGAAGTCCTAAAACAATTCTTAAAGGGTTTTCGGGACTGAAAAATATGAAAAAGTTAAGAGTAATCGATAAAAAAATTATCAAAACAAGGTCCCACGTTTTTTTTAAATTCATTTTACCACCTAAACTACTAACAGATAATCTACTTAAAATAAATTGTTAGATCTAATTGTTGGATATATCCCACCTAAAAGAATTTATACATTAAATACATTTATTTTGTAAGGCATTTT…	cccaatgattgcaaataacataataaataaagtgatgctaatcattatagg	N/A
MMP0363	methanol dehydrogenase regulatory protein-like protein	-	360499	359558	360506	1353	7	GGTAATA	atgacattgatttgaatgatttaaaaagagtaatcaataacataaaagatg	N/A
MMP0369	hypothetical protein	+	364974	366938	364919	38833	55	ATCTATTCACTGTATTCGTGATCAATAATATAATGATAATAACGGAGGGATTATA	gtttcagattgGACTTAATTATAAATAATATAAGCGTATAaaatgattata	-0.35801
MMP0372	mtd; F420-dependent methylenetetrahydromethanopterin dehydrogenase	-	370065	369232	370095	17370	30	GGAAAGGAAATAATATCTTTCGGTGATATA	aaagatttcaaaTAGCAATTAATATATGCCCCTGAATTCAAaggtaatacg	-1.2357
MMP0373	hypothetical protein	+	370269	370517	370230	25954	39	GTAAAAGAGATTTAATTTATTCAAACGGAGGGGTATTTT	tggtggtaaaaAATAAAGGTATAAATAATGCCAAATACAGatataagagcg	N/A
MMP0381	3-isopropylmalate dehydratase small subunit	+	379027	379512	378953	3742	74	GTTACAGTTTTTAGTATATTTTTAATTTAAATTCGGAAAAATTCGGTTTTATTTTAGTTATTGATGGTGACATG	tttagaaaatatTAGTTAAATTTATATGTTCATTAAAGTAAtatttgagag	N/A
MMP0383	slp; S-layer protein	+	381781	383508	381748	1022453	33	GTAAAAAAAGTAACACAACAAAGGTGAATTACT	accgtttcaaaTGGTAAGGTATATATAGTGATGGCGACAAggctattcttg	N/A
MMP0386	HMmA; archaeal histone A	-	385485	385282	385506	221592	21	GTAAAAGATTGAGGTGATTTT	tgtggttttttCCGAAAGATTTATATATTTAGTTTTCCAAaattaaaactg	-0.38882
MMP0387	microsomal signal peptidase 21 KD subunit	+	385673	386296	385640	1085	33	AAGAATCCAAAAATCGCTAAATTAAATTAGAGT	taaacccaaaacCACAATGTAATTTATATTAGCTTACCTATattattatta	N/A
MMP0405	gch3; GTP cyclohydrolase III	+	404516	405316	404469	63367	47	ATTGCTTCGTAAACTGAAAAGTTAGCGGATTAATAAAGGAGATAATA	ataatattattgagtaatatatttattaagtgttatattaaagtcaaatta	0.61853
MMP0407	hypothetical protein	-	406542	406129	406595	10261	53	GAGTATTTAATTTAAATACCTTTTGGGATTATTAAAGACAACAGGAGAATAAA	tatttgaaatcgatagtttatttaataaatttaaaatctaatatacaattg	N/A
MMP0411	comD; Sulfopyruvate decarboxylase subunit alpha	-	410370	409867	410582	1537	212	GTGAAATCATTCTGTGTTCGGTTTCCTGCCTGACAATACAGGTATTTATGACAATTATGTCAGAATCGTCCACATTATCGGTCAATTCAAAATCTTCAAATTCATTAACTGAATTTTTTATTATTTGGGTGTCTGCAGTGTTTAAAGTGCAGCCGTATCCTTCAATGTAAATTTTCAATTTTATCACCAAAATAAAGCCGGATGGTGGAGTT	gcatcctgctaCGACAACTTTTTTATCCAATGATTTGAAAtattctattcg	-0.38573
MMP0413	hypothetical protein	+	411833	414028	411810	2789	23	GGGGAGATATAAAGGTGTCACTA	acaaagacccacataaaaacaatatatagttaggatttgacagaataattg	N/A
MMP0414	thrS; Threonyl-tRNA synthetase	-	415959	414091	416015	1898	56	ATAAATTTTATGTAAATTACCAGTACAACTAGATCCTTACTAAATAGAGGGAAAAA	ccgtaaaacacagTAATTAATTTTTTATATTGTGTATCCCAAttaaacata	-1.7294
MMP0419	sodium:neurotransmitter symporter	+	420466	421977	420440	3430	26	GTATTACAAAAAATGGTGGTGATCGT	aaatctaaaTGACAATTTATATATAATTTAAATTTTAAaaattaacgtttg	-0.60029
MMP0424	hypothetical protein	-	426530	426315	426549	39	19	AGGGTGAATGGTGATAAAA	agtgacattaagaaataatgttaaaattaaataactgttaatttaaattta	N/A
MMP0425	hypothetical protein	+	426937	427578	426910	1523	27	AAGAACGCTTGAAGGGCAGGTGGAAAA	aatttttataaacatagattatttacatgactttttttaaagatttaatca	0.41192
MMP0428	vanadium nitrogenase-associated-like protein N	-	430361	429261	430506	2919	145	ATTATTTGTAGTGCAAATTTATATTACGAATTAATATCTTTTTATTTATAACTCATCAAATATTTTGACCTCGAAATTTTTAAAATTTGAGAATAAATCCTAGAATATCAAAATTAGTAATAAAAACATACTTTAAAGTGATATC	tttaaaagagctattatttatatttatagttgtatcctcatattctatata	-0.72576
MMP0429	hypothetical protein	+	430621	430914	430559	4436	62	AGAGAGAAATGAAAACCCAAAATATCTCAAAAATAGCAGGTTGTATTTAGAGGAGGATATTT	atagaatatgaggatacaACTATAAATATAAATAATAGCTCTTTTAAatta	0.35689
MMP0431	rhodopsin-like GPCR superfamily protein	-	433031	431730	433053	6009	22	ATTCATTTTGGGAGGCGGTAGA	ctaattttgttTTTACCCCTTTATATACCTTATAAAACATaattgacagta	N/A
MMP0434	hypothetical protein	-	434763	434515	434800	1298	37	GAGGCCGAAAAAGCCATGCATAAATCGAGGGGGTATT	cggtaaaatcatgtgaacgtatattaacccttttgaaaatagaatatattg	0.93738
MMP0435	hypothetical protein	+	435021	435635	434939	1798	82	GATACTTCGATTATATTGTGGGGGAGTGTCGGGCCTTTAAAACAGCAATGAAGGTGAGTTTATTCCAAAAAAAGGGTTTTTT	cgattttttaaatTACATAAATTTATATATCCTGATGTTGTAggaatcatg	1.0464
MMP0437	hypothetical protein	+	436573	437676	436433	179	140	GTCTCTTGAAACAACGGAAGACGAATTTTATCCTGAAGCGTATTCTAAAATTGTATCCTATATCATGGATGACTCAAGGCAGAAATATTCTGGCGGAAAAATGAAATTTTCAGAAGTAATCGATCCCGATGGTGTAGCAA	ttaaaagaaaaagacggaagtatttacgtaatcgaggtaaatgataatccg	0.50735
MMP0438	hypothetical protein	-	438470	437673	438491	476	21	GTTTATAAATCGGTGGAAATT	aatatattttataataagacatataaaaaactaaagaatcagataattatg	-0.58438
MMP0443	rps24e; SSU ribosomal protein S24E	+	440936	441244	440750	43292	186	GATATGGCTTTAATCATTAAGGGTGAAGAAGACTTACTTACAATACCTGTAATCAAGTACTTCCCCGAGGATACCTCAGTCATTTACGGACAGCCTGATGAAGGCATGGTACTGTTAAAAATCACAGACGAACTGAAACAGAAAATTGAAAAACTTCTAAAAGAAATGGAAGAAAGGTGAATGGAT	ctgatgaagccaTAGAAAGGATTAAATACCTTTCCACCATAcatgatagag	0.44645
MMP0445	hypothetical protein	-	441783	441547	441878	131	95	ACAGGTTAAATTACAATCTAAATAGTGAAATAGTATCTATTTTATCAAAACTAATAAATGCTAATTAGTGCCGTTAATATAGAAAGGGGGGGACA	tttttgacgaatagtaaattataattatagctttttaaaaattatatcata	1.1543
MMP0447	nitrogenase-like protein	-	442889	442530	443032	3459	143	CAAAAGGAATCTCTGAAGAAGATGTTATCGATGCTCGCGGAAGAAGAAACTTTTTTGGTGCGGGCCGAGGTGGCAGAATGGGAAGGGGAATGGGAAGAGGGAGATTTTAATTATTTAACTTAATAAAAAAATAAGGCGATAAT	taaaagagaaaCAGGTAATGATATATCTGATGAAGAAGTAactaatttatc	0.66339
MMP0455	amino-acid ABC transporter	-	448449	447703	448478	3763	29	AAATTCAAACAGAGGTTGTGAGTAAAACT	aattttatggaataaataagtatttttaccataaagtttaaacttagtata	N/A
MMP0457	DEAD/DEAH box helicase domain-containing protein	+	450214	451830	449991	136278	223	GTTGGCGATGGATTGAATGTAAATCCTTTTGATCGGAAAGACTAATAGTCAAAGCCCAAATTTCTCCATGTCGTATGATTTATGAGGGTTTGACTACAACCTCGTGAATCATAATTTGGGAGTTATTTTACTCTTTTTAATTAATTATGATTTTTTCAAAAGATTATTCAGAATTTATATTCGCATTCATTTTTGACGTAAAATTCAAAAAAGAGGATATACT	agttcatttcaaGGCATAACTTGATATATGAGTATACAGTAttactactag	2.2533
MMP0460	hypothetical protein	+	456701	458044	456681	1540	20	ATTGACAAATAGGGGATACT	tcaattttcacaTGGAAACCTATTAAAAAATGAAATAACAAttaagatata	0.49552
MMP0465	hypothetical protein	-	463974	463612	464003	1358	29	ATATATCAAAAACCGTTAAAGGAAGAATC	tcatatttgctaaatagttctaaaatacgtcaattcatagatatagtatca	N/A
MMP0466	hypothetical protein	+	464129	464380	464110	3130	19	GTCAATCATTTCGCAATAA	gtatcaaaaattGCGAAACGTATATAAATGGTTATGACAGTgtattatttg	-1.1942
MMP0477	hypothetical protein	-	474264	474016	474276	647	12	ACGGTGATACAT	tatatataatttaatgatataatatatatcataatgatataatatatatca	N/A
MMP0480	hypothetical protein	+	475968	476249	475942	853	26	AATTACAATAGTTCAAAAGTTGAAAA	acattttttcacttaaattctaaaatacagggacttacaaaagaatattta	-0.746
MMP0484	sodium/hydrogen exchanger	-	481216	479516	481268	2427	52	ATGGAATATACTGCCGTGATTAAAAAAATTTTCAATAAACGAGAGGCTAAAC	tttaaattatatgatgatatttttatactcatttttagaaaaattatttta	N/A
MMP0485	hypothetical protein	+	481669	482484	481495	210	174	AGGAAGTTTAATGGTCAAATATCAATGCAATGCTTACAATGTTTTGAATGTTGGATCTATTTAAATACCGTCAGTTAAGGTTATATTTTGGTGATTTGGAAATATTTGATATTCTATCTATAACCTGTTTAAACATCATTAAATACTCTTTTAAGAAAAGTTAGGTGATAATCC	tctgaaaaacACAATACATTATTAAACGCCGATTACATAattaattattta	0.59226
MMP0486	hypothetical protein	+	482858	483295	482786	93	72	GACTGAGTAGTCAATCTTAATATTTAATAATGGAAATTAAATTATTAGAAAAAATAAAATCGAGGTAAAAAA	atttttcaagatACCTAAATTATATATATCAAAAAAACAAAgtattatttg	N/A
MMP0487	hypothetical protein	+	483526	485715	483478	704	48	GTTAAAAATACTAACCCATCATATTAATCCAAGACATAGGTGACTTAT	tagttacctacATAAAAATCATATATACCTCAATAAATAGacagattcccg	N/A
MMP0488	low molecular weight phosphotyrosine protein phosphatase	-	486212	485802	486242	171	30	ATCGAATTTTATAAATATTTCGGTGAAACA	tatatggatatatattggtatataaaaaacagtaaatatagttaacatata	N/A
MMP0492	hypothetical protein	-	488881	488162	489091	5361	210	GTAAAACAAAAATTAGTCTTAAGGAGTCTTCAATATCCTCCATAAAAAGTCTAGTTAATCTGAAATTACACTCTTTGCGATATTGGGAGCACTTGGAATGACGGGATTAGTTGGTTTTGGATACTTTAAACAGAACCCTGATGTTTTGAAGTTTTTAAGGAAAAAATAATTATTTTCTTTTTTACCTATTTTTAATACGAGGTAATAACC	aaatataacTAGAAAATAATATATATTACAACACTTATtcaattttatttg	N/A
MMP0496	glutamate synthase subunit-related	+	499642	501126	499602	3411	40	AGGACTTTTAATTAATAATTTAATCATTTGGGGGAGTTCA	ttagatgcgtatagatatgatttattaaacgccaattacataatttaatca	N/A
MMP0497	hypothetical protein	-	501839	501162	501862	109	23	ATTTTAAACATCGGGGGGAAATT	ttaatatccaattcaaactcaaatttataattgtgtatattctaagaatta	N/A
MMP0498	hypothetical protein	+	502095	502658	502017	1937	78	AATAAATTTATGAAGGCGTATATAAAGATGAATAAATTATTTTTAAGAATCGTAACATTTACGTTAGGACTGTTTATC	atcattaaaattaGGTTAAGATATAAATACTCGATCAATAAAtttaatata	0.61913
MMP0499	hypothetical protein	-	503530	502790	503586	133	56	GTCAACAAAATATACTTAAAACTTATTTGGTATATTCAAATAACCTTGTGATAAAT	acctaagttttACAAAAATTCTATATATGGTAAGTAATATatacttgagcg	N/A
MMP0500	Iron-sulfur flavoprotein-like protein	+	503825	504376	503624	3810	201	GTAAAACTTAGGTGATACTATGAGCAACTGTTGTACAAATGAAAACTGTAATTGTGCCGATCAAAACTGTCCAAACAGGGGCAATTGTGTAGCATGTATCAAGGCACATATACAAGCTGGAACTTTAGTTTACTGTATGCAAGAAATAGCAAATAAAGAGTAATTTAAAAAATCAAATTCCAAATAATACAAAGTGATATT	atattttgttgaCGCTCAAGTATATATTACTTACCATATATagaatttttg	-0.54567
MMP0501	hypothetical protein	-	506024	504522	506083	225	59	GTAAATTACTTAATTTAACAAGTTACTTTTTAAAAATAATCTTTTAGAGGGGGTATTTA	ctttttttaaaAGCCAACAAATATATAGGGCGTTTTAAAAaatttaaattg	1.6043
MMP0503	hypothetical protein	+	507985	508290	507721	86	264	GTAAGATATTGTAGCATTTAGAAAACATGTTTTATAAAAATATATTCTAACCGAAATTGACCTGATTCAAACATCCAAATTATTTTGGAGTAATATTGGCACATTAAAACCAATATTTTGTATGAAACGGGTTCTTCATGTTTTGTAGGCTATAACTTAAAATTACCTCTTAATTTCTGCTAAAGACGTTTTAAATTTATTTATTATCGTTTAAGCTTTAAAAAAATCGTAACTACTTTTAAAAAAACTAAATATTGGGATATT	gcccctattcacAAAATAAGCATTTATATGATTAAGTTATAgctttaaagg	N/A
MMP0505	hypothetical protein	-	510107	509394	510145	592	38	AGTTATAATTAGATCAGTTTTAAAAATAGGTGAGAACA	aaagcgcttgcagtatcattaatattcttacttgtcgcaactttagtatta	N/A
MMP0516	modD; molybdate transporter subunit	+	521710	522561	521648	1453	62	AAGTGATTTGGTGTTTGGTTTAAGTAATATTTAATTTAAAAAAACCTAAAAAGAGGTTTAAT	ttaaattattTGAAAAAGATTTTATATGCTGGTGAATTAaatgttaaatca	N/A
MMP0526	hypothetical protein	+	531626	532351	531615	1094	11	GATAACTTAAA	acaggtgttccACGTCAAATAATTATACTGTTTGGACAATacaattgttag	0.42501
MMP0528	hypothetical protein	-	533208	532987	533248	283	40	AAGCCATTCTGATTAAAACAAGTATTTTTTGGGGGAAGTT	ctcctgaaaaaCAATTAGACATATATACCACCTAAAAAATagaattaagta	N/A
MMP0529	sulfate transporter family protein	-	535291	533633	535355	202	64	ATCTAAAAAAATAAACTTCGTATTTAATTTAAAAAGATGCGTAACTTCTGGAGGGCACCAATAT	ccaattaaaaattTCGATATATTTATATACTGAAATTGCAATgcgttataa	N/A
MMP0530	hypothetical protein	+	535522	536139	535522	906	0		attgccaaaaatTGGTAACTTATATATACTTAAAAATATAAtcaaaagtta	-0.81414
MMP0533	hypothetical protein	+	538383	538952	538371	2010	12	GGGGTGATGTTT	aatttagctaaatttacttttttatacccattatgatataatttataaatg	1.3699
MMP0535	hypothetical protein	-	540915	540277	540915	3045	0		tgttttttaaaaAGATAAAATATAAATCTTTTGAAAACATAtataatatta	0.80793
MMP0538	hypothetical protein	+	542666	543277	542621	78	45	CAGAAATTTTAAATTAGCAAACTTACTGAAAATTGGGGTTTTTTC	taatcatcctgTCAGTTGTTTTATATATTATTTTTATAATactattatttc	-0.72652
MMP0542	hypothetical protein	+	546521	547150	546521	20723	0		ctttgttttaaaTAAAAATATTTATATATCTTACAACAAAAatttataata	1.0172
MMP0550	amino acid ABC transporter periplasmic protein	+	554163	554957	554129	273	34	GAATATTCTTAAAAGAACATCTGGTGAAGTTTAC	ttagctaatttttCAACAATTAATATATATTTTAATAGATAAtttagaatg	-1.1416
MMP0553	argF; Ornithine carbamoyltransferase	-	557555	556641	557602	11590	47	TTCAATATGTATTTTTTGATTGTTTCGATTTTACTAGCGGTGGTACT	cctaaatatttaggtatactttaaatataagatgtatattaaattttatct	0.32213
MMP0554	SAM-binding motif-containing protein	+	557679	558281	557642	1175	37	AAATATTTAGGATATTAAAGTCAAGAGTTGAAATGCC	tacatattgaagataaaatttaatatacatcttatatttaaagtataccta	-0.37786
MMP0559	hypothetical protein	+	560693	561211	560671	6237	22	ATTGAAGTGAAAAGGAGGGATT	tgaatttacattatttacgtttttataaattaaggtatatatgtttagata	N/A
MMP0563	hypothetical protein	-	563740	563258	563752	1571	12	GAGGGATAACTC	tttttttaaattctaaaaatttaactattttaaaatacagatattttttcg	N/A
MMP0568	transcriptional regulator-like protein	-	568318	567797	568431	13075	113	GAAAAGTATGGGGTGTAACACCGGTACTTCTTAAAAAATATTAAATAGGGGATAAAATAACTGAAAAAAACCACGTTGGCATTAAAATTAAACAGATGCGAGAAGGACAGAAC	ttttttctattcaACGATAATTTTTTAAAACTTAAATCCATAattataatg	N/A
MMP0572	slyD; Peptidylprolyl isomerase, FKBP-type	-	572407	571721	572452	105620	45	GATAATCTTTGCGATTGGATGTATTGAAACAAATTTGGTGAAACA	aattagtgatttTGACAAGATTTATATACTCTTTTATTTATacttgttgtg	-0.70398
MMP0581	hypothetical protein	+	577032	577814	577019	515	13	AAGGTGGTTTTTC	aaaacagttactcctataatatataaaaacagatgatttaaatatttctta	N/A
MMP0582	AzlC family protein	+	577959	578675	577948	947	11	TTGGAGAAATC	ttaagttttgtaaacagaattttaaataatttaagaaactaattatgaatt	0.61544
MMP0584	valS; Valyl-tRNA synthetase	-	581689	579029	581917	5770	228	AAAACGGATGATGATGAAAAGAGGGTTATCTGATTAATCGTGATGATATCTTTCATAAAGCTGAATCTGTTATTTTTTTATTATTCAGAGGATTAAAAATATAAATTCAAAAACACAAGTTTATGATAATTATATTCGCATTAATTATATTCATATTATCAATATTATGTTAAAATTTAAAAATTTTTATCGCTTTTGACGTTAATTTACCACAAATTGAGGGAAATA	ttaaataggttaaataaatcatttatacatcttattgatattatttaaaaa	-0.90104
MMP0585	UspA domain-containing protein	+	582112	582549	582092	23359	20	AATCAGAACGGGGTGAATTT	aatcgatttaaaTAAATAGTAATATATATTTTAAAAATTAAtattaaatta	0.31894
MMP0588	dph5; Diphthine synthase	+	584564	585331	584534	2774	30	ATTTCTATTTATTAAATCGGGTGAAACACA	atttttaattttacaattaagtttatgagctatatagtattattgatatta	-0.37411
MMP0593	walker type ATPase	-	589702	588917	589743	11196	41	GATATATAACTGTAATTAAAATATCAAAAGGTTGTGAGAAC	ctcggaaaaacATAAAAAAGTTATATACTATTTCGTTCATattcttctaag	-0.33767
MMP0596	C/D box methylation guide ribonucleoprotein complex aNOP56 subunit	+	591868	593298	591811	19041	57	ATTGATTAGAAGTTAAGAGTACATTTTTCATGGATTTATAAATTTTTAGGTGATTTT	ttatcgggtttTACGTAGTATTAAATACCCGAATGATTAAatagtttcaga	N/A
MMP0600	hypothetical protein	-	596920	596237	596956	4786	36	ATGATATTTTATTTTGTCAATTAGGGAGTGGTATAT	ttttaaacttttTAATTAAGTATTTATTCTGAAAAATTCTAtttttatata	0.46252
MMP0605	RNA-processing protein	+	600046	600600	600016	5724	30	GAAATTTAACTGCGTAATTGGTGAGATTTT	taaaatttctacaaaatctttttttaagtataaattatataatatttaacg	1.2461
MMP0609	pth2; Peptidyl-tRNA hydrolase	-	604824	604474	604875	10036	51	ACTTCATATAAAAAGAGATTCTTATTTAAAATATTTTTGGTTGGCGAGAAA	ttcaataataatCCCAAATGTTAAAATAGCAATTAACTATTagatatatta	-0.87929
MMP0610	tgtA; PUA domain:Queuine/other tRNA-ribosyltransferase:Uncharacterized domain 2:Archaeosine tRNA-ribosyltransferase	+	604972	606921	604892	6512	80	AATTGCTATTTTAACATTTGGGATTATTATTGAAAATTATCGATTTTTACAGATTATGAAGTTTAATTTATGGTGGAAAC	atattttaaataAGAATCTCTTTTTATATGAAGTAATATATctaatagtta	N/A
MMP0618	hypothetical protein	+	613463	613792	613436	10223	27	GTAGTCATTTTATAAGGGGGGAATCGC	ctgtgctttatAAAAAAACTATATATATCATGTTTCACACatatgtgtaag	-0.6315
MMP0621	xylose isomerase domain-containing protein	-	616645	615836	616645	308	0		ccataatatcccTCAAAACATTTATAATTAAAAATAACTATatttaaatca	0.45687
MMP0624	hypothetical protein	+	618397	618798	618369	7313	28	GGAAATAAAAATAGAAAAGGGGATATAA	ccaaaacagggaTAATTAAGTTTAAATAATTACAAATCAAAaattaaaatg	-1.0773
MMP0627	rpl34e; LSU ribosomal protein L34E	-	620047	619778	620070	102476	23	GAAAACCATTTGGAGGTTATACT	ctttccagtattaAGATAACCTTTTTATATTTGGTTACGATAgtaatgatg	N/A
MMP0629	hypothetical protein	+	620746	621144	620670	4372	76	GAGGCCATTATTTATATATAACTATTTACCCAAATCCAAAGAACATAAATCCAACGAAAATATTTTTGGTGTCAAT	aataaaaaatcgAATACCCCTTTATATATCTTGAAAAGTAAtatacttttg	-0.72465
MMP0633	rubrerythrin	+	625742	626323	625721	30745	21	ATGGCAAAAGAGGTGAATGTT	ttggttcaaaagtacaaataatatataaaatgaatatcataatctgataca	-0.56002
MMP0641	rpl7ae; LSU Ribosomal protein L7AE	-	633699	633346	633781	76341	82	GCCGCTCTTTTAAAACCATGATGATATGAGTGGGCGCCATCCGGATAAAAAAATTTTTTTAAGTGATGAAGGAGGTCATAAT	agtagattacaCCATAACTATTATATACCACTTTTCAATAtatggtagttg	-0.66857
MMP0643	hypothetical protein	+	634967	635980	634882	2347	85	GCTACTTTATTAAGAACTTTTTGATTCAATATTATTGCTAAATAGAATAATTTTAGTGATCCAGTAGAGATATATTGGTGATTTT	caTACAAAAGATAATAAATTTCAAATACCAAtaattatatataaaacagtg	N/A
MMP0646	hypothetical protein	+	638034	638234	637952	6187	82	AGTATTATTATAAACATAATTTATTAAAATTAATATTAATATTTTAAATTTATGTAAGATAAGCAGATTATGGGGATAGGTT	tattatcttttaCAGATATTTATATATATCATAATAATATAtttaaaatta	1.2665
MMP0649	carbamoyltransferase	-	641215	639680	641332	347	117	GTTTTTAATTTATTAACTCAAAATCTTATATAAATATTATGAAAACATAAAAATTGTAAGAATTGTTTATTTTAATTATCTCATCAGACATATATTAAATTAATTCAATGTGAAAGT	tttcatgagatcaccaagtaataaagacgtaatggatttaaaattaattcg	N/A
MMP0653	bile acid:sodium symporter	-	645609	644644	645727	173	118	GTCTTCACCTCTAATCTCACAATCTTTTATAGTATAATCATATATAATGATATCTAAAATTAGGCATAAACTATAATAAATTACGGCAAAACACGAACTTTTGGGCGAGGCGATATTA	tttcttttaaagcatctaatttaaaatctgagtcatagaataccttcattg	N/A
MMP0654	ilvC; Ketol-acid reductoisomerase	+	645729	646721	645710	18063	19	GAGATTAGAGGTGAAGACA	tatgcctaatttTAGATATCATTATATATGATTATACTATAaaagattgtg	-1.0039
MMP0658	MoaA/nifB/pqqE family protein	-	648938	648045	648959	9383	21	ATCAAACTTATGGTGATTATA	tccgaaattagtACAGTAAATTTTTATATTTAGAAGTATGAattatgaata	-0.63385
MMP0664	hypothetical protein	+	653984	654544	653663	5363	321	ATGCTTCACGGCCCTTTGTTTTTTGCATCAACATCAAAATTCAAAGACCTATTTGATTATGAAAATGACCCAATTGACGTGGTTATAGACTTTAATAAATCACGGGTTTATGATCATTCCGCAATTGAAGCAATAAATACGGTTGCAGAAAAATATACTCAGCATGGAAAGCAATTGCACCTCCTTAATTTGAGCAAGGATTGTGATAAATTAATTAAAAAAGCAGACAATATTGTAGAAGTTAGTATTCTCGATAATTTGATATGGCACGTGGCCGATGATAAATTAGAGTAACTCTCAAAATTAAAAAGGGGATTTTTA	gaaaagatgtatgggcaagtacaaaatctatgaagaacaaaaaagtataca	0.50393
MMP0666	Na/Pi-cotransporter II-like protein	-	656764	655139	656871	4414	107	CGAACTAGATTTTAAAAACCTTGATGTTCATATATTATGAATTATTTTATAATTAAAATGAATATAATATTGCATTATCTCTGATATCGATTATATTGGTGGAACAG	cttaattattAAATAAGTTTTAAATAACGTTAACTCCTTaagtgataattc	N/A
MMP0667	rps2P; SSU Ribosomal protein S2	+	657133	657795	657007	106534	126	GTTTAAATTTTTCTAATAGTCAATTTTTGAATTTGAAAGACTAAAACACAAATACGCATAAAAAAATATACCGCAAAAGGCTTTATTTTATCAAAGTCAAGAAACCACTTTTTTGGAGGAAGAAAA	atttccgtttttTAGAAAAGTATATATAGTAAATTACATATtcatatactg	-0.56801
MMP0677	hypothetical protein	-	665519	665043	665552	1385	33	AGTATATAAATATTGGCCAATGGCGGTGATAAT	tctaaatctaatCCACAAAGTATTTATGTCTTGCGGAAAATctatataata	-1.1423
MMP0678	hypothetical protein	+	665612	666622	665583	737	29	CTTTGTGGATTAGATTTAGAATTAAAAAT	ttGGCCAATATTTATATACTATTATATAGATtttccgcaagacataaatac	0.89638
MMP0679	Na+/H+ antiporter-like protein	-	668302	666725	668325	257	23	ATAGACTTTTTGGAGGTATATTT	tttctttttttAAGTAATTTATATATAGAATTTATTAATAatgtattaaaa	-1.4656
MMP0682	hypothetical protein	-	671097	670531	671118	3906	21	AACTAATTTACCGGTGGTATC	cgcccgaattaatTGGTAAATTATATAAATATTAAAAACCTAactttttta	N/A
MMP0686	fructose-bisphosphate aldolase	+	674140	674958	673824	14154	316	GTGAAATAAAAAATCAAAAATAAGGAATAAATACAAATGAAAAAGAGGGATGAAAATGACGCATACGCAGAGTAGCATCAGGAATTTGAATTGTATCGTAAATAAATTATGTGGCGCATTAGGGTTTAGATTGTTTTTTTCATACCAGTGGTATTATTAACTGCTGAGAATTGTTTGTTTAAGTAAACTGTATTCGTAAATTGTTCGATTGCAGGATTTTGCAGGTTTTAAGGAATTTAATGATAAGAGTATATTCTCCACACTATATACTATAAATCTAAAGAAGACACTATATAATTTTTAACGGTGATTGATT	aataatcaaaaTCGGAAAATATATATATCAATATAACTAGatgaatttctg	N/A
MMP0689	xanthine/uracil permease	+	677464	678765	677442	960	22	ATTAATTAACTGGGGTGAACTT	tttatgatgaaatgtaatctttatattcataatagttgcttatattatata	-0.54882
MMP0695	psmB; proteasome, subunit beta	-	684846	684187	684862	30286	16	ATTAAGTGGTGATAAG	atttttaaaaaCCGGTGAGTATATAAAGCATTTATTATAAattgattaata	N/A
MMP0700	ParR family transcriptional regulator	-	691787	691236	691847	876	60	ATATATATAACATTTAATTTAGGACTTTAAACCCCCCGAATAGAATAAATTGGTGTTTTA	attttttgctaCCGTCTGATTTATATAATATTATAGTGATagaatatcaga	N/A
MMP0704	ParA type ATPase	-	695277	694408	695307	14370	30	GATATTTATTTAACTTCTATCGGTGAGATT	tttgcccatatgGGTATATTTTTATATAGTATGTTATTCATtatataagtg	-1.5887
MMP0709	hypothetical protein	+	700387	700983	700355	19371	32	ATCTACATATACTTTCAACGGCGGTGATTAAA	atattattgaatagacatattttaaacacataaatgaatatacccatataa	0.30566
MMP0717	hypothetical protein	-	710851	710315	710873	725	22	ATTAAATTAGGAACTGAAAAAC	atcTGAAAACCTTGAAAAAGTATTTAATGAAAgaaatccatactctataaa	N/A
MMP0718	hypothetical protein	+	711235	711585	711213	5666	22	ACTTCGTTGGAGGGGATTTTTG	atttccttttaCCGATATATTTAAATGCAATGCTAATCATatattgttcta	0.83618
MMP0725	integral membrane protein	-	716882	716325	716959	808	77	GATTAGTTGGTGATGCGCTTAAATTTTTAGATATTTCTTTTTTATTTTAAATTATATTTTGTTATACGAGGTTAGTT	atccaataaaagAAAAAATTAATAAATAGGGGATTTTAGATaattaacatg	N/A
MMP0732	xseA; Exonuclease VII, large subunit:OB-fold nucleic acid binding domain	-	725891	724668	725933	3942	42	TTAAACTTAATCCGAATTTCAAAATTTCAAAATGGTCAAAAT	tttaatcattagcgagttgtctaaataatataaatgataaacagtatttct	N/A
MMP0736	PRC-barrel domain-containing protein	+	729123	729377	729102	6498	21	GAATTTAACGGGAGGAGTAGT	atattaacgatTAACAAATATTTTATATTACCTCGTTTATattattgaaag	-0.40547
MMP0738	elongation factor Tu domain-containing protein	-	731216	730287	731243	1700	27	GATTGAATAGAAACATGGGTGAAATTT	tttcaaaaaaTAGTATCTATTATATATCTAAAAACCTAAaattatgaaaag	-0.32261
MMP0742	hypothetical protein	+	736065	737234	736013	745	52	AATAACTAATCGCAATGTACCCGATTTATCAAAATTTTTAAAAGAGATATTT	ataagactaatttgaaaaactacttattaaagaaaatccataaaaatttta	N/A
MMP0752	hypothetical protein	+	742746	743045	742722	47	24	ATAGAAATCTAAAAGGGAAAAATC	gttttaaagataaaattcattaaaatacatacgttgagatattaacccaca	N/A
MMP0754	hypothetical protein	-	746163	744856	746228	310	65	ATATTATGATTTTGAGGTTATAATTTAAAACGGGGTAAAATATTAAATTTTTATGAGGGGCCAAT	gttttaattcaaaACGAAAATTTAATATTTTAATCGAGGTTAttatactta	0.40392
MMP0755	ATP/GTP-binding motif-containing protein	+	746442	748256	746264	1337	178	GTTTTGAATTAAAACAATTTTAAATTTCCTAAAAAAAGTGAACTCTTTTAAAATTTTAGTATTTTTGTGCAGATTTGTTTTATTTTTGAACATAAATAAAAAGTGTTTTATTGGGGCGGTTACAGAATAGTTGAATTATAACTTGATTTTATATGATTATTTAGAATAGGGGGATTAG	tcaaaatcataatataagtataataacctcgattaaaatattaaattttcg	0.85444
MMP0757	hypothetical protein	-	749875	749567	750078	1099	203	GTATATTGTCACAGATCTGAAAATTCTAGTAAATCGAATAGAATTCCGGAAGAAACAGATGTAAAAGCATTGGAATGCCGTAACAAATTACTTCTTGAAAAATTAACTGAAAATAAAATATCTAGCAAAAGAGTTGACGAATTACAACTTGCAATTGAAAAAGACTATGTTAAAAAATTCTGGATTTCTTCGAGGGGATAACT	atcatgtgattccatggtcttttatgtattctgacgacatatggaatttag	0.94113
MMP0761	hypothetical protein	+	752649	753023	752615	6899	34	ATACCCAAGTTAAAACCAAATTAAGGGGAGTTTT	tggtataccttaCACTAACTATTATATACTAATTAAATTATaataaggata	N/A
MMP0765	hypothetical protein	-	755509	754505	755531	69	22	ACCCCCAAAAGAGTGATTTATT	gttgttgtgTCTTTAAGTATAAATACCCCTTGAGCACAtaaataaaaactg	2.3402
MMP0768	hypothetical protein	-	759548	758130	759814	1326	266	GTAAATCCTGGATTGAGAGGAGAAAATATTCGTAAATATGATTTATTATTTGTATCTCCTGAAAATTACCGATACTCCAATAAAAGTTGGTATTTGGGCTTAGATCCTTATTTAAGAGAATTAAATTCTACTGAAAATTACAAAAATTCAGTTAAACCGTGGAAAGAAGATTTGGATCCATATTTGGAAGAAGTTTGGAATTACAGTGCAGATGGACAGAAAATTGCAATATTGTATAAAATAAATATTGAATAACTGGTGAAAAT	aaaatacacttaTCGAAAACAATATATCATTCTTTGAACTTaattcttggg	N/A
MMP0769	hypothetical protein	-	761437	759560	761817	1906	380	GGTGCTAGATCAGTACAAACCCCAACAGTTAAAACCTGATTGTTGGCCCCAGTATTATCTTCAGTACAACCTGAAAAAACTATTAAAAATATCGTTGAAATTATTAAAAATTTGGGATTAAACATTCTATTTCTCCATTGCCTGATTTTTTGAATTAATCAAGATTTTGATATATATTAAATATTAGATCTAATTTTCTAAATGAATTGGATAGATATATTAATATATGGATTAACAGGGGACAAAATGTTAAATATATTTGGATAAATTTTGTGCGTAATAAAAACAAACGATTATATTATAAAAAAACCTTAAATTGTTCACTAAATGAAATAACTACGAGGGGATTAATTATTTCAAAATTAAAATTACCATATCTG	ttaactctactTCAAAGCCTTTAAATTCCCCATCTTCAATatatgaagttg	0.77013
MMP0770	ABC transporter	+	761693	762445	761658	869	35	GATTAATTCAAAAAATCAGGCAATGGAGAAATAGA	ccaattcatttagaaaattagatctaatatttaatatatatcaaaatcttg	-0.47348
MMP0777	hypothetical protein	-	767464	766733	767826	1790	362	GTGGTGGTGAGGTTATGTGAACTTTGAATCAATAATTCTAATTATTCAATCCTACTGGATTCAGATTGTTTTGATCATGCTTGTAGCTGTTTTAATTAAAAATATTAAGGCAATTATCCTTGCCACCGCAGCTGTTTTTTTAATGAGTTATTTTGGATTCTTGAATCTTTCAAACCTTGAGTTTTCAGGAATCATTGAACAGGTTAATTCTTTAATCGGAGGTATTGAATGGCAGAAATTATTGGTAAGGTAAATCGAAAAAAAGGCTCTTTCGTCTACGTTGACGGTAAAGGAAACGTGATTCAAAAGAATCGAAGTGAAATGAAGAAAAAGGCAGGTAAAAAATCTAAACGGTGATATTT	atgcttggggcatgtgttggtgcaatagtcgcttattcagctaaaaaatag	-1.4016
MMP0785	dop; Chymotrypsin serine protease, family S1	+	775790	776566	775768	1178	22	ATGAATAATCGGGGGAGTAATT	tatccataattAAAAAAGGTTTTTAAATTTCTATTGAAATaattagtatca	0.70879
MMP0790	hypothetical protein	+	783205	783807	783173	95	32	AAGAAGCAGACTCATGCTTTCTGAGGTGAACT	aatgcgaacaaaaTCCACGTTTTTATATGTTTTGGAATTCAAgctaattta	N/A
MMP0792	membrane protein	+	784694	785689	784559	1965	135	GAGGGTTTTGAAGTTATATGGGCAGGACTTTCTAAAAACTAATTTTTAATTAACACATGGCTGATTAATCAATCTCTAAAATTTACCGATTATTTAGTATAATCTTAGCAATTAACTTAAAACCAAAATCTGAGG	aagtaatttcaagctatggtttatctaaagataaaaataaaataattgatg	N/A
MMP0798	hypothetical protein	-	791330	790662	791340	165	10	GAGGGGTACG	ttaaatttacaaaaaacaagtttttagaaaatgtaagcgttataaaaaagg	N/A
MMP0799	TetR family transcriptional regulator Member	+	791640	792218	791614	408	26	GACTAATCAGTCAGGATGAGATATAT	ataaatactagCCCAAATAATTATATATTAAAATAATTATatagttaattg	N/A
MMP0801	hypothetical protein	+	793433	794335	793204	380	229	GTAGATTGTGATTGCGATTCAAATCCTGCTGAGCCAACAATGGCAGATATTGGTATTTTAGCATCTCTTGATCAAGTTGCATTGGACCAGGCAAGTGTAGATCTAATTTACGCTGCACCGGACGGACAAGATCTAATCGAAAGAATGGAATCTAGAAATGGCCCCCATATTCTTGATTATGCAGCAGAAATTGGAATTGGAAGCTGCGAATATGAACTGGTGATATTGG	atgaagttggagataatgtagtttatatcaacgtcttaaatagaatgtctg	-0.70886
MMP0803	hypothetical protein	+	796127	797239	796074	327	53	ATCGAAGATTGCGTTTCAATTTACAGCGCATCCTATAAATAAGGGGCGAATAC	cagtggatacaatgggaatgttgtttacctgtgacagagctcagttaagta	N/A
MMP0809	phosphoribosylaminoimidazole carboxylase-like protein	+	801580	802365	801261	2517	319	GTACTGGTTGCGGTTACTGTATGCCCTGCCCTGCAAACGTGGATATCCCGACATGTTTTGGAATATACAACAACTTACACATGTTCCACGATGAAACCCAAAGATTCCAGTATTTCGCAACACTTAGTGATATATTCTGGACTAATGAACCGCATTTCGCATCACAGTGTACAAATTGCGGTATTTGTATAGAGAAATGTCCACAATATATTCAGATACCTGAAATGCTCGAAAAAGTTGTAGCTGAATTTGAAGGTCCTGATAATGATGAAAAAATGGCTATGGTAAAGAGCGTTTTTAAAATGTAGGTGAGTACCAA	cctcatagaacaagctgctttaaaatatggtgaattgttaaagattaactg	-0.68934
MMP0811	hypothetical protein	-	803621	803109	803632	4682	11	GAGGAGATATA	ttacaatatttTGGAATTATATTTATACCTAAAAAACATAttattcccacg	1.6649
MMP0813	hypothetical protein	+	806190	807299	806115	246	75	AGGTTTAAAATAATTTTATAATTTACTTAAATCACGTCCATAATAGTTGTTATAATATGGATTTTTAGGGGGAGT	aatttaaactttaaaaagttatttttaggcctgctactaaaatatcaatta	0.7858
MMP0815	hypothetical protein	-	810987	808687	811042	204	55	TTAAATATATGGCTAAACGGAGGGGATCAACATATCAACCCTAAAAAAACTCATA	cccgtttaaaaGGGAAAATATTATAAATAATTAACAGTATatttttcctct	-0.33973
MMP0816	seryl-tRNA synthetase-like protein	-	811486	811265	811513	826	27	AAGTAATTATCAAACGAGGTTTTACAA	tttacaaaaatatccaaagttattttaaaaatgtttattaagtctttttta	-0.547
MMP0821	vhcD; coenzyme F420-non-reducing hydrogenase subunit delta	+	815353	815775	815187	59	166	ATATTATTTAACAAGTATAAATTAGAAATTTTTATTAACATATATAGTTTTTTATTTGGCATCAGATTGTCTAATTTATATATTAATAATTGTTATACTCACATCAATTAGATAAACTATTGTAGGTATTAGTTTACCAAATATCTAATAACAATGAGGTGAAATT	tactacttttttataaaatatcttataaaatattattaaatactattttta	1.3839
MMP0823	vhcA; coenzyme F420-non-reducing hydrogenase subunit alpha	+	816716	818131	816439	382	277	GGGAATTGCTACAAGAGCTTCATGTGGTGCAATATGTCCAACAGCAGGAGTTCCATGTACTGGATGTTATGGACCTACTGATAAAGTAGTAGATCAGGGTGCTAAAATGGTTTCTGCGCTTGCATCTGATTATAAAATTGATGATGATAGAACAATGGATCCAAACGAACTTCCTAAACAGATACTGGATAAAGTGGGTAGTTTTTACAAATTTACGTTCCCAAGTGCATTAATTCCGATAAATAACAAAAGGTAAGATACTAAATACGGTGATATA	ggaacgcctgatccaaaaaaatgtctgcttgaacagggatacctctgcatg	0.59492
MMP0826	hypothetical protein	-	821915	821649	822123	907	208	GTTAACTTAATTTTTAAATTATAAATACGTTGCCAATTAAATTACTAATTAGTATTGAAAACAAGTCAAAATACCACATTATTAAAGACCATAACAAAGACCCCCCCACATACGTAATTTATATATATGCTTAGGTAATAAGTATTAATTAACTTTATATAAAATATGTAATTATATTTAGTTACAATATCTTAAAAAGGGGATTTTT	actcgtttacaacatatatgttaattaatagtttttacagataaatatatg	0.90696
MMP0827	hypothetical protein	+	822197	822490	822159	485	38	ATGTTGTAAACGAGTTTATTAGTTAAAAGGGGGATAAT	aaaaattaagttaacatatatttatctgtaaaaactattaattaacatata	N/A
MMP0833	hypothetical protein	+	827876	828784	827867	928	9	GGTGATATT	atttttaaaaattagtattttaaataataatattaaaatttattatatttg	N/A
MMP0834	mtbA; Uroporphyrinogen decarboxylase (URO-D)	-	829653	828790	830090	53	437	GGTACAATAATGTACACATTATTATGGTTTGCAGTCTGGTACTTTAACGGAATGGACAATCCATTATTCTATAAAATCTTATACTTATTATTCGGATTCTTCGCAGGATTCTTCGTTGTATGTTATGGACAGGTGAAATCATTATTCCCTATCTCAATAACAGGAACATCCACATCACTCCTCAACTTCTTCCCATTCTTTGGTGGCGCAGTACTCCAGCAAGTTTGTGGTTTAGTAATCGCAAGCTACGGGCTTAATGCATTAGGTGGATACACAAGTGCAGGATACCAAATGGCATGGTTATTACTTGCTGTTGGAATGGTTATTGCAACAATTTGCGTTTATTTCTCTGAAGAAAAAGGACTTTAAGTCTATTAAATTTTTTTCTTTTTTTATATT…	gatacatcgcagataaagttttaaaatcaagaaaaaagacattaattatcg	0.91059
MMP0835	hypothetical protein	-	831026	829722	831082	57	56	AGGTCTTAAGTTTTAAGATACCTAAAATTAAACAATAACTATTTTTGAGGTCATAC	aaaatctaataCCATTATCAATATATATAGGTAATTAAATaatccaatgaa	N/A
MMP0838	hypothetical protein	+	833339	834007	833097	121	242	ATTCGTAAAATGAGGCGATATTTTGAAAATCACTCCATTTAAATCATATTTAACCGCATTTATATTCTTTTTATCTGCAATATTGTTTGGAATATTCTTAAAATCGGAGACTGGCGAGTTAAGTATTATTTATACAATTTTAAAAGATTTAGGAATTGTATTTTTAGTTATTGGAATTATACTTCAAATAAAACTTAAAAAATCTAAAAAATAACTTATTTTTTAACTTAAATGGCAATATT	aataaattatattTCAAAAGATTTTTATAAATTCCAGATTGAaatatatta	N/A
MMP0839	hypothetical protein	-	834489	834019	834741	2079	252	GTAAACAGGATTATATTAGGACAAGAAAATGGGGAAATCAAAGAAAATTTGGATCCCCACTCAATTGCACTTCATTTTTGTTCAATATACGAAGGATTACCTTTAGTTTCGTATTATACGAACAAAAAATTCGATGAAACAGCAAGAACAATATTTAACTCATTTTGGGATATTATAAAAAATTAATTCTTCGCGGACAAGAACCGACCGGGTGGCCGGTAAATAATAGGAACGTGTGGGTGGTGAAACTTT	aaatatgggaagTAAATAATAATATATATGAAAACATCATAaatggattag	0.70948
MMP0841	hypothetical protein	+	835811	836656	835460	180	351	ACCTCGGAAATTACGAATTCCGGGGGTAAGGGGGATATATTCGTGTGTGAAAAAACGCGAAAAAACTAGTTCTTTAAACCGCATCTATTTTTTTATTTTTTAAATTGTTATGTAAATTTATTTCTTTTTCAAAAGAATTGTAAACTTTATTTTACATTTTCCGAACGTTTTATTTAGTATTATATAATAAAAAGCTTAAATTGATAAACTGTCTTGATTTATTCAAGAATTCTTCATTGTGTGCTCATGTTTGAAAACTCTCAAAACTCATATTAAAATAGTGCCTTGAATATTTATTTTTTTATATTCTTTTTGAAAATAATTGATTATAGATTAAAAAATGGTGGGTTT	atttacacctgACGTAAATTTAAAATATGGGAATTTTTAAactatatatta	1.9462
MMP0843	hypothetical protein	+	837214	837441	837043	1148	171	ATACTTATTGGAAATTACATTTCAATGAAGAAACTCTATGAATCGTTAAAAAAAGATTTAAATTTAAGTTAAGATGTGTATTGAATTTTTAAAAATTGTTATCAAAAGGTTTAAATTAAAGTAACCATGGTATTGAGTATAACTAATCTTAACTATTCAGCGGTGGTATAC	cactgttttcaaCCCAAGTTAAAATATACGTTACAGGCTATaaaccaatta	0.80747
MMP0846	hypothetical protein	+	838896	839165	838876	117	20	GTACTACTGAGGGTGGTTTT	ggcctaaaaatGGGCAAATTATATATATCGCTATAATTAGatattaaaacg	N/A
MMP0848	peptide methionine sulfoxide reductase	-	840371	839898	840475	282	104	ACAAAATCTTCTTAAATATAAAATAACTGAATAAACGGGGAAGAAATGGACATTAAATAACTTAAATTTTTAAGCAATAATATATTTTTTAAAAGGTGGGGGCT	gatttacaattcaAATAAACATTTATATGGCTAAATATATAAtttaataca	1.747
MMP0849	L-lysine/ homoserine-homoserine lactone exporter family protein	+	840626	841249	840605	775	21	CTAAAAAATTATGGTGTTAGC	cgttaaaattgcCCGCAGGGGTTAAATATCATGAATACATAactaaatacc	-0.39704
MMP0852	hypothetical protein	-	843745	843266	843773	608	28	ATTAAATTTTGTTTGAGGGGATTTAAAA	ctaagcgtattaagtaaaatatatcaatcttaaaaatcaaataatatcata	-0.5783
MMP0853	nifH; nitrogenase iron protein (nitrogenase component II)	+	844090	844917	844010	3020	80	ACCGGAAAGAAGCTTCCGTATAATAACTAAAAGATCGGAAATAAATTTCCGAAAGACAACAATATATAGAGGCCTAAAAA	ttttgatagggGCGAAAACTTTATATAGTAAATAATCTATagcatagttca	N/A
MMP0863	CBS domain-containing protein	+	854513	854989	854492	2927	21	AGAGTTATTTTGGGGGATTTT	taaaattaaaatgaaaagtttaattattttaaaaaaacataatttatgcta	1.8247
MMP0865	aminotransferase (subgroup II) adenosylmethionine-8-amino-7-oxononanoate aminotransferase	-	857625	856222	857683	8262	58	AATATTAATAAAAAACTTAAATTGGATTAAAACAATTTAAAAATCTCTGGTGTTTTAA	caaatttttttCGAAAAACCTTATATCTGCTAAATTCATAtttttgagata	N/A
MMP0873	hypothetical protein	+	864944	866647	864920	6596	24	AATTGTTATCATCGAGGGATTTTT	ttaaaatatttaGAGAAAGTTTTAAATTATTTAAAGTTTAAttttatttta	N/A
MMP0874	SAM-binding motif-containing protein	-	867458	866661	867543	3342	85	ACAAAAATAATGGGGTGAAATTATCGAAGTAGACTGGGCTGAACATTATCGGAAAAATCATGCAAAAACACAATTTAAGTCTGAA	tttttaaaaataaaTCATATGTAATATATACAAGAACATATAAtattatta	2.799
MMP0875	slpB; S layer protein	+	867911	869512	867647	2168	264	GTAAATGAATGTACTAAATATGATTTATTTTATAATATATCATACAGAATTTTCAACAGACCTCGTTTAATTTGCTAAAGTATCCATATGTAAGAATACATATATAATAGTAAACTATAGTGATTACTATTTTATAAAAAAAGTAATTAGTTATAATTACATTATATAAAGGTGAAACTAGAGGCGCGCATAATCACAATAACTGAGAGACTTATTAAATTCCAGATAATTTATTTTTAAAAAATTAAATAAACAGGTGAATAA	attaaaaaaaTCATAAAATTTATATATTATTCATAATTAttacataatttg	1.4251
MMP0878	ribonuclease P-like protein	+	871531	871923	871488	233	43	GCGTTTATTATTTTTATTTTAGTATATATAGGGGAAATATAAG	aacacaataaTCACCAAGTTTTTATAACTGGCCCAATTAttataaatattg	N/A
MMP0879	serS; Seryl-tRNA synthetase	-	873739	872195	873760	20355	21	GTAAATTGATCGGTGATTTTC	attcagtgagcaTACTAAAATTTAAAAACTATTAGGTAAAAcacatatctg	-0.40087
MMP0889	cobalt transport protein CbiM	-	881593	880955	881639	39826	46	GTAATAAATATCTTAAAAAATTATTACTCTAAAAATGGGTGAGGCA	gtaataaaataTAATAACATATAAATACTGAGTTATGTCTagtattatctg	N/A
MMP0891	exonuclease	+	884248	884823	884200	1753	48	ATCTTGAAAGATAAATTATTGAAAATTTAAAATTAAAACGTGTTAAAG	ttctttaattagatataaagcttaaataacctgatatatatagttgagtta	0.70426
MMP0892	GCN5-like N-acetyltransferase	-	885395	884847	885422	987	27	GAAGTTATCAGACGCCGAGAGGAAAAT	aacaaaattttagaataactaataaattcatgtatgttttaagggtatatg	N/A
MMP0893	pyrG; CTP synthase	+	885559	887160	885450	7437	109	ATTAGTTATTCTAAAATTTTGTTTTCAAAAAATCGGGAAACATTTATATTTGATTGAATAATATTTCTAAAATTATTATTTTGATTTTACTATTTATCGAGGGATTCTG	tcctctcggcgtCTGATAACTTCATATACCCTTAAAACATAcatgaattta	-0.7076
MMP0897	argJ; Ornithine acetyltransferase	+	890226	891452	890198	4234	28	GTTAATTAAATTCAAGAGATGATGAAAC	atattgctttGAATAAATTTTTTATACTTAGAATAAAAAtaagttgcagag	-0.66783
MMP0898	cellulose-binding protein	-	894625	891545	894654	6341	29	TTATTAGTTAACAATCAAAAGGTGATTTT	tgaagttcattTACAAACGTTAATATAGGGGGGATATTATagtttttacct	-1.6914
MMP0899	ATP/GTP-binding motif-containing protein	+	894927	895586	894918	330	9	GGTGTAATC	taaatcaatatccattaagttttttaatatgtttttactactgtatctctg	N/A
MMP0901	ATP/GTP-binding motif-containing protein	-	897316	896279	897431	27619	115	AGTAGTAGTTGATGGAAACACGGGAACTGTTAAAATTAAAGAACAGTAAACTAAAAACATACTTTCCTACTATTTTGAATATTTATTTACATTTTAAAATGTGTGAGATGAGACT	attcccctcgtGGATAAAGTTAATATAGATGAAATTAAAGatggcgatata	1.1549
MMP0908	CBS domain-containing protein	+	901511	901891	901389	2704	122	GCATTAAAATAATATAAATAGGACATTCCACGCTAGTTCATAAATACAGCGGATGTGTCACAAATACACATTTCTTTATTTTAATTATATATTAATCTATCGAAAAAGAGAGGGGAACGTTT	aatataatctaTGAGTTCCATTATATAGTGTGAATTCAAAataatagactg	N/A
MMP0911	iron-sulfur flavoprotein	-	903480	902899	903516	7398	36	AATTTTTAACAAGATATTAGCGAAGAGGCGATTTTT	caaaaagataaCCGATAAGCATTTATTCTATTTTTCATTAaagttttttta	N/A
MMP0916	PRC-barrel domain-containing protein	+	905585	905833	905352	30171	233	GTTAACAATTCTTGTAATCGCATAGAGTCCTTTTGTGTAGTCACAAAAGATGATGACTATGTTGGAACGCCCTCGATTAATATGGGTGGATACATACCTTTAGGTATCAATATATTAACTCCAAAACATGGTGAACAGACCGAAATTCTCCATGTAATTAAAGATATTATTGTAAATGTCAATACTCTCTCCGATAAAAAACTGGTTGAAACTTTAATTAATAAGGTGGTTGA	ccacaattaagCCGAAAGTTATTAATAGTATAATACAGGAttatctatttg	N/A
MMP0920	ahcY; S-adenosyl-L-homocysteine hydrolase	-	910461	909214	910505	46483	44	GCTAAAGAATTTGCTAAAGATTTTTTTATAACTATGGTGAAACA	aatagagatttctTACTAAAATTTATATTGTATGAAACCAAAtatgatttg	-0.59471
MMP0923	dapB; Dihydrodipicolinate reductase	+	911732	912544	911444	10782	288	GACATCTAAATTAGATGTAATTACTTCAGAAATCGATAACGTATTATCAAGTATTGATAACAATTCTGAAAAAATAATCGACGCATTGGATGCCCAAGATGTCAAAATTTCAGGACTTTTAAACCTTCTTCAGGAAATTTACGAAGGAGTGCAGGATATAAAATATATTTTAAAAGAATTTACTCCTGAAAATATAGACAAGGCTTCTGGTGTCGTAGATAATTTAAAATGTAAAATTGATAGTTATATGGACAATATTAACGAAAAAGCGGAAGCTTAGGTGGAAAT	gaatcaattaataataaactggatatattaatagcttcaaataatgaacag	-0.59438
MMP0934	hypothetical protein	-	923158	922112	923211	6781	53	GTTTGTACGAACTTGTGAATAATTTTAATTTTTAATTTACAAAAGGTGTTATT	taatatcaaggctaaacatttttaatcataaatggcaatataataatcttg	N/A
MMP0935	hypothetical protein	+	923434	923931	923406	3455	28	GCACTCAATAAAAAATAATAGGAGTATT	ctatttagcttGAAATACCTTATTATAGTAGTTTTTTAAAtaatttaatag	N/A
MMP0943	taqD; glycerol-3-phosphate cytidyltransferase	-	930278	929826	930287	5238	9	AGTGATATA	aaaaaatggcaAAGATAGTATTATAAACTTAAAATAGCTAataactacaaa	N/A
MMP0944	hypothetical protein	-	931311	930301	931372	17	61	AATTACAACTAAATGGGGTTTAATCCTATATTTGTTTTTATTTGTTTATAACGGGGATTCT	gatccatcaaTCAAAATGTTCATATATCACACCCTGACAaattaataatta	0.40451
MMP0945	glyceraldehyde-3-phosphate ferredoxin oxidoreductase	+	931400	933241	931367	1612	33	GTAATTAATTATTAATTTGTCAGGGTGTGATAT	ccccgttataaacaaataaaaacaaatataggattaaaccccatttagttg	-0.616
MMP0947	hisG; ATP phosphoribosyltransferase	-	935744	934878	935840	11487	96	AGCAAACATATTTATGCAAAAAAACGTACCTAAATTTAAGATTAATTGATATTATTTGGTTTAATTTTTTAATTTTCATAATTCATAGGTGATATT	acctaaaatatatattatgttcttatacctgtaattataatcctttttgta	-0.46954
MMP0948	hypothetical protein	+	936026	936382	936000	6097	26	CATAATAAATTTAAAAGGGGGAACCA	agaaccaaaattCTGAAAACTATATATAATATGATGATTTAacttaaatcc	0.55423
MMP0952	aIF-5A; translation initiation factor IF-5a	-	940636	940241	940724	47874	88	AGCCTTTTTTCAGGACTAACTAGCTTATATAGCATTTGAGATAATTGCTATATAATTTCAAACACTACAAGCTTAAAATGGTGATATT	gaactaaaatgcTAAAAAATTATATATATAATAAAAATATAttattcgaaa	0.34165
MMP0955	sucD; succinate--CoA ligase (ADP-forming); alpha subunit	+	942852	943718	942801	15393	51	ACGGATTTTTGATATTCATTGATTATTCACTCTTTTTAGTAGTGAGGTGAA	ttattccataaGATGAATCTTTATATATTATAGGATAATAtctggatatta	-0.73845
MMP0959	trxB; thioredoxin reductase	-	948177	947275	948195	1895	18	AGAACAGCAGGTGGTTTG	atttaatatttTATACTATTTTATATATTTTTAAAAACAGagtattattca	N/A
MMP0961	hypothetical protein	+	949611	951110	949520	14777	91	GGCTAATAATTAAACAAACTGCCTGTAAATTAAATAGGGCGCTGTTTAAAGCTTGAGCCGTTTAGGTATCCAATCAATAGGGGGATAGGAT	tttatttattttgaaaaaccatataatatactatgttcatatttttatatg	-0.65076
MMP0965	formylmethanofuran dehydrogenase subunit E-like protein	-	953087	952509	953131	19035	44	AAAGGATGATAACTTGTAAAGTATCCGCACAAAATGGTGAAAAT	tactttaaaataaTAAAAACTTATAAAAAGTAATACGATATAtgggattta	N/A
MMP0967	hypothetical protein	+	954150	954581	954080	15228	70	ATATCATGATTAATTTGATTGGTATTAAGTCTAATTTTAAACGTCTTTAATATAAAATAAGAGCGAAAAT	cgattttaaaataaatacttataaaaggaaatatcaaggtatattaaaata	N/A
MMP0972	hypothetical protein	-	959908	959495	959928	484	20	GACTACGCGGGGGCAATATT	attgcgattaaTCGAAAAAACTATATACTTCTTTAAACTTattattttatg	0.86611
MMP0976	hypothetical protein	+	962612	963268	962592	819	20	TAAACTAAACTTGTGAAAAA	taataattctatCCGGAATAAGTATATAATTAGTAAAAATAtaattgattt	N/A
MMP0985	cdhA; CO dehydrogenase/acetyl-CoA synthase complex subunit alpha	-	972377	970041	972397	48016	20	ATGACAAATCGGTGATGGTC	taatgcctgttgTACTAAACTATATATATTTTAAAATGTCAttataaatca	0.88178
MMP0992	hypothetical protein	+	980566	981087	980358	6324	208	ATAGTTTAACAGAGGGCTTTTATGAATAACATCTACCTGTTCGCAATATCTCTTGGAATAGGTTTTATATGTTCTTTCTCCATTTTGAGAATAATTATACGGAAAAAGAAGAAAAATAAGGCTAAAAAGCGCGAAGAATTAAAAGATGAAGTAATAAAAGGGCTTCAAAAATTAAAATAAACAACAGGATATTAAAAGGGGTCTAAAA	acagatatagaTAAAAATGGTTAAATATCCCAGAAAATATaatggtatcca	N/A
MMP0997	blue (type1) copper domain-containing protein	-	983239	982883	983261	1790	22	ATGGGTTTGTGGGGGGATTGTC	tttccagagtaTCAAAAATTAATTATACCTTTTTAAAAATaatgtttaata	N/A
MMP1001	hypothetical protein	+	985324	986544	985259	755	65	GTAAAAAAAGCCCAAATAATGGATAAATTTGAAAAAATGTAATTTAAAAATTTCAAAGGGATTTT	actaaatccatAAAATAAGTTTAAATTCATTGAATACATAagtattatttg	N/A
MMP1012	exoA; exonuclease III	-	997898	997149	997898	20823	0		ttttaaagacattatagtattttataggtttttcagcataacagtatttta	0.33434
MMP1016	CBS domain-containing signal transduction protein	+	1003113	1004354	1003088	20927	25	ATGGACTCGAAAAGGGGTGAAAGTC	tcaaaatcataTCGGAAACCATATAAAATCTCAAAATCATaaaatatacca	0.34642
MMP1017	lysC; Aspartate kinase	-	1005802	1004396	1005872	1973	70	AAACCATAATATTTGAAGTATGGAACATGAATCAATATATTATAATTTATTATTTAAAAGGTGGTGTTGT	tttagccaattgaATGATAAGTTTAAATAATATTTCACTGATtaattgata	-0.43743
MMP1018	cimA; (R)-citramalate synthase	+	1005952	1007430	1005847	11173	105	GTTCCATACTTCAAATATTATGGTTTATCAATTAATCAGTGAAATATTATTTAAACTTATCATTCAATTGGCTAAATACTAAAACTAATGGTGCGAGAGGATAAA	aaccaaacaaCACCACCTTTTAAATAATAAATTATAATAtattgattcatg	N/A
MMP1023	TetR family transcriptional regulator	-	1012843	1012241	1012867	7250	24	ATACCTTCTGGTAGGTATGGTATC	ttaccattttttCAGATAAGTTTATATATACAAACGTCAATgtaaagtaca	N/A
MMP1026	argS; Arginyl-tRNA synthetase	-	1017447	1015747	1017502	11430	55	ATTGCATGATATAAGATTTAAGAACGTAAAATAGAAACACAAGGCGAGGCAGATT	accttttttcgTGTTTAATTATATATATTTAAAAGCCATGaatatatgtta	-1.0511
MMP1028	hypothetical protein	+	1019501	1021543	1019391	3745	110	ACGTGTAATCGTCAAAATACATGTAATATTACCGTGATAAAACATTTGGAATTTATGTAATTATTATTCTTTAAAAAATTTATAATCTGGAAAATTTGGAAGAGATTTTT	ttacaccttttaCGTATATCTTAATATATTTTGTTTATATActataataaa	N/A
MMP1032	rpa; replication protein A	-	1025389	1023461	1025452	13715	63	AGCTTTTATGTAGGTAAGGTAGATACTTCTGAATACTTCTGAAAAATTCACCGGTGTAGTTTT	tcatatattataTACAAACAAATATAAAAATGGATGTTCAAcattattata	N/A
MMP1035	hypothetical protein	+	1029175	1029588	1029137	8183	38	GTGCACTATATAAATAATCTAATCTTTAAAGGTGTATC	cagatattataCAATAAACTATATATTGTTCTTAGCAAATagattatttag	0.38941
MMP1038	atpH; A1A0 ATPase, subunit H	+	1031411	1031719	1031389	82052	22	ATTCTTCAAAGGAGGTTATTCT	atcttggaagTAATAAAATATATATAGGTATTCTACGGGatatactaatta	-0.86231
MMP1050	hypothetical protein	-	1042586	1041939	1042630	5915	44	ACTTAATTATTTTTTAATTTTGTTAATATTTGGTCGTGAGATAG	tatggaaaaaaGTTTTAGTTTTAAATAGTTTAAATACAAAtagattattta	N/A
MMP1052	hypothetical protein	+	1043791	1044585	1043757	1526	34	AAAGTTATTTTGATAATGGATTTTTGGTGGATTT	ttaggattggtTTCAAAAGTATATATACTAGCCGATTTTAtatatttatta	N/A
MMP1054	hdrC2; heterodisulfide reductase; subunit C2	-	1046104	1045550	1046116	11290	12	GAGGTGTTAAGG	taggatatCGATTACTAATAAATATATTATATATAAAcagaagtatcctag	N/A
MMP1056	hypothetical protein	+	1046564	1047766	1046506	4633	58	GTAACAATTTTAAAAAAGGAAATTAAATCAATTTAATCTTACCAATTAAAGTGATAGC	cctcatcacaAAAAACAGTACTTATACCAGATAAAACAAaagatgatgttg	N/A
MMP1057	hypothetical protein	-	1048824	1047763	1048840	499	16	GTATGAGGTGTATATC	tcatctggtttgTAAATAAATTTTTATGCCATGCTCTATATttagctattg	N/A
MMP1060	cysS; Cysteinyl-tRNA synthetase	+	1051556	1052986	1051338	5872	218	AATGAAAACAAAAGTAAATGACGATTTAGAAACAAGCATTTTAAACATTTTTGCCGCAGGAGATGGAGCCGGACTTTCAAGAGATATCACAAATTCTTGTGCAACAGGCATGCTTGCTGCTCGCGGAATTCTTAAAAAAGAAGGAATTACAGATATTTTTAAAGATGAAAATACAAATTGGCAGGAAAAAGTAGAAAGCATGAAATAAAGGGGAAGTT	gtttctaatgaccatacattattatatgcgccagaaattaagtattatgca	0.42328
MMP1065	BadM/Rrf2 family transcriptional regulator	-	1058234	1057800	1058276	3230	42	GTGATTTTATTTAAGTTATTTGATTTACACGTTGTGAAATTG	aatgaataaaatagataacattaagaaaaagaatattcgtatatagacatg	N/A
MMP1066	molybdenum cofactor biosynthesis protein MoaC	+	1058344	1058805	1058293	131	51	ATTCTTTTTCTTAATGTTATCTATTTTATTCATTCAAAAAAGGCGATTATC	caacgtgtaaatcaaataacttaaataaaatcacatgtctatatacgaata	-1.8073
MMP1070	hypothetical protein	-	1063030	1062398	1063043	20704	13	TTACATTATTACA	ttaattatttttTAGTTAAACTTATATTTTTTTAAATCATAaatttatact	-0.34367
MMP1078	hypothetical protein	+	1068603	1069547	1068577	166	26	AGGATTTGATTTGTAAGGGGGTTTTC	ttaacgcctaaactaatactttatatccttttaattaatcatacatataaa	1.0575
MMP1087	hypothetical protein	-	1079520	1078474	1079823	20	303	GCAGTAAATCTATTTCTAAAAAATTTAAATTTAGTCAAAAGACTCGGAAAGTAGGGTTGTGGGGATATAACAATTATTTCTTTAAAGAATCTTTTCATTTCATCAACAGGATATTTAACGAAAGGATCCCCTACAACTTTTCCCCTCTTGTCGGGATAACATGGGGTTAATACCAACAAAGTTTTTTCAGTTAATTCATTCATTTTCCTAACCAGCGTTTTAAATACATTCATATATTATTCCATTGTTATTTAATTTAATGCTTTTTAGTTTAAGATATGCCATATAATAGCTGGGTGTAAT	gataaaaaacagtaacattttcataagaataatcttggaaaacattacttg	N/A
MMP1094	ppsA; phosphoenolpyruvate synthase	-	1088161	1085885	1088218	15803	57	GTAATCATAGTTATTTTTGATAGAAGAAACATGAATTGAACGAATGGAGGATTCAAC	aaatgagcccTACAAAATATTATATATCTGAGATGTATAaaatagaaattg	-0.57589
MMP1095	phosphate-binding protein	+	1088405	1089244	1088383	646	22	ATAAACCTGGGAGGTGTCTCCT	aaaataccaaaaTAGAAACATTTATATACATTTGATGTGTAgggtatacca	N/A
MMP1100	transcriptional regulator	-	1093040	1092633	1093124	6219	84	AAGTCCTTTGAAGTGGGGGAGCTTTAAATGGCTATTTTATATTGGGTTAAATTTTCAATATATAGTTGAGAGTGGGGCGATATA	tagttggccttACAAAAACTTTATATTACACGTTTATGAAatatataatta	1.1063
MMP1103	hypothetical protein	+	1095173	1095817	1094877	4153	296	GAACTCACGAACGCGAGAAAACGAGGGGTAATGGTTCGTGTAATTCTTGAAGAAGAAGTCGGATCAAATATTTTAGCCCAGAGCAAACTTTCAAGCCAGCATATCCTGGTAAAATTCCATGATTCTAAAAAAACACACAATAAATTAATAATAGTTGATGATACCGTTATTGTTGGAAGCCATAACTGGACTGATAAAGCCCTTTTTGAAAATAAAGAATCAGCAATTGCAGTATCTAATGAAGACGTTCTTAACATTGAAAAAGAATATTTTGAATCATTGTGGAGGTCTATCGA	ttattatgtttTCGATATACTTAAATCCAAAGATCTCCGAattaattgatg	N/A
MMP1109	hypothetical protein	-	1100138	1099029	1100303	8047	165	ATTCTATTTATGGTGCTGTATTGTTATCGATGTGCGAAATCGGCATCAATTACGGTTTTTTAGTTACGATGTTAATGTTTTTGTATGTTTCAGAAAATCTGCATAAAAAGCCCATAATTAATAAAAAAATATTTTAATCGTTTATTTTAGTGTTAAAGTGGTATA	atttggaataaTCAGTAAGTTAATATATAAAAAGAGCGATactaaaatata	0.51671
MMP1116	cellulase	+	1106057	1107109	1106022	6506	35	AAAATTGAGTAGTTAAGAAATAAGCTGGTGATTTT	aatctagtttaaaacaatcatatttaaatcatggaatagatatcattatga	-1.3907
MMP1118	hypothetical protein	-	1107998	1107681	1108017	1529	19	ATTTGAGGATAATTTTTGG	acttttgatataagaatgtattaaatagaataaacttacatttttaatata	-0.71332
MMP1123	radical SAM domain-containing protein	-	1114225	1112909	1114408	81785	183	GCAATTGACGCATAAAGACTAAATGTTCTTTTTATGCACTTGGTGGATGATGAACGGAGTAGCTTCTGATTTATGATGAAAGATGGGCGAGCTGACACCAATTTTTTTATTCTGAAAAACTAAATTTTTATATCTCTTCTTTTAACTACTAACTTTTATACTATTCTTCATTTTGGCGGTAAA	agtttaattttaCAATCACCTTTATATAGTGAATCCGAGATactaatgatg	-0.60302
MMP1126	proliferating-cell nucleolar antigen	+	1116003	1116881	1115899	2978	104	GTTATTATAGGAATCCTCGCAAATACGTTTGGAAATGGCGAATACATTCACAACACCGTCGGTTTTGTGTTTTTTCCCACAATTACAGTTTTTACGATTTTGCT	gttcattattttgtatattattaatataccttggaaacatatttagaatcg	0.75908
MMP1131	peptide chain release factor 1	-	1122094	1120835	1122184	2749	90	AATTCAAGCTTACACGTGATTTTAAATCCATTTCTCTTAATTTACGGAAATCGGCATATACAAACGCGAAGACTATTTTAAGGTGGACAT	ctaatatataataGAGAAAACTATATATAGTTTTTAAAAATAttcaatata	N/A
MMP1134	type A flavoprotein	+	1123998	1125221	1123956	4358	42	ATCAATAACTCAATTCTTATCCAAATTTTGGAGGGCATTTTC	tatttctaaatataaaattatataaatagattctttttataaattataata	-1.3419
MMP1135	flavodoxin:beta-lactamase-like	+	1125405	1126625	1125381	7221	24	AAGAAATAATAGCAGGTGAACGAT	cggatttcgtaaggttaacctaatatttaagccccgttataggtatattca	N/A
MMP1136	rubrerythrin	+	1126811	1127230	1126757	5175	54	GAAATTAAAAATAGAAGTAAATTTCAAAATATATAACGATATAAGGTGAAAATT	ataaaacctaaaatatactttttataatagataaaaacaatacaaattttg	N/A
MMP1137	Lrp/AsnC family transcriptional regulator	-	1127854	1127432	1127902	6181	48	AATGAAATAAGGATTTTTTTAGTTTTTAGATATGTGCTGGTGAAAACA	actaaataatGTATAACGTATATATATAGGTTGATATCAatataaaaaaca	N/A
MMP1140	fdxA; ferredoxin	+	1129653	1129898	1129607	6823	46	AGAACTAAATCTGTTAAAAATTCAGAAAATTTCAAACGTGAGAGTT	acgattttaggaAGGATAGTGTTAAATATATTTCAATGCCAttattaatta	N/A
MMP1145	minD; Septum formation inhibitor-activating ATPase	+	1134778	1135566	1134742	308	36	AATTACACGATTTATTTTGTTTTATTTGGTGATTTC	ccgttacaaataactaaatacaaatactttaaattaaataataagtagtta	N/A
MMP1148	small nuclear ribonucleoprotein	-	1137660	1137442	1137706	32015	46	ACGAATTAGAATTAGCAGTTGTTTTTTTATTATGCGAGGTGCGAAT	gacgtacttactTGGAAAGTATTATATAGCAGAACTATTTAtttatttcta	-0.96275
MMP1149	leuC; 3-isopropylmalate dehydratase	+	1137792	1139066	1137744	8491	48	AAGTAAGTACGTCTTATTTGTCATATGGTGCTATATGGAGGTATAAAC	aattctaattcgTAGAAATAAATAAATAGTTCTGCTATATAatactttcca	N/A
MMP1153	ehbN; energy-converting hydrogenase B subunit N	-	1142571	1141444	1142661	2881	90	ACTAATTATCATAATTGATAATGATATTTCTAAATTTTAAATTATCAAAATCAGGATTCATTTAATTTATTTTTGAAAAAGGGAAAAATC	aaatagagaaaacaaataatcattaataatataagtacagatgactagtta	N/A
MMP1173	zinc/iron permease	-	1156740	1155931	1156791	378	51	ATTGAAAAATATTCAAAAACCTATTTTTTCAAGTTTAATCGGGGAAAATTT	tttttagaataattggggatttatatatttcaaaaataatattttttaata	N/A
MMP1178	periplasmic binding protein	+	1160235	1161356	1160213	154665	22	AGATATTAATTCAGGTGGTATT	gtaatactataTCGAAAAATATATGTAATAATAATACTACattttttaaaa	0.53302
MMP1182	transport system permease	+	1165563	1166609	1165537	13096	26	AAGTGTATTACCAAAACAGGGATAAC	tttcataatatTAAATACTTATTTATAGGTTAAAATAATActtattttata	0.44706
MMP1184	N-acetyltransferase-like protein	-	1167916	1167389	1167964	202	48	ATATAAACTGCGTTTTATTTTAAAAATAATCTGATTAAGGGTGTTTTT	cgaggggtttatctcttctatatatactagataattgattacagtactata	N/A
MMP1185	hydrogen uptake protein:hydrogenase maturation protease HycI	+	1168035	1168574	1167990	6134	45	ATATATAGAAGAGATAAACCCCTCGAATAAAACTTGGTGAGATTT	ttttaaaataaaACGCAGTTTATATATAGTACTGTAATCAAttatctagta	N/A
MMP1188	hypothetical protein	-	1171585	1171310	1171642	42356	57	GCAATAGTTGAATTTACAGTTCTTTTTTATTTAAAACACGGCCAATGAGGTGAACCC	tttgaagtaataCCTTAATCTTTAAATAGGATATCACTAAAtcatattatg	N/A
MMP1191	mch; N5,N10-methenyltetrahydromethanopterin cyclohydrolase	+	1173159	1174130	1173138	7713	21	GAATATAAAAAAGGTGGAACA	tttaaatcaaaTCAAAAGTTATAAAAATTAAAAAATGTCTaaaaaacatag	-1.3891
MMP1196	hypothetical protein	+	1183142	1183690	1183121	1717	21	AATCTATGATGTGGTGAAAAC	ttacgaacgattTCGATATATTTAAAAAGTTAAAATCGTTAtacaataaca	N/A
MMP1199	phosphate transporter PhoU	+	1185544	1186398	1185493	4058	51	AATGAACTATTATTCAAATTATATGAAATTTAATTCATCAAAGGGGATACT	aattaataattaCCTTTAAATTTATATATTTTTAAAACATAttctttttta	N/A
MMP1205	aroA; 3-phosphoshikimate-1-carboxyvinyltransferase	-	1192568	1191279	1192620	3309	52	GCTAATCATATAAAGTATTTAATTCAATATTAATATTATATTCGGTGATTTA	tgtatctaaaTCAATATTTATTAATATCTATTAGCCATAattcaggtattg	-0.61699
MMP1207	30S ribosomal protein S6e	+	1194298	1194672	1194201	128182	97	GACGGGAATTTAGGAAAATTTTTGGAAAAATAAATTTTTAGAGCTTTTTCGCGAACGATTTGAAACAAGGTATATTGAAAAAAAACGAGGTAATATC	gttgctttttgCCAAAAACTATAAAAGTAATAAGTTAGTAatagaacaaag	0.35284
MMP1221	SAM-binding motif-containing protein	-	1210704	1210159	1210734	27697	30	GTTAATCAAAATAATAAATAATGTGAAAAA	tttaaaaattaAGCTAATGTATAAGTAGCCAAAATCAGTAtttataacttg	N/A
MMP1222	radA; DNA repair and recombination protein radA	+	1210853	1211821	1210832	1493	21	ATCTAACAAAAAGGTGAAGTT	aaatattaacaatcacggtatttttatacacatattactattctcatcata	-1.2509
MMP1224	ABC-type amino acid transport/signal transduction systems periplasmic component-related	+	1213682	1214446	1213654	3778	28	ATCTGTTATCAACCATAAAGGAGATAAT	accaaatcataTGTAAAAGTTAATATATCTTTAAAGTAAAgaatattagta	N/A
MMP1226	geranylgeranyl reductase	-	1216503	1215346	1216543	341	40	AAAAACTATTAACCTTTCGAAAAAATTTTTTAGGAATACC	gaacaagtttttagcgaaactatattaaaatgatatttaatataagattta	0.75988
MMP1229	FUN14 family protein	+	1217998	1218300	1217640	2172	358	GACGTTATTGTCTATAACAAAAATTATGGGATATTCATAGAAATTGGCGAAGAATATAATTATGCTGAACTAATTACAGAAAATTTAAACGAAAATAGATATTTCATGGAAAATATTGATGATATTGTAGGTAAAAATATTATAAATCGAACAATTATTGAAAATGAAGACTTGTTGCTTGGAACTTACGTGTTAGAAAATGGAATTCCTGTTGGTGACATTAATAACAGCTTATTTAAAATGAATATTACTTCAACGTCTTAAAAAACATTTAATTTTTAAGACCCAAATAAAAAGATATAAAAAATGATTTAACGAATAAATAATATCAATATAAAAGCGTAAAAAGGTATAAATC	attacgttcaaaaaccagatcttaaatacaataaaccccttaattataacg	N/A
MMP1233	formate dehydrogenase accessory protein FdhD	-	1221598	1220873	1221610	4285	12	AATATTGATGGT	agctcatagtatcacagttaTTTAAACAATTATATGCTTTAAGTTATAAta	N/A
MMP1240	Sep-tRNA:Cys-tRNA synthetase	+	1225667	1226809	1225485	8540	182	ATTTAAGGGTGCGCTACCTTGAAAATATTGCAATTATTGAGCTAACAAAGAACGAATCGGAAAAAATATTTGATAATGATTCGATAGAAAGAATAAATACGGAACTTAAAAAAATAGGGTTTGAAAAGGTTGTACTCGACCTCAATTTTAAATAATTAAATTACGCGAGAATTGGTGATTTT	atcgaatttagCAGAAGAGTTTATAAAATTAAACTTCCATattgaaagtta	N/A
MMP1242	nadA; Quinolinate synthetase A	-	1228102	1227185	1228226	1626	124	ACTTTAGATGAGATGGCAAAACACCTCGTTATTGAATCTTTGAAAATCAAAAAAGAATTACTGAAAAACTAATAACCTAATAAAATAATGATTCAGGTTAAAATCACAAAGTTCTGGTGTTTTT	tagttggcaCGGGTAAATTTATAAAAGATATGGAACCAataacaccataca	-0.67694
MMP1244	fwdH; tungsten containing formylmethanofuran dehydrogenase, subunit H	+	1228973	1229419	1228953	56140	20	GACTCACATGAGATGAAATT	tttgaatttagAAGAATCTTATATATAGAAATGAAGCTTAtgttgtatatg	-0.49975
MMP1263	hypothetical protein	-	1246815	1246003	1247253	26374	438	GTGCCACAAAACAGGCCCACAAAATCCAAGATTCCGATTTCAAAAATTGCAAGGGAGGGCCGTAAATTTGGTGTAGGAATTTGCCTTGTTTCACAAAGACCAAAAACCCTTGACCAAGAGTCGCTATCCCAGTGCAACAACTTTATAATTTCAAAATTAATTGAGCCAAGCGATCAAAAACATGTCCAACACGCATCAGAAAATTTAAGTGAGGACTTATTAAACCAGCTTCCAGGATTAAACGTTGGAGAAGCTGTGATAATTGGCCCTTGTTTGAAAATTCCTGCAATGGTAAAAATAAAAAGATTTGAAGGAGAATATGGTGGTGAAGACGTTAAATTTGATGAGCTTTGGACTACTGAAAAAGAAAAGAATATTCCTGAATTTATAGAAAGTAAT…	caaaagttgcaaaaccaatatttataatatatgaggaagcacatcttattg	0.55875
MMP1275	hypothetical protein	-	1260421	1259867	1260498	21134	77	ATCGAACAAAACACGCAAATTTATGCGGTTTGAGATATATTCTAACTTAATAATGATTAATTCTAACGGTGCAGAAT	tagcggaattaaatagttattttaaataccaatatactttttcatataata	N/A
MMP1276	hypothetical protein	+	1260684	1261130	1260658	173	26	AATTTAATTTTAGGGGGTTTGGGAAT	tactaagatctgcaaaactagtataatgttgaagaactatagtcataatta	0.83019
MMP1281	GCN5-like N-acetyltransferase	+	1264147	1264653	1264118	754	29	GTTTATTAATATCTTTCGATGGTGTTACT	tgtttcataCCCTACCTTTTTTATATTTTTTAAGTATAtagaattaaactg	-0.38124
MMP1283	hypothetical protein	-	1265489	1265286	1265498	7444	9	GGTGGTAAA	atctatgaaaatggtacaaagctatataatttaaaggtatataataaaatg	0.73456
MMP1284	DEAD/DEAH box helicase domain-containing protein	+	1265602	1268037	1265534	2043	68	ACCATTTTCATAGATTTATAATATTATCTGTAATTTATGGTTTTTATTAGTGATTATTTGGTGAATCC	agacattttaccACCATTTTATTATATACCTTTAAATTATAtagctttgta	N/A
MMP1286	DNA primase	+	1269354	1270664	1269278	11283	76	GATGAAATTAGAATAATGATTTCGAGAAAATTTGGTTTTGAGACTGGTCGGTTAAACTTCATAAGGAGGATCATTT	aagaaaattttcatattaattatatatacaaaaaatattataagtagatag	N/A
MMP1289	rpl10e; LSU ribosomal protein L10E	-	1272892	1272371	1272945	19579	53	AGCACGCTTATGAATGGCTTTTTTATAAACACGAAGCATATGGAGGAACAATT	ccattctgccttAAGAAATGTTTATATATCATTAGATAGATgtatattgta	N/A
MMP1301	fdhC; Formate transporter	-	1288015	1287191	1288056	255497	41	AGTACCCCACAAGACCACAATATTCACATGGAGGTAATATC	tatcgttccaacCGATAACTATAATATATACTACATACATAtgtggtgtta	-1.1028
MMP1305	hypothetical protein	+	1291237	1292640	1291137	2496	100	ACCTACGACAATATAATATTTATAGATTACGAAGCATATATATTGTTATTTGCTTACCTGTGCTTTAAACTTATTATTTAATCTAAATACTGGTGTTATT	actcggagcacacatcaaatatataaatacgacctaatatactaataaaaa	N/A
MMP1308	tal; Transaldolase	-	1295331	1294684	1295355	39599	24	AGCGAAACACAAAATGGTGAAAGG	attttcaagctACATTACTTATAAATATCTTTATTTATAAcgttaataaaa	N/A
MMP1329	ferredoxin	+	1310751	1310939	1310729	61044	22	GTAAAAAAAATGAGGGGATAAA	cagccccaataTTACAAGATTTTAATACTTTGAGTTTTAAaatatattgtg	0.35202
MMP1330	hydrogenase assembly chaperone hypC/hupF	-	1311231	1310965	1311267	10628	36	ATCACTTTTATCTTAGGTTATTTCGGGTGAAATCAA	ttaaaatttttaTCGATATTTATAAATAGATTAATTACAGAtttagaaata	N/A
MMP1336	selB; Archaeal translation factor specialized for selenocysteine insertion	-	1318126	1316720	1318163	4344	37	ATATTATTTTATAGGAATCGGTTATAAGGGTAAGAAA	gtTCAAAATTTATTTATCCTTTTATATCTAAgtgcatatataatctaggta	N/A
MMP1337	hydrogenase maturation protease	+	1318233	1318715	1318179	629	54	GCACTTAGATATAAAAGGATAAATAAATTTTGAACTGATTTTTTGGTGATAGAT	tcttacccttataaccgattCCTATAAAATAATATACCTAGATTATATAtg	-0.7075
MMP1338	hypothetical protein	+	1318845	1319039	1318822	321	23	ATTGAGTTTTTGAGGGGGAATTC	attttaatcaatcaaaaattactttaacccgtttaaaacacaaatttatta	2.1268
MMP1340	mre11; DNA repair exonuclease of the SbcD/Mre11-family	+	1319955	1321073	1319934	714	21	AAGTAATTTTGGAGCGATATT	ggtacaataatataaaaaaatatttaacgaatacggttgaaagttaactta	0.53888
MMP1347	HMmB; archaeal histone B	-	1327652	1327452	1327676	37510	24	GTAATAAGAAAAGAAGGTGATTCT	tacgtttttttACGAAAATTATAAATACTGGAAGAATACCattttaaattg	-0.68451
MMP1354	thiamine biosynthesis protein	+	1333713	1334864	1333631	4309	82	GTTTGAAAGTATTTATTTAGGATGTAGCTATTTTATTTAAATTCATTTATTATTGGTTTAAAAACGGTTTTAGGTTGAGATA	accagataataaTCATCACATAAATATAACATGTTATATAGagaataactg	N/A
MMP1359	hypothetical protein	-	1338781	1337240	1338851	12142	70	AACCCAATGGATTTATTGTCCAGATATTATACATTCACTGCTTTAAATATATAAAATTAAGGTTGATATT	acaaaataATGATATGGTTATATAATATACGGTATATatactatagaacta	N/A
MMP1365	50S ribosomal protein L30e	+	1346873	1347175	1346795	489442	78	TCGTATATTCATAGGGACATTAATTTCCAAATTGCATAGGAAAACCCTCTGGAGAATATAATGAGAAGGAGGTCTAAT	gttcttggttgaTGCAAAGGTATAAAAATAACATGTAACTAttaactagtt	N/A
MMP1373	purP; conserved hypothetical archaeal protein	-	1355526	1354441	1355584	113201	58	GCGTTATTTCGGGTCTAAAAACTCTATTTTAAATACCATATAGAACAATGGTGGTAAT	aatttactaaacAGGAAACATATAAAAAACAGTAACACGAAtatacttatg	-2.1562
MMP1379	thyA; thymidylate synthase	-	1359732	1359094	1359745	1535	13	GTTGGTGAAAATC	tttattctaactaccttaatttattgaagtttaaacattaaatattatctg	0.32675
MMP1382	fruA; coenzyme F420-reducing hydrogenase subunit alpha	+	1362470	1363714	1362440	68799	30	GTATGCATATTACCCTTGGAGGTGAATAAA	atttttaaagaggtattcctttatattatccccgagaaagaaagtttaatg	N/A
MMP1394	aroD; 3-dehydroquinate dehydratase (Type I DHQase)	-	1373629	1372973	1373859	2023	230	GGTATGGAAAAAGGCCAATGTCACTAAAAGAACGTCAGAAATTTTTGGTAGAAGGACTTCCTGATGTTGGGCCAGTAATGGCTGAAAACCTTTTAGATAATTTTAATTCAGTTGAAAATATATTTACTGCATCTGAAAAAGAATTAACGTCTGTTGATGGAGTTGGGCCGATAACTGCTAAAAAGATTAGAGAAGTTGTAACTAAAAAGTATCGAGAATAGGTGTTAAAT	aaaacttgcagaaagagagcagataaaagaaaaacgagaaatagctatacg	N/A
MMP1396	aminotransferase	-	1377358	1376054	1377466	2844	108	AGACGTTATTGAAAAATAATAACAACTATAATAGAACCCTATTAAAAAGCTTTCAAAATAAAATTTCAGAAGTTAAACAATACAGCAAACACGATGGAGGTGGAAGCA	aatcactcgaTAGTTATCTTTATATATTAAAAAATAAAAagggaacattta	1.5299
MMP1406	translation initiation factor Sui1	+	1385447	1385755	1385401	548434	46	AGTATACTTATAACAAAATTAGTCTATCAAGATGAGAGGTGCATTG	agaaaatgcttaAGCATAATTTTAAATACCATCAATCAGTAtgtatatcca	-0.56115
MMP1423	aldehyde dehydrogenase	-	1395509	1394610	1395530	225	21	AATAGTATAAATGGTGATGTT	aaataatCGATAATGTATATATAAATAGTTTATTAAttgaattatgtttta	-0.67635
MMP1428	hypothetical protein	+	1400913	1401074	1400899	18869	14	GATAAGGTGATAAA	cctaaaaattttTAGGAAAGTTTATAAACTTTTAAAACATAtactttttag	N/A
MMP1436	ftsZ1; Cell division protein FtsZ	-	1407646	1406564	1407712	53728	66	GATTATTTAAAACCCACACAATCAGGGCTTTGAGGGCATGCACTATTTCATGAGGAGGTAATAATC	tattggtcctaaTCAAAAGATATAAATCTTGTAACTTATATatttccaatg	-0.52361
MMP1439	cofactor-independent phosphoglycerate mutase	+	1410479	1411699	1410452	9130	27	ATCTAAAATTATCGGATTGGTGAATCT	tgaatttaaaaCCCAAAAATATTAATAAAAACTAAACAATagcagatatca	-0.69888
MMP1440	tRNA-modifying protein	-	1412642	1411701	1412654	654	12	AAGGTGATAATT	gaacgcatagcTTAAAAGTTATAAATAGTAATTAAACAATgcttgagtata	N/A
MMP1441	mobB; ATP/GTP-binding site motif A (P-loop):Molybdopterin-guanine dinucleotide biosynthesis protein	+	1412750	1413439	1412750	32638	0		cgttctataTGGCAACATTTAAATATATGAGATTCCATtatagataaggta	N/A
MMP1446	zinc finger protein	-	1417241	1416669	1417263	2512	22	ATATTAAAATCAGGTGAGAAAC	ggtattttatcAGAATATTTTTTTATCCTATAAACGAGTAaatgtaaaaaa	-0.75352
MMP1466	ehaS; energy-converting hydrogenase A subunit S	+	1427680	1428321	1427523	14361	157	ATGCAGTGAAATATGTCCCGTTGGTGCGATAGTTTACGAGGATGGATTAATGAAATTGGATGATAAGATGTGCATATTCTGCGGAAAATGTGAGAAAAATTGTCCTGTAACTGCGATAGCGATTAAACAAAAAAATATGTAGTCGGGGAGGGGTAGT	gctgaaaatGAAATATCTTTAAATAATGACACCTGCATtaactgtatggta	-0.39917
MMP1469	ehbA; energy-converting hydrogenase B subunit A	-	1430297	1429995	1430330	426	33	AAGAATTGTTCCACTATGGACAAAGGTGTTATA	tttttatagttACGATAATTATATATAGCTATTTATCATTattgataatta	N/A
MMP1473	hypothetical protein	+	1433023	1433403	1432650	8737	373	GCAATGTATGAAACAGCCTTGGAAGCATACATACTCTCAAAACCTGACGAAAAAGATAGGGAAGACGTTCTAAACGAGGTCCTGTCAAAAACAGTTAATAGTTTCAGAGTCAAATACCGAAATGCACTTCGAGGAGGTACACTTGACAGTGCCCCTGACTTAGACGTTCTTTTGTTAGCAAAAGAGCTCGATGCAGCAGTTGTTGCAAACGATGAAGGTATTGAAAAATGGGCTCAAAGACTTGGGCTTAGATTCGTCAACGCAAGAGATTTTCCATTCATACTTCAAGAATATCTTGATTTATGGGATAAAAAGTAAATTTAGAATATTTTATAATTCTAAAACTTAAAACTACTAAAACACGGTGAGAAAC	taaaagatttaAGGGAAAGAATAAATAAAGGGATGAGAATaagtgaaaacg	-0.45735
MMP1475	hypothetical protein	-	1437417	1436584	1437453	2219	36	GCAAATGCCAAAAAAAAGCTAATTTTGGGGGATAAT	ttttagttttTCAAAATATTCATATATTTTTAACACCCAtattttttaatg	N/A
MMP1477	cbiA; Cobyrinic acid a,c-diamide synthase:Cobyrinic acid a,c-diamide synthase CbiA	+	1438364	1438759	1438308		56	ATGATTAATTTATCCATTCTAGGAAATATTATTAAATTAACTTTTGCGTGAAAAAT	tctctacaaaATATCAAAAATTTTTTATGTTTTTAAAAtatatttagttt
MMP1479	hypothetical protein	+	1439724	1440662	1439607	20983	117	ATGGATGGAATAACTTCAAAAGATGGCGATATAGTTGGAGGTTACGCTCACCAGCACTGTATTGGTAATCCTTACTTTGCAGCAAGCCTCTCAAAAATGTAAAAACCGGTGCACCAG	aaaaagattttTCGTATAAGATAAATAGGGGAAAAGGAATaattaactcta	N/A
MMP1486	mechanosensitive ion channel MscS	-	1446178	1445375	1446203	1133	25	AATAACGTTTTGAGGGGATACAAAA	ataaattttaGCGAATAATTAATATATTTAAAAAATTAAaaagttaagata	0.87357
MMP1489	pnk; inositol monophosphate related protein	-	1451026	1449326	1451035	5265	9	GGTGAAAAA	ttttgtgttttttgttatttatttataataattaatagttatgtactattg	0.33151
MMP1490	ATP/GTP-binding motif-containing protein	+	1451118	1451885	1451080	432	38	ACAAAAATAAAATGGAATCTAAAAATTACGGTGAACCA	ttcaccaatagtacataactattaattattataaataaataacaaaaaaca	0.39549
MMP1492	pyrE; Orotate phosphoribosyltransferase	-	1453759	1453202	1453804	1487	45	AGCATTTATAGTTTACTTTTTTGTTTGGTTTATAAGGTGATATTT	tgtaatttttgagaaaagatatatttactaccttaatataatattcaaata	-0.67667
MMP1493	hypothetical protein	+	1453865	1455208	1453826	13306	39	AGTAAATATATCTTTTCTCAAAAATTACATGGTGATTGA	accaaacaaaaAAGTAAACTATAAATGCTATTTGAATATTatattaaggta	N/A
MMP1496	pheS; Phenylalanyl-tRNA synthetase alpha subunit	+	1457002	1458504	1456983	4014	19	GTTCATAAAGGTGAAAATG	aaaactaaattataggatatattaaataattggtgtttatattgatatatg	-0.4762
MMP1500	ftsz2; Cell division protein FtsZ2	-	1461463	1460366	1461609	17543	146	ATACTAAATGCAAATATGCCAAAAACATATAAAAACTATTATATAGCATAAAAGAGGGTATATATTTAGTAAAAACAATTTTTTGACTGTTAACATACTACTAAACGTAATTTACACAACCATCTTCACCGCTTTGGAGGATTAAT	caaggtttaagTGTTTATATTTATATACCTTACGATAATAatcaataatta	-0.36316
MMP1501	phosphodiesterase	+	1462031	1462522	1461664	482831	367	GGCTAGGCTGGGAAGTTAGGCGTTTCCTGTAACTCGAAATCGCCTTTGCGAGAGCCGAAAACTTGAGGGCGGTTTTAAATTCTGTCGCCCATTCTCAAGTTTTGTGTAGACATTTCGTCCTTTGGGGTAAGATGGAGGAGGAACCTTTTTTGTAAGAAAAAGACAAACCTCCCTTATCTTTCGAACCCCGTCAGGCCCGGAAGGGAGCAGCGGTAGAAAGAACTTCAACGCTCAGAGGGTTGCGGAATCGAGCAGAACTTGAGGTACAATGGGTTTCAGGATTTTTCACCCACCTCAAGGAAGCCACTTTTTATTTTAAAAGATTTTTATAATTAAATAAATTTTTCAAGTTTTTTAAGGTTAAATT	attgattattaTCGTAAGGTATATAAATATAAACACTTAAaccttgatgtg	-0.61521
MMP1509	hypothetical protein	+	1466991	1467332	1466868	133940	123	ATTCGCTTCGTTGAATTATGCTTACGGCTGGATTGATGCTGGAGCAAGGCTCGGAATTTTTAATGTAGGAGACGACGACGTGAGATTTACATTAGCAAAATAGCGAGATTTCGGTGAGAAAAC	tactttgaagaTGCAAAAACATTTATAGATAAAGGAGATTatataaatgca	N/A
MMP1510	gatA; Asp-tRNAAsn/Glu-tRNAGln amidotransferase subunit A	-	1468760	1467465	1468783	53493	23	GATTTGTAATTTAGGTGATTTAA	atgatacttgtcTCAATACTTTTTTATACGTAAAATGGATAaatctatagg	N/A
MMP1513	ald; alanine dehydrogenase	-	1472821	1471700	1472869	1341	48	AGTAACTTATCAAAAAAATACAAAAAATGTAGATGAAGAGGGATTGAC	gtcaaaaatctgCTGAAAGTGATAAATACGATGTTGCCGTAttaggtgcca	-2.1815
MMP1514	tyrA; Prephenate dehydrogenase	+	1473136	1474458	1473111	1195	25	AATCAAACTGAGAAATGGAAAAATT	attttattatgtaagaataacttaatacaataaaagaaataatataaacca	N/A
MMP1515	hsp60; Chaperonin GroEL (thermosome, HSP60 family)	-	1476184	1474553	1476233	40541	49	GAAGCAGTACATTTTACCAAACAACAGTTTGAAAAAAGAGGTGCATTTT	caaaattaaaTCGAAATCTTTATATATACCCTCATAGTCatatacataccg	-1.9047
MMP1520	hydrogenase accessory protein HypB	+	1479677	1480351	1479641	7985	36	ACTTCTAACATATGGCTAGTTTTAGGGTGATAATTC	gtttttcaaataaTACATATTTTTATAAAATAAGATTTGAAAttaactata	N/A
MMP1524	secF; SecD/SecF/SecDF export membrane protein	-	1483910	1483065	1483939	15887	29	GTTATGAACTCTATTTTTGGAGGGAAAGG	ttttttatagttcataaatatttaaataatattgttttttaataattgatg	-0.73351
MMP1525	modulator of DNA gyrase	+	1484018	1485280	1483995	2274	23	ATATGGAAAGAATGGTGCTAATC	ttattaaaaaacaatattatttaaatatttatgaactataaaaaacgagta	N/A
MMP1527	aspartate aminotransferase	-	1487314	1486064	1487336	1993	22	AATCACTTATTCGGGTGTTAAA	catattttaaaaTGCATTACTATTTATATGAAAACCGCTTActtactaaaa	N/A
MMP1531	hypothetical protein	-	1490206	1489235	1490251	5855	45	ATTAAAATAGTTTTTTCGGACATTATAGAACAGATAGGCGATTTT	aatcaatatttaTGGAAAGTTATATATAAGAATCAACTTACtattttatta	-0.44106
MMP1533	hypothetical protein	+	1491966	1492418	1491923	2209	43	AAATCCATGTATTCAGGCACATGAGCCACGGCGGAGGAATATC	gaaaaatttaaTCAAAAAAGATAAATAACTTCATTATATAaatgtattata	N/A
MMP1537	cytochrome c heme-binding site	+	1494996	1495451	1494929	2165	67	GTTTTGACTAAATGCATATCAAAATATCTAATATAAAACACTATATTAAAGAAATAGGGGTGACTAA	agattacttaaTAAATAGTTATAAATACGTTATTATCCAGaaaaaattatg	N/A
MMP1541	hypothetical protein	-	1497728	1497411	1497752	4056	24	GTTAAACGATGGTAGAGGTAGATT	tatttcaaaccaaaagtaataattacccattgcaggcatataatgtaaatg	N/A
MMP1543	rpl3p; LSU Ribosomal protein L3P	+	1498876	1499880	1498730	236693	146	GCAACTATGTGGAAGACCTGAAAAGGCGCGAGCCATTAATAGGTTGCTTTGTTTTTAAAAAAAACTTAACAAACACTTCAAAAAACGACTAGTTCTACGCGAATAAAACACGGGAATTCTAGTTAACTATCATAGGAGGTTATACT	tagtcagttgtgGAGTTAACTATATATATTGTAATGATTAAtgtttgtagg	N/A
MMP1548	Fe-S type hydro-lyase tartrate/fumarate subunit beta	-	1502897	1502325	1502922	12137	25	AATTAGTTTTTATTCTGGTGATAAC	ctatctctccccGCTTTATCTATTAATATAATAAAAGCGTTctatctatta	N/A
MMP1550	NADP oxidoreductase, coenzyme F420-dependent	+	1503803	1504474	1503725	4083	78	GATGCGGTAAACAGCAGGGAAACGATAAACAAATATCTATCAATGCTTGAAAAATAAAATAAATTAAAAGGTGTGATT	aaagtattaattACGATAATGTTTTATCTTTTGAATCTAAAagtatacgag	-0.4448
MMP1555	mcrB; Methyl-coenzyme M reductase I, beta subunit	+	1509697	1511028	1509667	135951	30	GTATATATCAAAAAAATAGGAGTGGTTCCT	tttgagtttaatgaaaacttgaatatatattctttcagtaatgttatgatg	-1.4966
MMP1565	or900; N5-methyltetrahydromethanopterin: methyltransferase, subunit A and F related protein	+	1518447	1519208	1518425	10143	22	CTCTAAGGAGGAGGTGCAGACA	tccaaggtattgcaataggattgttcctttcaattgtgatattctcattac	-0.88262
MMP1568	hypothetical protein	-	1521041	1520508	1521345	30479	304	GTATCTGAGGGTGATATGATGGTAAAATTTACTGCAAAATTGATATCGATTATAACCGTGGAAGAAGCACTGAATTCCGAAGTTTCGGGAACTGTTCGTGTTAGGGCTTCTCATGATGATAGGGAACTTGACCCGAATCAAAATGTGGCAATACTTAATATTGAAGGAACTACCAGTTACCAAGCTTACTTTGTAGATCCCGATACTGATATTGAGAAGATAAAGGCAGATCTGGAAAAATACGGTGCAGTATTGAACCACAATTCAGAAGAAATAATTAAAAAGTATGTTGAGAGGATGAATA	catggatgaaaTCACTAAAATTATATACAATAACACAAAGaggttatatcg	-0.87122
MMP1576	hypothetical protein	+	1526111	1526266	1526095	573	16	AACAACAGGTGAAATT	tttataatgagCAAATAGCTATATATAGGGAGTATTTCATagtaatagcta	-1.1322
MMP1579	rps15p; SSU ribosomal protein S15	+	1528686	1529141	1528626	217361	60	GTCAATGACTTAGGTAACAACCTTACTCATTGGACTGGGAATCATCTAGAGGAGATATAA	taaaaaattacCCAATAATTATATATAAGATATCAAACTAacaggattaag	-0.48855
MMP1586	hypothetical protein	+	1535794	1536036	1535773	57558	21	AGTAAGAATCGTGGTGATAAT	acaaaatcaaaTGTTAAAATTTAAATATAAAAATAAACATatctgtaaaaa	N/A
MMP1588	serA; D-3-phosphoglycerate dehydrogenase	-	1538075	1536504	1538120	19693	45	GTTAAATTGAGATGTGTAGTAAATTGTATTCATTTAGGTGATTAA	gttaggttagttCGAGTAGTTATTTAAATTATTAGTCATAActattttgtg	-0.77023
MMP1589	carA; Carbamoyl-phosphate synthase small chain	+	1538219	1539319	1538207	3207	12	ATGGTGGAATTG	cgaactaACCTAACTGATAAATAGCATGATAACAAActtatagaaaaatta	N/A
MMP1593	hypothetical protein	-	1543210	1542305	1543414	5535	204	GTGGGATATATACAATAGAATGGTCGGACTCGACAGGAAATTACGAGGCATTGAAAGAGAGCTCGAATTAATAATTTTAAACTACGCTCTTTCAAGAACCGATATTGATAAAAAAATATCCACATACGAAAAAGATTTATTTGATTTAATTTACGAAGAAATTACAAAATATCTTGAAGAACGTGAGGTATAAATGGTGAGAAA	tgccttcacaagTTGAAAAATTTAAATATTTCGGTTGATAAttcattaaag	-0.4418
MMP1597	phosphatidylglycerophosphatase A	+	1546136	1546645	1545869	1619	267	GTAAAAGCTGCAACAAAGAGGTTATTTGCCAAAATTATTGCAATTATTTCAAATGGGCCTTTATTTTCTATTGAAAAACTCTGAACTTTTATTTTAAATGATTCGTACATCAAATCTCCGAAATAACGGAATTGAAACATGTCATAGTAAATAAATACGTAAGAAAATAAAAATGTTGCCAGAAATATGGTCGAAACTAAATAAATTGTATTTTTATGTCTCTTTAGTGCATCAAAAATCTCTAAAATTTCGTAAACTTCTTTACTC	gatatgaatttacggcgatatttataagtgcaaaaaacataatgatatatg	N/A
MMP1602	hypothetical protein	-	1549944	1549717	1550029	2489	85	AGGGGCCAAACATAACGTTATTTTAGTTTTAATTTCCGATAAAAAGATTTATTGTATAAATACTGTTTTTTTGGGGGGCCAGTCT	tcctaattcaATATAATATTTATATACTGATAGAAGCCAtaattttagtta	0.85106
MMP1603	ferredoxin	+	1550226	1551392	1550093	1355	133	GTGATAAAATCCTGAATTTGAAAATGAGATTAGGTATTTTTCCAAAAATTTCTTAAGATACTTCACCCAAAATATTGTAAATAAAATTGTGAATGATTAAAATGATTGACTAAAAAAGTATTCTGGTGCCATT	gcttctatcagtatataaatattatattgaattaggaatattgttatagtg	-0.84374
MMP1604	hypothetical protein	-	1552286	1551417	1552332	1182	46	ACTATATCAAAATTAAATTATAATAACATCGCGGGTGGTTGGAAAA	aatataaaataaTACTTACCTAGATATGCGAGAAGAAAAATaatttaataa	N/A
MMP1609	ftr; Formylmethanofuran: tetrahydromethanopterin formyltransferase (Ftr)	+	1556252	1557160	1556224	84653	28	GTCTATCTAAGAAGTACGGAGGAATAAC	tccgaaatcaaaTAAAAAAATATTAATAATAGTTTTTTCATattttttctg	-0.63901
MMP1613	ssh10b_1; Protein of unknown function DUF78	+	1559489	1559758	1559476	752	13	AAGGAGGGATACG	ataaggattaatTAATAAATTATATATATCAAAATTAATATgttaaattta	N/A
MMP1615	hypothetical protein	-	1561413	1561114	1561436	100701	23	ATTTTCTAAAAAAGGTGAAATTT	tattaaatctaatAATACAGATTTATATAAAAAGAAATTTAActtatgtta	-1.0332
MMP1619	molybdenum cofactor biosynthesis protein MoeA	+	1564401	1565609	1564303	1391	98	AACCTCAAATGAGTATTTAATTTATGCACTTTCGTTAAAATGTAAACTATTTAAGCACAGTTATTTAAAATTCCTCCAGAATATCTCGGGTGAAGCAT	ttgttcaaaatctcaccattatatataagtcgaagatagtaaaaataatta	N/A
MMP1630	ABC transporter ATPase	+	1572746	1574395	1572714	2059	32	ACATTTATGTTCATGATAATTTTGGTGAAATT	aattataatgaTAAATACCTTTAAAAAACTAAATATATATagattatggta	-1.0322
MMP1631	PA-phosphatase-like phosphoesterase	-	1574982	1574398	1575012	95	30	ATATTGTGACAGGTAATTTAAGGACTGGTT	cattatagaagCCATTAAATAAATATATGGGGGACAATATtttatttttta	1.1936
MMP1632	yqiX; Solute-binding protein/glutamate receptor:Bacterial extracellular solute-binding protein, family 3	+	1575110	1575832	1575066	4950	44	ATTTTAATCTTTTTGTATTTTGATAATTTTCTAAGGGGAAACTC	aaataaaatattgtcccccatatatttatttaatggcttctataatgttaa	-0.74149
MMP1636	major facilitator transporter	+	1577524	1578906	1577510	157	14	AGGACAATATATAT	ataaattcacccgataagtttttttatttgcttaaatagattatagaatta	0.37179
MMP1637	hypothetical protein	-	1579609	1578917	1579739	9837	130	GCATATAATAATATATAGATAAAAGGTAGTTGTGTATAGATCTAACACAAATAAAAACATTTATATATTACGGATGTTTATAGTTGTGTGTAAAGTATACACAAGTAGGTATAAAGGACTGGTGATATAG	accggattattTCGAAAGATATTTATTTTTCAATTTTTAAaatttattttg	-1.2213
MMP1639	phosphomethylpyrimidine kinase	+	1580669	1581871	1580488	634	181	ACTGCTGGTTGAAAAAATCAAAACAGCTGCTCCAAACGTAAATGTTACAATAAAGGGATGTTTACTTGTTTATTTAAAAACAATGGATGGATTTATACTAAATTCAATAAATAGCGATG TGTTTCAGAAGTTCCAGAAATAAAAAGAGAATACACACCAATTTTATTTTAGGTGGTTTTT	cttgaaaacgtTGGAAATCTTGAAAACGTTGGAAAAATAAaagatttatta	0.6283
MMP1641	soluble P-type ATPase	-	1584014	1583208	1584038	1416	24	GTAATAACAATTTTTAGGGATAAC	ttatcccaaagtttgttaattataaagtataataaaacataatatttaacg	N/A
MMP1643	hypothetical protein	+	1584652	1585041	1584507	18105	145	GATAGAAAATTCCAAACGAGAAGATCTGCGAAAGTATGTTGAGGGGAGATTGGAAAACAAGGCTTTTTTCACATCCTCAAACACGTACGAAGGTATCGGGGAATTACTAAGTACAATCATAGAAATATTGAGAAGGTGATCTGTG	aaattccgataTCGAAAACCTATTATAGTAGTTATTAATAaatgtgacttg	N/A
MMP1646	hypothetical protein	-	1587198	1586722	1587280	8876	82	GAAGCATTTACCATTTGAATGCTATGTAATTAGGATAACTTGGACAAAAATATCTTTAAATTTAGTATATTAAGGTGTAGGT	taaataacaaaaaTAGATAATATTAAATAATTGAAGATATATtctctaatg	N/A
MMP1647	psmR; proteasome-activating nucleotidase (PAN)	+	1587504	1588727	1587379	22474	125	ACCCTTATTGAATAATAATTGTAAAAATGTTTTCGATAGGTGTAAAAACTGTTTTGCGAGAAAGAAAATCAATGAGAAAGCGCTATATAGAACTATTTTTATCATATTTATTACGGAGGTAAATC	tatatattataTCCATAAATTTATATAGTCCAAATAAATTataaacatata	N/A
MMP1649	modC; Molybdenum transport ATP-binding protein modC	-	1591038	1589977	1591177	220	139	ACACAGAAACTCTTCCAATAACTTTGTACCTGAACATGTCATACGGTAATCTTGGAATGGCGATTTCAAGTGGAATTGTGCTTTTAATGATATCATTTATCGCGATTTTGATATTTGAGAAATACGAAGGAGGGAAATT	catgggtacgttTGGAACAGTTTTAATGCTTGCAGGTGGAAcgtacatgta	N/A
MMP1652	molybdate ABC transporter periplasmic substrate-binding protein	-	1593692	1592694	1593758	2930	66	GTTAACCATAATGGTGGTGGTAGTTTGAAAAAATCATTAAATATCGTTGCGATGTTAGGGATTTTA	ctgaacttatcTCGTAATGTATATATAATTTTTAAACACAtaagatagacg	N/A
MMP1653	hypothetical protein	+	1594017	1597127	1593996	4011	21	GATAGTTTTAACTCGATATTT	acagaaattaTGGAAATGTTGATATATGTAGGAAAAGAGaaagtaataacg	-0.30805
MMP1656	glutamine amidotransferase subunit PdxT	-	1600783	1600220	1600812	4698	29	AACTACAATTTATAAAAAACGGTGAATTT	atatataatttattatacaaatttttaaacaatggtttactatccgtatta	N/A
MMP1658	30S ribosomal protein S8e	-	1603302	1602916	1603388	36652	86	ATACTCGCATACTCTCTCAAAAAACTTATTATATATAAGGAAAAACTTCGATTTTTTTTAAAAATAAACACAAATAAGGTGTAATC	ctattttaaaatgCAGTTAATTTTTTATACTATCATAGCAATcacatatta	-0.5192
MMP1660	hypothetical protein	+	1604456	1604815	1604439	7200	17	GCAGACGAGGTGTGTTA	tcattagttatAAATTAAATATATATAAAATTATGGTGTAaagtatatatg	0.65847
MMP1663	hypothetical protein	-	1606998	1605793	1607014	4775	16	GTAAAAGGTGAAAATT	ttaaaactatctCCATTATTTTTATATTTTGGTACTCTATAattagtaagg	-0.33182
MMP1669	flaC; flagella accessory protein C	+	1611962	1612522	1611562	2304	400	ATGGTTGCACCAAATGTGGGTGGAGAAATTGATCTTTCGACAACGATTTTGACATTGGGTACAGGAGATGCAAAATATTCTCTCGTTTATGATAGTACCCAACACAATGCAGATGTTAAAGATGATGGATCTGATAGTATCTTTGATGAAACTGAATGGGGTAGTGGAAGTAAATATGGATTAATTGTGTTACAGGATAGTGACAACTCAACCGCAGAAGCTACGCACCCAACAATAAT TATGGTGACAAAGTATACATTACAGTAACTATGGATGTTAATTCAACCTCAAAAGTTTCTGGAGAAGTAATCCCTGATTACGGTGCTTCGGGAATCGTTGAATTTAGAGCTCCATCAGTATTTACTGAAACAGTAGTTACACTTCAATAATGGTGATATT	aagtaattggacatgcagatactaaaactacaattgataaattagcagtta	-0.72873
MMP1676	flaJ; flagella accessory protein J	+	1617174	1618850	1616909	1046	265	AGAGGTGTTTTTGAATGGGACCCTCAAAAAGATGTCCACAATTTCACGGGATTGAATAACAGTTACATCCTTGAAGACAAAATCGCGACAGTTGCAGGATATGAAGATCCAAGAGAAATCTACGATGAACTTGATTTAAGAGTTAGAATTCTTGAAGAAATGATTGCAAGAGGAATTTTTGGATACTACGAGGTTTTAGATATTATCTGGAGTTTCTATGAAAAAGGATTGGAAGGACTGCCATTCCAGGTTTAAGGTGTTTCTT	cagttgaggaaatcgaaggatactacaaggaagttgatggagttattacaa	-0.36908
MMP1677	(S)-2,3-di-O-geranylgeranylglyceryl phosphate synthase	-	1619700	1618864	1619712	2428	12	GTAGGTGAAGAC	agttaagagtatcaacctatttatctaagtttgtagctatatattttgatg	N/A
MMP1678	nfo; endonuclease IV	+	1619774	1620595	1619747	173	27	GTTGATACTCTTAACTCATGTGATAAA	ccatgtcttcaccTACATCAAAATATATAGCTACAAACTTAGataaatagg	N/A
MMP1679	hypothetical protein	-	1621036	1620599	1621074	535	38	AGTACTATTTATTCAGTCTTATTATCGGTGATTTATTT	tgaaagctattTGACATTGTTTATATAATATAATTTCGATtattatagtta	-0.4382
MMP1680	glmS; glucosamine--fructose-6-phosphate aminotransferase	+	1621139	1622947	1621094	2019	45	ATATTATATAAACAATGTCAAATAGCTTTCAGTCGAAAATTACAG	tcaccgataataagactgaataaatagtactaactataataatcgaaatta	-0.49135
MMP1683	hypothetical protein	+	1625806	1626447	1625772	922	34	AATTGACCCTTAAAAAACCATAGCAGGAATATTT	agaactcatgaGAGTACTATTTATATATTATAAAATTAATatatatgtata	N/A
MMP1685	hypothetical protein	-	1627375	1627151	1627403	8606	28	GAACTAATAACACTGTTCAGGTGGTTAC	ccaaacataaaTGAATAAATATATATATTCTGTAAAATATatggataaatg	N/A
MMP1697	hdrA; heterodisulfide reductase subunit A	-	1638964	1636988	1639005	377037	41	GTATACCAATTACCTTACTTTTTATATGTGGAGGTGAATCC	agcaatttcaagaatgtatctttttataagcaggtgagtgtagtataaatg	N/A
MMP1698	hypothetical protein	+	1639662	1640198	1639306	12307	356	GCACGGTGTGGAACAGTAGTGAGATTGTTATTTTAAACCCCCCTCATACCCCCACTTCACTACTGATAACACCGTGTAGGAGATTTGATCTCCTAATCCCATTCCCACCCCTCATATAATAAAAGACTCTTTTAATTACCAATAATATACTGTTAATAATTTACAAAAAATTTAAAAAACCCCTCCCCGTTCTATTTTAATTAATTATCATACTTTACATAAACCACCCCCTATCTCTTACCCCTCCATTTTTTTATATTTTTAAAAAATACTGGCGACTTTTTTATAGAAGTAATCCTT AAATAGTGTACAAAAATAGTATGCTAAGTGTCAATTTCATATTCTCGAGGGATTTC	taattaaataaCCGTTAGATATATATATCAAAAGTTGAAAtgtattgattg	N/A
MMP1709	rpl44e; LSU ribosomal protein L44E	-	1647801	1647520	1647938	108637	137	AAGAGTCATCACTAAGTTCCCCTGCTTTACAGATGGGAATTTACAGTATGTTTTACACAAAAATGACGTTATCTCTTTGGATAGGAAATTTTCAAAGATTTTAGAGAAACACAATATTATTAAACGGGTGAACATTC	gagtgtcaaaaaCCAAAACATATAAATACTGAAAGTGATATtgatattgta	N/A
MMP1716	hmdII; H(2)-forming methylenetetrahydromethanopterin dehydrogenase related protein	-	1653208	1652183	1653236	9123	28	GTTTATTTTTTTAAAAAAAGGTGGTTAA	ctgtatcgtagTCGAAAGGATTTAATAATTAGACTGCCTTattatttttcg	-1.1776
RNaseP	RNaseP	-	37057	36828	37063	37401	6	GTGGCA	tttttattcatttcatttttcgagttttcgggtagcatatactcaaactcg	N/A
tRNA-Ala1	tRNA-Ala1	-	1049964	1049891	1049964	221	0		tattaaaTGGAAATATTTATATAGAAAAACAATCAAatctaagctagattg	N/A
tRNA-Ala2	tRNA-Ala2	-	40430	40358	40430	2189	0		aaagaacaatggttgctactaggcactaaaagattgtaggcttaacgaatg	N/A
tRNA-Arg1	tRNA-Arg1	+	335487	335564	335461	1003	26	GCTCTTGAAACACTAAATGGAGACGG	aattagattaaGGGAAACATTTATATACTAGAATACCCTTcctatactatg	N/A
tRNA-Arg3	tRNA-Arg3	+	1263591	1263665	1263564	66	27	GTACTTCTTAAAATGATATATAATTTT	gtctgcctaaCTAAAAGATTTATATACTATATAATAAATtatattgaaaag	N/A
tRNA-Gly1	tRNA-Gly1	-	1269120	1269048	1269152	5344	32	GCTCTGAGATGAGTGAGAATTGGAATGAAATA	acccaactcaaCCAAAAAGTTTATATATGAGATACTACAAtgtgtagtatg	N/A
tRNA-Met1	tRNA-Met1	+	1507940	1508054	1507922	108	18	GCTTTGATGAAGCACATT	ataaaactttctACAAAAACTATATATATTTGTTCTGCTTActttaagatg	N/A
tRNA-Ser3	tRNA-Ser3	-	773511	773425	773515	618	4	GCGA	cactcggaaaaaTAGAAAAGTATATATAGCTGAATCGCTTAagtacaagtg	N/A
tRNA-Trp	tRNA-Trp	-	1627676	1627513	1627850	587	174	AAGTATATAACCTATTATAATTCCAAAAGTTATCGGGAGGACTATTTCAAAAGCGAGATCGATCATTTTTTCAATTTTATATATTGTTCAAATGTACTTAAAAAAATTCTATCATAATTTGAATTTAACAGTAAACTATATATATTTCTTTTTTTATTCTTATAATGTGCAATA	cctgtaaaaaatccaattaatacaaagcagttgttactatatgcattctta	N/A
tRNA-Val2	tRNA-Val2	-	1431129	1431053	1431129	40	0		gaatgcaatgtttattttgctctcagaacgagagccaagagaagcaaaaag	N/A
