# Supplementary material for: The archaeal RNA chaperone TRAM0076 shapes the transcriptome and optimizes the growth of Methanococcus maripaludis
Source: PLoS Genet. 2019 Aug 12;15(8):e1008328. doi: 10.1371/journal.pgen.1008328 (PMC6705878; doi:10.1371/journal.pgen.1008328)
Supplement: S3 Dataset — (XLSX) [file pgen.1008328.s014.xlsx]

## Sheet: fpkm.all.addKEGG
Dataset 3. 3XFlag-tagged TRAM0076 co-immunoprecipitated RNAs (RIP) from the cells of M. maripladius S2*
*, readcount in TRAM0076-Flag RIP is the average from two biological repeats of 3XFlag-tagged TRAM0076 precipitated RNAs.
FPKM:Fragments Per Kilobase of transcript per Million fragments mapped.
Gene locus	readcount of TRAM0076-Flag RIP	FPKM of TRAM0076-Flag RIP	gene_description	kegg_name	kegg_Hyperlink
NA	1773111	457361	RNase P RNA component	NA	NA
MMP0076	155175	45553.6	deoxyribonuclease		http://www.genome.jp/dbget-bin/www_bget?MMP0076
MMP1347	140839	43196.4	histone	HMmB	http://www.genome.jp/dbget-bin/www_bget?MMP1347
MMP1406	135980	27129.2	translation initiation factor		http://www.genome.jp/dbget-bin/www_bget?MMP1406
MMP0386	65057	19660	histone	HMmA	http://www.genome.jp/dbget-bin/www_bget?MMP0386
MMP1407	71693	14881.3	ribonuclease P		http://www.genome.jp/dbget-bin/www_bget?MMP1407
MMP0373	51462	12741.1	hypothetical protein		http://www.genome.jp/dbget-bin/www_bget?MMP0373
MMP1300	104653	12081.8	hypothetical protein		http://www.genome.jp/dbget-bin/www_bget?MMP1300
MMP1147	37818	11956	50S ribosomal protein L37e	rpl37e	http://www.genome.jp/dbget-bin/www_bget?MMP1147
MMP1708	35384	11727.7	30S ribosomal protein S27e	rps27e	http://www.genome.jp/dbget-bin/www_bget?MMP1708
MMP1299	81588	11103.2	carbonic anhydrase		http://www.genome.jp/dbget-bin/www_bget?MMP1299
MMP1547	75593	9588.84	30S ribosomal protein S19	rps19p	http://www.genome.jp/dbget-bin/www_bget?MMP1547
MMP1586	36911	9364.19	hypothetical protein		http://www.genome.jp/dbget-bin/www_bget?MMP1586
MMP0407	61911	9219.09	CBS domain-containing protein		http://www.genome.jp/dbget-bin/www_bget?MMP0407
MMP0383	225731	8702.89	S-layer protein	slp	http://www.genome.jp/dbget-bin/www_bget?MMP0383
MMP0258	42281	8688.5	50S ribosomal protein P1	rpl12p	http://www.genome.jp/dbget-bin/www_bget?MMP0258
MMP1325	54762	8335.76	30S ribosomal protein S9	rps9p	http://www.genome.jp/dbget-bin/www_bget?MMP1325
MMP1301	106595	7965.33	formate/nitrite transporter family protein	fdhC	http://www.genome.jp/dbget-bin/www_bget?MMP1301
MMP0098	24488	7624.46	4Fe-4S dicluster domain-containing protein		http://www.genome.jp/dbget-bin/www_bget?MMP0098
MMP0633	69401	7351.29	rubrerythrin family protein		http://www.genome.jp/dbget-bin/www_bget?MMP0633
MMP1370	151910	7276.6	elongation factor 1-alpha	aEF-1_alpha	http://www.genome.jp/dbget-bin/www_bget?MMP1370
MMP1709	33108	7237.77	50S ribosomal protein L44e	rpl44e	http://www.genome.jp/dbget-bin/www_bget?MMP1709
MMP1047	42585	7172.92	DUF22 domain-containing protein		http://www.genome.jp/dbget-bin/www_bget?MMP1047
MMP1579	51893	7015.6	30S ribosomal protein S15	rps15p	http://www.genome.jp/dbget-bin/www_bget?MMP1579
MMP0444	21960	6636.25	30S ribosomal protein S27ae		http://www.genome.jp/dbget-bin/www_bget?MMP0444
MMP1289	55336	6535.19	50S ribosomal protein L16	rpl10e	http://www.genome.jp/dbget-bin/www_bget?MMP1289
MMP0443	30191	6023.37	30S ribosomal protein S24e	rps24e	http://www.genome.jp/dbget-bin/www_bget?MMP0443
MMP0182	20630	5970.91	hypothetical protein		http://www.genome.jp/dbget-bin/www_bget?MMP0182
MMP1326	20042	5968.86	DNA-directed RNA polymerase subunit N	rpoN	http://www.genome.jp/dbget-bin/www_bget?MMP1326
MMP0060	22201	5924.9	50S ribosomal protein L18a	rplX	http://www.genome.jp/dbget-bin/www_bget?MMP0060
MMP0684	44408	5887.47	Hsp20/alpha crystallin family protein	hsp20	http://www.genome.jp/dbget-bin/www_bget?MMP0684
MMP1685	20020	5559.45	class III signal peptide-containing protein		http://www.genome.jp/dbget-bin/www_bget?MMP1685
MMP0916	22282	5516.65	hypothetical protein		http://www.genome.jp/dbget-bin/www_bget?MMP0916
MMP1410	31885	5460.15	50S ribosomal protein L24	rpl24p	http://www.genome.jp/dbget-bin/www_bget?MMP1410
MMP1038	26675	5321.9	hypothetical protein	atpH	http://www.genome.jp/dbget-bin/www_bget?MMP1038
MMP0441	14710	5123.42	DNA-directed RNA polymerase subunit E''	rpoE2	http://www.genome.jp/dbget-bin/www_bget?MMP0441
MMP1327	14429	5112.2	DNA-directed RNA polymerase subunit K	rpoK	http://www.genome.jp/dbget-bin/www_bget?MMP1327
MMP1319	37022	5071.87	30S ribosomal protein S13	rps13p	http://www.genome.jp/dbget-bin/www_bget?MMP1319
MMP1615	24509	5036.46	metal-sulfur cluster assembly factor		http://www.genome.jp/dbget-bin/www_bget?MMP1615
MMP1385	69008	5010.86	coenzyme F420 hydrogenase subunit beta	fruB	http://www.genome.jp/dbget-bin/www_bget?MMP1385
MMP0695	53608	5007.33	proteasome subunit beta	psmB	http://www.genome.jp/dbget-bin/www_bget?MMP0695
MMP1371	24965	4980.74	30S ribosomal protein S10	rps10p	http://www.genome.jp/dbget-bin/www_bget?MMP1371
MMP0585	34985	4924.12	universal stress protein		http://www.genome.jp/dbget-bin/www_bget?MMP0585
MMP1409	31846	4920.43	50S ribosomal protein L14	rpl14p	http://www.genome.jp/dbget-bin/www_bget?MMP1409
MMP1140	19469	4878.98	4Fe-4S dicluster domain-containing protein	fdxA	http://www.genome.jp/dbget-bin/www_bget?MMP1140
MMP1421	34067	4861.51	50S ribosomal protein L15	rpl15p	http://www.genome.jp/dbget-bin/www_bget?MMP1421
MMP1136	32763	4809	hypothetical protein		http://www.genome.jp/dbget-bin/www_bget?MMP1136
MMP1329	14590	4758.98	4Fe-4S dicluster domain-containing protein		http://www.genome.jp/dbget-bin/www_bget?MMP1329
MMP1365	24648	4733.66	50S ribosomal protein L30e		http://www.genome.jp/dbget-bin/www_bget?MMP1365
MMP1401	20543	4690.52	elongation factor 1-beta	ef1B	http://www.genome.jp/dbget-bin/www_bget?MMP1401
MMP0709	44625	4608.13	class III signal peptide-containing protein		http://www.genome.jp/dbget-bin/www_bget?MMP0709
MMP0093	21634	4536.39	50S ribosomal protein L21e		http://www.genome.jp/dbget-bin/www_bget?MMP0093
MMP0442	34979	4520.74	DUF359 domain-containing protein		http://www.genome.jp/dbget-bin/www_bget?MMP0442
MMP1298	147518	4490.98	formate dehydrogenase subunit alpha	fdhA	http://www.genome.jp/dbget-bin/www_bget?MMP1298
MMP1382	89863	4449.72	coenzyme F420 hydrogenase subunit alpha	fruA	http://www.genome.jp/dbget-bin/www_bget?MMP1382
MMP1658	27595	4395.82	30S ribosomal protein S8e		http://www.genome.jp/dbget-bin/www_bget?MMP1658
MMP1380	79693	4390.47	chlorohydrolase		http://www.genome.jp/dbget-bin/www_bget?MMP1380
MMP1324	29449	4385.22	50S ribosomal protein L13	rpl13p	http://www.genome.jp/dbget-bin/www_bget?MMP1324
MMP1420	32646	4328.1	50S ribosomal protein L30	rpl30p	http://www.genome.jp/dbget-bin/www_bget?MMP1420
MMP0628	14531	4327.59	molybdenum-pterin-binding protein		http://www.genome.jp/dbget-bin/www_bget?MMP0628
MMP1419	47364	4306.65	30S ribosomal protein S5	rps5p	http://www.genome.jp/dbget-bin/www_bget?MMP1419
MMP1323	25344	4304.17	50S ribosomal protein L18e		http://www.genome.jp/dbget-bin/www_bget?MMP1323
MMP0639	13040	4253.4	50S ribosomal protein L24		http://www.genome.jp/dbget-bin/www_bget?MMP0639
MMP1383	35452	4162.96	coenzyme F420-reducing hydrogenase%2C FrhD protein	fruD	http://www.genome.jp/dbget-bin/www_bget?MMP1383
MMP1559	111415	4132.7	coenzyme-B sulfoethylthiotransferase subunit alpha	mcrA	http://www.genome.jp/dbget-bin/www_bget?MMP1559
MMP1148	14565	4100.03	small nuclear ribonucleoprotein		http://www.genome.jp/dbget-bin/www_bget?MMP1148
MMP1566	14849	4068.51	tetrahydromethanopterin S-methyltransferase subunit G	mtrG	http://www.genome.jp/dbget-bin/www_bget?MMP1566
MMP0440	37150	4060.7	DNA-directed RNA polymerase		http://www.genome.jp/dbget-bin/www_bget?MMP0440
MMP1403	29810	3977.78	50S ribosomal protein L22	rpl22p	http://www.genome.jp/dbget-bin/www_bget?MMP1403
MMP1408	21273	3974.07	30S ribosomal protein S17	rps17p	http://www.genome.jp/dbget-bin/www_bget?MMP1408
MMP1416	25431	3842.59	50S ribosomal protein L32e	rpl32e	http://www.genome.jp/dbget-bin/www_bget?MMP1416
MMP1558	48093	3786.52	coenzyme-B sulfoethylthiotransferase subunit gamma	mcrG	http://www.genome.jp/dbget-bin/www_bget?MMP1558
MMP1207	22776	3744.27	30S ribosomal protein S6e		http://www.genome.jp/dbget-bin/www_bget?MMP1207
MMP0528	13111	3640.86	class III signal peptide-containing protein		http://www.genome.jp/dbget-bin/www_bget?MMP0528
MMP1400	9708	3627.16	RNA-binding protein		http://www.genome.jp/dbget-bin/www_bget?MMP1400
MMP1442	16757	3586.94	ArsR family transcriptional regulator		http://www.genome.jp/dbget-bin/www_bget?MMP1442
MMP1418	33769	3576.98	50S ribosomal protein L18	rpl18p	http://www.genome.jp/dbget-bin/www_bget?MMP1418
MMP1297	67052	3551.24	formate dehydrogenase subunit beta	fdhB	http://www.genome.jp/dbget-bin/www_bget?MMP1297
MMP0164	24693	3499.49	sirohydrochlorin nickelochelatase	cbiX(s)	http://www.genome.jp/dbget-bin/www_bget?MMP0164
MMP1188	15550	3473.3	hypothetical protein		http://www.genome.jp/dbget-bin/www_bget?MMP1188
NA	11600	3454.68	ferrous iron transport protein A	NA	NA
MMP1433	26783	3439.84	50S ribosomal protein L11	rpl11p	http://www.genome.jp/dbget-bin/www_bget?MMP1433
MMP0260	35383	3397.66	50S ribosomal protein L1	rpl1P	http://www.genome.jp/dbget-bin/www_bget?MMP0260
MMP1411	40453	3393	30S ribosomal protein S4e		http://www.genome.jp/dbget-bin/www_bget?MMP1411
MMP1515	89536	3382.19	thermosome subunit	hsp60	http://www.genome.jp/dbget-bin/www_bget?MMP1515
MMP0889	34889	3365.96	cobalt transporter CbiM		http://www.genome.jp/dbget-bin/www_bget?MMP0889
MMP1560	49083	3362.09	tetrahydromethanopterin S-methyltransferase subunit E	mtrE	http://www.genome.jp/dbget-bin/www_bget?MMP1560
MMP0151	7782	3331.57	50S ribosomal protein L40e	rpl40e	http://www.genome.jp/dbget-bin/www_bget?MMP0151
MMP1694	67496	3310.27	Ni/Fe hydrogenase subunit alpha	vhuA	http://www.genome.jp/dbget-bin/www_bget?MMP1694
MMP0248	7542	3297.53	DNA-directed RNA polymerase subunit P		http://www.genome.jp/dbget-bin/www_bget?MMP0248
MMP1417	23603	3233.52	50S ribosomal protein L19e	rpl19e	http://www.genome.jp/dbget-bin/www_bget?MMP1417
MMP1178	57570	3180.19	iron ABC transporter substrate-binding protein		http://www.genome.jp/dbget-bin/www_bget?MMP1178
MMP0092	16607	3159.85	DNA-directed RNA polymerase subunit F	rpoF	http://www.genome.jp/dbget-bin/www_bget?MMP0092
MMP1160	9662	3151.56	hypothetical protein		http://www.genome.jp/dbget-bin/www_bget?MMP1160
MMP1415	27791	3120.7	50S ribosomal protein L6	rpl6p	http://www.genome.jp/dbget-bin/www_bget?MMP1415
MMP0630	98068	3109.94	ferrous iron transport protein B	feoB	http://www.genome.jp/dbget-bin/www_bget?MMP0630
MMP1567	48323	3103.15	tetrahydromethanopterin S-methyltransferase subunit H	mtrH	http://www.genome.jp/dbget-bin/www_bget?MMP1567
MMP0156	21303	3082.85	30S ribosomal protein S19e		http://www.genome.jp/dbget-bin/www_bget?MMP0156
MMP0249	14341	3038.14	50S ribosomal protein L37ae	rpl37ae	http://www.genome.jp/dbget-bin/www_bget?MMP0249
MMP0250	34666	3031.34	ribosome assembly factor SBDS		http://www.genome.jp/dbget-bin/www_bget?MMP0250
MMP0298	28594	3013.28	50S ribosomal protein L15e	rpl15	http://www.genome.jp/dbget-bin/www_bget?MMP0298
MMP0874	38736	2992.49	class I SAM-dependent methyltransferase		http://www.genome.jp/dbget-bin/www_bget?MMP0874
MMP0640	11194	2987.4	30S ribosomal protein S28e	rps28e	http://www.genome.jp/dbget-bin/www_bget?MMP0640
MMP1320	25766	2957.97	30S ribosomal protein S4	rps4p	http://www.genome.jp/dbget-bin/www_bget?MMP1320
MMP1322	28066	2942.55	DNA-directed RNA polymerase subunit D	rpoD	http://www.genome.jp/dbget-bin/www_bget?MMP1322
MMP1405	10257	2927.44	50S ribosomal protein L29	rpmC	http://www.genome.jp/dbget-bin/www_bget?MMP1405
MMP0887	14032	2854.94	stress responsive protein		http://www.genome.jp/dbget-bin/www_bget?MMP0887
MMP1428	7453	2836.2	preprotein translocase subunit Sec61beta		http://www.genome.jp/dbget-bin/www_bget?MMP1428
MMP0058	44074	2821.48	5%2C10-methylenetetrahydromethanopterin reductase	mer	http://www.genome.jp/dbget-bin/www_bget?MMP0058
MMP0625	10593	2790.77	50S ribosomal protein L14e		http://www.genome.jp/dbget-bin/www_bget?MMP0625
MMP1321	16815	2764.31	30S ribosomal protein S11	rps11p	http://www.genome.jp/dbget-bin/www_bget?MMP1321
MMP0059	18868	2749.83	DUF2666 domain-containing protein		http://www.genome.jp/dbget-bin/www_bget?MMP0059
MMP1693	5978	2729.88	F420 non-reducing hydrogenase subunit	vhuU	http://www.genome.jp/dbget-bin/www_bget?MMP1693
MMP1384	30184	2708.57	coenzyme F420 hydrogenase subunit gamma	fruG	http://www.genome.jp/dbget-bin/www_bget?MMP1384
MMP1704	19938	2677.87	methanogenesis marker 9 domain-containing protein		http://www.genome.jp/dbget-bin/www_bget?MMP1704
MMP0952	17074	2658.04	translation initiation factor IF-5A	aIF-5A	http://www.genome.jp/dbget-bin/www_bget?MMP0952
MMP0629	17077	2638.51	ArsR family transcriptional regulator		http://www.genome.jp/dbget-bin/www_bget?MMP0629
MMP0066	14352	2609.96	P-II family nitrogen regulator	glnB	http://www.genome.jp/dbget-bin/www_bget?MMP0066
MMP0155	16094	2583.77	ribosome assembly RNA-binding protein YhbY		http://www.genome.jp/dbget-bin/www_bget?MMP0155
MMP0091	24466	2578.27	DUF655 domain-containing protein		http://www.genome.jp/dbget-bin/www_bget?MMP0091
MMP0624	16686	2558.86	hypothetical protein		http://www.genome.jp/dbget-bin/www_bget?MMP0624
MMP0654	41208	2558.31	ketol-acid reductoisomerase	ilvC	http://www.genome.jp/dbget-bin/www_bget?MMP0654
MMP1244	18009	2483.72	(4Fe-4S)-binding protein	fwdH	http://www.genome.jp/dbget-bin/www_bget?MMP1244
MMP1402	8389	2462.7	hypothetical protein		http://www.genome.jp/dbget-bin/www_bget?MMP1402
MMP0457	64546	2460.82	ATP-dependent helicase		http://www.genome.jp/dbget-bin/www_bget?MMP0457
MMP1555	52587	2433.86	coenzyme-B sulfoethylthiotransferase subunit beta	mcrB	http://www.genome.jp/dbget-bin/www_bget?MMP1555
MMP0867	32736	2419.8	hypothetical protein		http://www.genome.jp/dbget-bin/www_bget?MMP0867
MMP0245	13214	2381.93	prefoldin subunit beta	pfdB	http://www.genome.jp/dbget-bin/www_bget?MMP0245
MMP1414	15170	2379.65	30S ribosomal protein S8	rps8p	http://www.genome.jp/dbget-bin/www_bget?MMP1414
MMP1706	5979	2362.79	ribosome biogenesis protein Nop10		http://www.genome.jp/dbget-bin/www_bget?MMP1706
MMP0965	22034	2346.04	formylmethanofuran dehydrogenase		http://www.genome.jp/dbget-bin/www_bget?MMP0965
MMP1563	12403	2338.3	tetrahydromethanopterin S-methyltransferase subunit B	mtrB	http://www.genome.jp/dbget-bin/www_bget?MMP1563
MMP1154	21712	2311.76	CoB--CoM heterodisulfide reductase subunit C	hdrC1	http://www.genome.jp/dbget-bin/www_bget?MMP1154
MMP0405	29991	2308.23	GTP cyclohydrolase IIa	gch3	http://www.genome.jp/dbget-bin/www_bget?MMP0405
MMP0888	12229	2305.49	cobalt transporter CbiN		http://www.genome.jp/dbget-bin/www_bget?MMP0888
MMP0866	32613	2264.12	glycine/betaine ABC transporter substrate-binding protein	proX	http://www.genome.jp/dbget-bin/www_bget?MMP0866
MMP0682	20721	2252.93	hypothetical protein		http://www.genome.jp/dbget-bin/www_bget?MMP0682
MMP0042	10293	2250.16	H/ACA RNA-protein complex protein Gar1		http://www.genome.jp/dbget-bin/www_bget?MMP0042
MMP1412	19921	2249.26	50S ribosomal protein L5	rpl5p	http://www.genome.jp/dbget-bin/www_bget?MMP1412
MMP1368	20611	2240.97	30S ribosomal protein S7		http://www.genome.jp/dbget-bin/www_bget?MMP1368
MMP0029	22894	2208.72	DUF4013 domain-containing protein		http://www.genome.jp/dbget-bin/www_bget?MMP0029
MMP0384	6519	2196.09	DUF2116 family Zn-ribbon domain-containing protein		http://www.genome.jp/dbget-bin/www_bget?MMP0384
MMP1161	12503	2195.98	hypothetical protein		http://www.genome.jp/dbget-bin/www_bget?MMP1161
MMP0575	8547	2195.45	Asp-tRNA(Asn) amidotransferase subunit GatC	gatC	http://www.genome.jp/dbget-bin/www_bget?MMP0575
MMP1260	40695	2183.44	nitrate ABC transporter substrate-binding protein		http://www.genome.jp/dbget-bin/www_bget?MMP1260
MMP1707	28101	2170.9	translation initiation factor IF-2 subunit alpha	aIF2_alpha	http://www.genome.jp/dbget-bin/www_bget?MMP1707
MMP0045	33494	2164.41	polyprenyl synthetase family protein	idsA	http://www.genome.jp/dbget-bin/www_bget?MMP0045
MMP1360	8209	2135.32	DNA-directed RNA polymerase subunit H	rpoH	http://www.genome.jp/dbget-bin/www_bget?MMP1360
MMP0259	34909	2135	50S ribosomal protein L10	rplP0	http://www.genome.jp/dbget-bin/www_bget?MMP0259
MMP1330	9202	2124.67	HypC/HybG/HupF family hydrogenase formation chaperone		http://www.genome.jp/dbget-bin/www_bget?MMP1330
MMP0576	29761	2108.87	4-hydroxy-tetrahydrodipicolinate synthase	dapA	http://www.genome.jp/dbget-bin/www_bget?MMP0576
MMP1404	21727	2106.02	30S ribosomal protein S3	rps3p	http://www.genome.jp/dbget-bin/www_bget?MMP1404
MMP0158	20227	2078.27	hypothetical protein		http://www.genome.jp/dbget-bin/www_bget?MMP0158
MMP0578	9798	2075.7	chorismate mutase	aroQ	http://www.genome.jp/dbget-bin/www_bget?MMP0578
NA	10585	2071.58	signal recognition particle sRNA	NA	NA
MMP1155	30437	2071.07	CoB--CoM heterodisulfide reductase subunit B	hdrB1	http://www.genome.jp/dbget-bin/www_bget?MMP1155
MMP1328	31147	2051.45	hypothetical protein		http://www.genome.jp/dbget-bin/www_bget?MMP1328
MMP1557	19862	2051.02	methyl-coenzyme M reductase I operon protein C	mcrC	http://www.genome.jp/dbget-bin/www_bget?MMP1557
MMP1434	14663	2049.77	transcription elongation factor Spt5	nusG	http://www.genome.jp/dbget-bin/www_bget?MMP1434
MMP0105	17539	2047.82	hypothetical protein		http://www.genome.jp/dbget-bin/www_bget?MMP0105
MMP0159	5174	2044.67	50S ribosomal protein L39e	rpl39e	http://www.genome.jp/dbget-bin/www_bget?MMP0159
MMP1546	23970	2043.86	50S ribosomal protein L2	rpl2p	http://www.genome.jp/dbget-bin/www_bget?MMP1546
MMP0641	13615	2042.19	50S ribosomal protein L7Ae	rpl7ae	http://www.genome.jp/dbget-bin/www_bget?MMP0641
MMP0657	8937	2018.13	ACT domain-containing protein		http://www.genome.jp/dbget-bin/www_bget?MMP0657
MMP1046	21077	2014.51	V-type ATP synthase subunit D	atpD	http://www.genome.jp/dbget-bin/www_bget?MMP1046
MMP0434	8055	1994.28	DUF378 domain-containing protein		http://www.genome.jp/dbget-bin/www_bget?MMP0434
MMP1413	5224	1987.97	30S ribosomal protein S14	rps14P	http://www.genome.jp/dbget-bin/www_bget?MMP1413
MMP0069	9537	1959.8	methylated-DNA--protein-cysteine methyltransferase		http://www.genome.jp/dbget-bin/www_bget?MMP0069
MMP0302	11300	1935.07	hypothetical protein		http://www.genome.jp/dbget-bin/www_bget?MMP0302
MMP0020	13297	1924.26	nickel-responsive transcriptional regulator NikR		http://www.genome.jp/dbget-bin/www_bget?MMP0020
MMP0280	12154	1921.21	phosphoribosyl-AMP cyclohydrolase	hisI	http://www.genome.jp/dbget-bin/www_bget?MMP0280
MMP1158	8303	1917.1	hypothetical protein		http://www.genome.jp/dbget-bin/www_bget?MMP1158
MMP1545	8104	1914.17	50S ribosomal protein L23	rplW	http://www.genome.jp/dbget-bin/www_bget?MMP1545
MMP1369	66755	1884.31	elongation factor EF-2	aEF-2	http://www.genome.jp/dbget-bin/www_bget?MMP1369
MMP0083	32884	1877.07	hypothetical protein		http://www.genome.jp/dbget-bin/www_bget?MMP0083
MMP0157	10931	1871.88	hypothetical protein		http://www.genome.jp/dbget-bin/www_bget?MMP0157
MMP0669	20579	1871.18	30S ribosomal protein S3ae		http://www.genome.jp/dbget-bin/www_bget?MMP0669
MMP1695	26101	1855.92	F420-non-reducing hydrogenase subunit	vhuG	http://www.genome.jp/dbget-bin/www_bget?MMP1695
MMP0297	12550	1855.36	translation initiation factor IF-2 subunit beta	aIF-2_beta	http://www.genome.jp/dbget-bin/www_bget?MMP0297
MMP1647	36790	1852.97	proteasome-activating nucleotidase	psmR	http://www.genome.jp/dbget-bin/www_bget?MMP1647
MMP0247	14676	1827.78	rRNA maturation protein		http://www.genome.jp/dbget-bin/www_bget?MMP0247
MMP0626	15872	1822.12	cytidylate kinase	cmk	http://www.genome.jp/dbget-bin/www_bget?MMP0626
MMP0227	68328	1821.14	anaerobic ribonucleoside-triphosphate reductase	nrdD	http://www.genome.jp/dbget-bin/www_bget?MMP0227
MMP0079	18156	1811.14	orotate phosphoribosyltransferase		http://www.genome.jp/dbget-bin/www_bget?MMP0079
MMP1376	7097	1800.48	PspC domain-containing protein		http://www.genome.jp/dbget-bin/www_bget?MMP1376
MMP0372	24238	1791.64	methylenetetrahydromethanopterin dehydrogenase	mtd	http://www.genome.jp/dbget-bin/www_bget?MMP0372
MMP1435	6954	1786.26	protein translocase SEC61 complex subunit gamma	secE	http://www.genome.jp/dbget-bin/www_bget?MMP1435
MMP0429	8496	1781.51	hypothetical protein		http://www.genome.jp/dbget-bin/www_bget?MMP0429
MMP1185	15563	1776.73	hydrogenase maturation peptidase HycI		http://www.genome.jp/dbget-bin/www_bget?MMP1185
MMP0025	7823	1766.57	hypothetical protein		http://www.genome.jp/dbget-bin/www_bget?MMP0025
MMP1186	59450	1762.86	ATP-dependent protease LonB	lon	http://www.genome.jp/dbget-bin/www_bget?MMP1186
MMP1697	56269	1754.62	CoB--CoM heterodisulfide reductase iron-sulfur subunit A family protein	hdrA	http://www.genome.jp/dbget-bin/www_bget?MMP1697
MMP0062	6998	1711.96	50S ribosomal protein L31e		http://www.genome.jp/dbget-bin/www_bget?MMP0062
MMP1543	27774	1703.7	50S ribosomal protein L3	rpl3p	http://www.genome.jp/dbget-bin/www_bget?MMP1543
MMP1561	19562	1703.34	tetrahydromethanopterin S-methyltransferase subunit D	mtrD	http://www.genome.jp/dbget-bin/www_bget?MMP1561
MMP0631	11143	1696.16	metal-dependent transcriptional regulator		http://www.genome.jp/dbget-bin/www_bget?MMP0631
MMP1157	9812	1694.38	superoxide reductase	rbo	http://www.genome.jp/dbget-bin/www_bget?MMP1157
MMP1366	14320	1691.19	NusA-like transcription termination signal-binding factor	nusA	http://www.genome.jp/dbget-bin/www_bget?MMP1366
MMP0503	7980	1690.56	hypothetical protein		http://www.genome.jp/dbget-bin/www_bget?MMP0503
MMP1159	13871	1657.21	ferritin		http://www.genome.jp/dbget-bin/www_bget?MMP1159
MMP1635	6529	1656.38	thioredoxin		http://www.genome.jp/dbget-bin/www_bget?MMP1635
MMP1705	17463	1616.46	2-amino-5-formylamino-6-ribosylaminopyrimidin-4(3H)-one 5'-monophosphate deformylase		http://www.genome.jp/dbget-bin/www_bget?MMP1705
MMP0719	10664	1611.32	ribbon-helix-helix protein%2C CopG family		http://www.genome.jp/dbget-bin/www_bget?MMP0719
MMP1163	8185	1601.88	divalent-cation tolerance protein CutA		http://www.genome.jp/dbget-bin/www_bget?MMP1163
MMP1183	19761	1598.73	ABC transporter ATP-binding protein		http://www.genome.jp/dbget-bin/www_bget?MMP1183
MMP1137	10806	1574.87	Lrp/AsnC family transcriptional regulator		http://www.genome.jp/dbget-bin/www_bget?MMP1137
MMP0884	12667	1568.07	hypothetical protein		http://www.genome.jp/dbget-bin/www_bget?MMP0884
MMP0627	6848	1563.58	50S ribosomal protein L34e	rpl34e	http://www.genome.jp/dbget-bin/www_bget?MMP0627
MMP0577	4832	1551.48	30S ribosomal protein S17e	rps17E	http://www.genome.jp/dbget-bin/www_bget?MMP0577
MMP1156	7892	1544.53	carboxymuconolactone decarboxylase family protein		http://www.genome.jp/dbget-bin/www_bget?MMP1156
MMP0001	7045	1540.11	DUF2098 domain-containing protein		http://www.genome.jp/dbget-bin/www_bget?MMP0001
MMP1562	19700	1539.25	tetrahydromethanopterin S-methyltransferase subunit C	mtrC	http://www.genome.jp/dbget-bin/www_bget?MMP1562
MMP1206	33364	1533.8	glutamine synthetase	glnA	http://www.genome.jp/dbget-bin/www_bget?MMP1206
MMP0549	13565	1523.24	DUF523 domain-containing protein		http://www.genome.jp/dbget-bin/www_bget?MMP0549
MMP0082	19020	1520.82	hypothetical protein		http://www.genome.jp/dbget-bin/www_bget?MMP0082
MMP0718	8632	1516.09	hypothetical protein		http://www.genome.jp/dbget-bin/www_bget?MMP0718
MMP0251	19067	1506.98	proteasome endopeptidase complex%2Csubunit alpha	psmA	http://www.genome.jp/dbget-bin/www_bget?MMP0251
MMP1684	16655	1501.1	hypothetical protein		http://www.genome.jp/dbget-bin/www_bget?MMP1684
MMP1381	30855	1498.94	MBL fold metallo-hydrolase		http://www.genome.jp/dbget-bin/www_bget?MMP1381
MMP1481	16426	1493.56	energy-coupling factor ABC transporter permease	cbiM	http://www.genome.jp/dbget-bin/www_bget?MMP1481
MMP1015	7251	1490.04	DNA-binding protein		http://www.genome.jp/dbget-bin/www_bget?MMP1015
MMP1208	29702	1485.06	translation initiation factor IF-2 subunit gamma	aIF2_gamma	http://www.genome.jp/dbget-bin/www_bget?MMP1208
MMP0127	25309	1465.03	H(2)-dependent methylenetetrahydromethanopterin dehydrogenase	hmd	http://www.genome.jp/dbget-bin/www_bget?MMP0127
MMP0290	9039	1462.57	NagC family transcriptional regulator	nac	http://www.genome.jp/dbget-bin/www_bget?MMP0290
MMP0176	56115	1461.51	ATPase AAA		http://www.genome.jp/dbget-bin/www_bget?MMP0176
MMP0168	10881	1461.43	PadR family transcriptional regulator		http://www.genome.jp/dbget-bin/www_bget?MMP0168
MMP1308	15093	1435.89	fructose-6-phosphate aldolase	tal	http://www.genome.jp/dbget-bin/www_bget?MMP1308
MMP1470	10130	1435.62	prefoldin subunit alpha	pdfA	http://www.genome.jp/dbget-bin/www_bget?MMP1470
MMP0278	10730	1431.79	CBS domain-containing protein		http://www.genome.jp/dbget-bin/www_bget?MMP0278
MMP1429	7379	1430.51	transcription factor S	rpm	http://www.genome.jp/dbget-bin/www_bget?MMP1429
MMP0992	11922	1407.99	hypothetical protein		http://www.genome.jp/dbget-bin/www_bget?MMP0992
MMP0445	5405	1405.94	hypothetical protein		http://www.genome.jp/dbget-bin/www_bget?MMP0445
MMP0914	16126	1404.15	proteasome assembly chaperone family protein		http://www.genome.jp/dbget-bin/www_bget?MMP0914
MMP0061	15506	1397.54	translation initiation factor 6	aIF6	http://www.genome.jp/dbget-bin/www_bget?MMP0061
MMP0692	20537	1397.43	cell wall-binding protein		http://www.genome.jp/dbget-bin/www_bget?MMP0692
MMP0044	30486	1395.25	RNase J family beta-CASP ribonuclease		http://www.genome.jp/dbget-bin/www_bget?MMP0044
MMP1142	15928	1381.06	metallophosphoesterase		http://www.genome.jp/dbget-bin/www_bget?MMP1142
MMP0972	9207	1371	hypothetical protein		http://www.genome.jp/dbget-bin/www_bget?MMP0972
MMP0165	16833	1361.84	ABC transporter		http://www.genome.jp/dbget-bin/www_bget?MMP0165
MMP1043	6623	1360.99	ATP synthase subunit F	atpF	http://www.genome.jp/dbget-bin/www_bget?MMP1043
MMP0150	11390	1360.8	ribosome biogenesis protein MJ0708		http://www.genome.jp/dbget-bin/www_bget?MMP0150
MMP0177	7926	1357.29	hypothetical protein		http://www.genome.jp/dbget-bin/www_bget?MMP0177
MMP0543	11343	1355.19	DUF98 domain-containing protein		http://www.genome.jp/dbget-bin/www_bget?MMP0543
MMP0167	21300	1355.12	daunorubicin resistance protein DrrA family ABC transporter ATP-binding protein		http://www.genome.jp/dbget-bin/www_bget?MMP0167
MMP1045	30053	1333.85	V-type ATP synthase subunit B	atpB	http://www.genome.jp/dbget-bin/www_bget?MMP1045
MMP0915	13008	1316.78	TIGR00454 family protein	cobY_cofC	http://www.genome.jp/dbget-bin/www_bget?MMP0915
MMP0257	11534	1302.29	transcription factor	tbp	http://www.genome.jp/dbget-bin/www_bget?MMP0257
MMP1249	17057	1283.92	formylmethanofuran dehydrogenase subunit C	fwdC	http://www.genome.jp/dbget-bin/www_bget?MMP1249
MMP1182	21497	1265.76	iron ABC transporter permease		http://www.genome.jp/dbget-bin/www_bget?MMP1182
MMP1696	8299	1263.26	hydrogenase iron-sulfur subunit	vhuD	http://www.genome.jp/dbget-bin/www_bget?MMP1696
MMP1310	12408	1262.26	IMP cyclohydrolase	purO	http://www.genome.jp/dbget-bin/www_bget?MMP1310
MMP1714	7061	1261.73	hypothetical protein		http://www.genome.jp/dbget-bin/www_bget?MMP1714
MMP1608	6231	1243.14	rubrerythrin		http://www.genome.jp/dbget-bin/www_bget?MMP1608
MMP1367	8865	1230.88	30S ribosomal protein S12	rps12P	http://www.genome.jp/dbget-bin/www_bget?MMP1367
MMP1213	7837	1229.36	transcriptional regulator		http://www.genome.jp/dbget-bin/www_bget?MMP1213
MMP0136	10001	1223.3	3-isopropylmalate dehydratase small subunit	leuD	http://www.genome.jp/dbget-bin/www_bget?MMP0136
MMP0335	8207	1222.09	hypothetical protein		http://www.genome.jp/dbget-bin/www_bget?MMP0335
MMP1373	21441	1217.13	5-formaminoimidazole-4-carboxamide-1-(beta)-D-ribofuranosyl 5'-monophosphate synthetase	purP	http://www.genome.jp/dbget-bin/www_bget?MMP1373
MMP1544	14857	1206.73	50S ribosomal protein L4	rpl4lp	http://www.genome.jp/dbget-bin/www_bget?MMP1544
MMP1035	8080	1203.18	hypothetical protein		http://www.genome.jp/dbget-bin/www_bget?MMP1035
MMP0043	20817	1201.62	type 2 isopentenyl-diphosphate Delta-isomerase		http://www.genome.jp/dbget-bin/www_bget?MMP0043
MMP0141	16950	1196.95	hypothetical protein		http://www.genome.jp/dbget-bin/www_bget?MMP0141
MMP1247	7462	1188.68	protein fwdD	fwdD	http://www.genome.jp/dbget-bin/www_bget?MMP1247
MMP1036	15495	1183.69	hypothetical protein		http://www.genome.jp/dbget-bin/www_bget?MMP1036
MMP0295	17390	1183.29	homoserine kinase	thrB	http://www.genome.jp/dbget-bin/www_bget?MMP0295
MMP0046	8692	1182.88	DUF2118 domain-containing protein		http://www.genome.jp/dbget-bin/www_bget?MMP0046
MMP0422	8673	1180.3	hypothetical protein		http://www.genome.jp/dbget-bin/www_bget?MMP0422
MMP0559	9645	1179.76	DJ-1 family protein		http://www.genome.jp/dbget-bin/www_bget?MMP0559
MMP0723	6577	1175.25	hypothetical protein		http://www.genome.jp/dbget-bin/www_bget?MMP0723
MMP0961	28189	1158.53	DUF2193 domain-containing protein		http://www.genome.jp/dbget-bin/www_bget?MMP0961
MMP1646	8923	1153.22	TIGR00270 family protein		http://www.genome.jp/dbget-bin/www_bget?MMP1646
MMP0224	24005	1152.54	glutamate-1-semialdehyde-2%2C1-aminomutase	hemL	http://www.genome.jp/dbget-bin/www_bget?MMP0224
MMP0729	52819	1140.13	excinuclease ABC subunit UvrA	uvrA	http://www.genome.jp/dbget-bin/www_bget?MMP0729
MMP0152	24780	1139.18	citrate transporter		http://www.genome.jp/dbget-bin/www_bget?MMP0152
MMP0728	29257	1138.66	excinuclease ABC subunit C	uvrC	http://www.genome.jp/dbget-bin/www_bget?MMP0728
MMP1246	4484	1137.58	4Fe-4S dicluster domain-containing protein	fwdG	http://www.genome.jp/dbget-bin/www_bget?MMP1246
MMP1432	18732	1135.49	adenylosuccinate synthetase	purA	http://www.genome.jp/dbget-bin/www_bget?MMP1432
MMP1509	6293	1134.36	DUF555 domain-containing protein		http://www.genome.jp/dbget-bin/www_bget?MMP1509
MMP0447	6572	1125.42	nitrogenase		http://www.genome.jp/dbget-bin/www_bget?MMP0447
MMP1553	9905	1124.54	NAD(P)H-dependent oxidoreductase	rdxA	http://www.genome.jp/dbget-bin/www_bget?MMP1553
MMP1643	7104	1122.95	cell division protein SepF		http://www.genome.jp/dbget-bin/www_bget?MMP1643
MMP1033	53261	1120.25	hypothetical protein		http://www.genome.jp/dbget-bin/www_bget?MMP1033
MMP0542	10941	1118.56	hypothetical protein		http://www.genome.jp/dbget-bin/www_bget?MMP0542
MMP1217	11892	1110.79	DUF2100 domain-containing protein		http://www.genome.jp/dbget-bin/www_bget?MMP1217
MMP0883	17314	1104.95	hypothetical protein		http://www.genome.jp/dbget-bin/www_bget?MMP0883
MMP0572	12291	1102.94	peptidylprolyl isomerase	slyD	http://www.genome.jp/dbget-bin/www_bget?MMP0572
MMP0215	7330	1099.47	hypothetical protein		http://www.genome.jp/dbget-bin/www_bget?MMP0215
MMP0312	7859	1098.62	methanogenesis marker 5 protein		http://www.genome.jp/dbget-bin/www_bget?MMP0312
MMP1178	19955	1093.5	iron ABC transporter substrate-binding protein		http://www.genome.jp/dbget-bin/www_bget?MMP1178
MMP0178	14354	1092.47	phosphoribosylformylglycinamidine synthase I	purQ	http://www.genome.jp/dbget-bin/www_bget?MMP0178
MMP0546	10840	1091.94	TIGR00296 family protein		http://www.genome.jp/dbget-bin/www_bget?MMP0546
MMP0180	8311	1087.81	riboflavin synthase	ribC	http://www.genome.jp/dbget-bin/www_bget?MMP0180
MMP0912	3421	1081.53	4-oxalocrotonate tautomerase		http://www.genome.jp/dbget-bin/www_bget?MMP0912
MMP1584	14710	1075.74	polyamine aminopropyltransferase		http://www.genome.jp/dbget-bin/www_bget?MMP1584
MMP1049	4702	1073.59	hypothetical protein		http://www.genome.jp/dbget-bin/www_bget?MMP1049
MMP0039	18294	1064.96	hypothetical protein		http://www.genome.jp/dbget-bin/www_bget?MMP0039
MMP0166	23847	1063	MATE family efflux transporter		http://www.genome.jp/dbget-bin/www_bget?MMP0166
MMP0040	28406	1061.32	CpaF family protein		http://www.genome.jp/dbget-bin/www_bget?MMP0040
MMP1609	15580	1056.63	formylmethanofuran--tetrahydromethanopterin N-formyltransferase	ftr	http://www.genome.jp/dbget-bin/www_bget?MMP1609
MMP0311	6574	1055.41	DUF2111 domain-containing protein		http://www.genome.jp/dbget-bin/www_bget?MMP0311
MMP1589	18775	1051.27	carbamoyl-phosphate synthase small subunit	carA	http://www.genome.jp/dbget-bin/www_bget?MMP1589
MMP0391	19399	1040.83	alanine--glyoxylate aminotransferase family protein	aspC	http://www.genome.jp/dbget-bin/www_bget?MMP0391
MMP0341	25417	1040.45	acetyl-CoA carboxylase biotin carboxylase subunit	pycA	http://www.genome.jp/dbget-bin/www_bget?MMP0341
MMP0667	11183	1039.84	30S ribosomal protein S2	rps2P	http://www.genome.jp/dbget-bin/www_bget?MMP0667
MMP1444	14933	1036.7	type II methionyl aminopeptidase		http://www.genome.jp/dbget-bin/www_bget?MMP1444
MMP1445	9569	1034.93	GMP synthase	guaA	http://www.genome.jp/dbget-bin/www_bget?MMP1445
MMP0101	8132	1031.53	CBS domain-containing protein		http://www.genome.jp/dbget-bin/www_bget?MMP0101
MMP0736	4254	1028.44	hypothetical protein		http://www.genome.jp/dbget-bin/www_bget?MMP0736
MMP0694	31777	1026.73	beta-CASP ribonuclease aCPSF1		http://www.genome.jp/dbget-bin/www_bget?MMP0694
MMP0901	17275	1025.99	GTP-binding protein		http://www.genome.jp/dbget-bin/www_bget?MMP0901
MMP0313	7548	1020.44	hypothetical protein		http://www.genome.jp/dbget-bin/www_bget?MMP0313
MMP1720	29576	1016.34	hypothetical protein		http://www.genome.jp/dbget-bin/www_bget?MMP1720
MMP1441	11291	1008.8	molybdopterin-guanine dinucleotide biosynthesis protein MobB	mobB	http://www.genome.jp/dbget-bin/www_bget?MMP1441
MMP0563	7852	1002.2	DUF2124 domain-containing protein		http://www.genome.jp/dbget-bin/www_bget?MMP0563
MMP1134	19895	1002.04	MBL fold metallo-hydrolase		http://www.genome.jp/dbget-bin/www_bget?MMP1134
MMP1041	9942	1001.48	ATP synthase subunit E	atpE	http://www.genome.jp/dbget-bin/www_bget?MMP1041
MMP1187	8813	1000.56	class II aldolase family protein	fucA	http://www.genome.jp/dbget-bin/www_bget?MMP1187
MMP1129	7934	1000.24	cyclophilin	ppiB	http://www.genome.jp/dbget-bin/www_bget?MMP1129
MMP0183	12066	999.795	3%2C4-dihydroxy-2-butanone-4-phosphate synthase	ribB	http://www.genome.jp/dbget-bin/www_bget?MMP0183
MMP1016	20046	995.009	CBS domain-containing protein		http://www.genome.jp/dbget-bin/www_bget?MMP1016
MMP1482	4782	992.599	cobalt transporter CbiN		http://www.genome.jp/dbget-bin/www_bget?MMP1482
MMP1582	7960	991.354	pyruvoyl-dependent arginine decarboxylase	pdaD	http://www.genome.jp/dbget-bin/www_bget?MMP1582
MMP0256	9808	987.984	imidazole glycerol phosphate synthase subunit HisH	hisH	http://www.genome.jp/dbget-bin/www_bget?MMP0256
MMP0084	11874	987.869	hypothetical protein		http://www.genome.jp/dbget-bin/www_bget?MMP0084
MMP0064	5431	987.645	P-II family nitrogen regulator	glnK1	http://www.genome.jp/dbget-bin/www_bget?MMP0064
MMP0593	12551	984.411	septum site-determining protein MinD		http://www.genome.jp/dbget-bin/www_bget?MMP0593
MMP0646	3199	981.158	hypothetical protein		http://www.genome.jp/dbget-bin/www_bget?MMP0646
MMP1283	3246	980.932	class III signal peptide		http://www.genome.jp/dbget-bin/www_bget?MMP1283
MMP1042	18614	975.783	V-type ATP synthase subunit C	atpC	http://www.genome.jp/dbget-bin/www_bget?MMP1042
MMP0566	26092	974.864	AMP-binding protein		http://www.genome.jp/dbget-bin/www_bget?MMP0566
MMP0704	13707	971.279	ATP-binding protein		http://www.genome.jp/dbget-bin/www_bget?MMP0704
MMP1030	9384	969.024	DUF106 domain-containing protein		http://www.genome.jp/dbget-bin/www_bget?MMP1030
MMP0689	20416	966.675	NCS2 family permease		http://www.genome.jp/dbget-bin/www_bget?MMP0689
MMP1039	32380	964.333	V-type ATP synthase subunit I	atpI	http://www.genome.jp/dbget-bin/www_bget?MMP1039
MMP1613	4194	957.603	DNA-binding protein Alba	ssh10b_1	http://www.genome.jp/dbget-bin/www_bget?MMP1613
MMP0080	16930	955.774	hypothetical protein		http://www.genome.jp/dbget-bin/www_bget?MMP0080
MMP0963	11113	951.524	aquaporin family protein		http://www.genome.jp/dbget-bin/www_bget?MMP0963
MMP1168	11498	948.904	ABC transporter ATP-binding protein		http://www.genome.jp/dbget-bin/www_bget?MMP1168
MMP0879	23685	945.074	serine--tRNA ligase	serS	http://www.genome.jp/dbget-bin/www_bget?MMP0879
MMP1500	16778	942.017	cell division protein FtsZ	ftsz2	http://www.genome.jp/dbget-bin/www_bget?MMP1500
MMP0668	9301	941.528	hypothetical protein		http://www.genome.jp/dbget-bin/www_bget?MMP0668
MMP1050	9888	940.707	NYN domain-containing protein		http://www.genome.jp/dbget-bin/www_bget?MMP1050
MMP1241	5486	939.451	hypothetical protein		http://www.genome.jp/dbget-bin/www_bget?MMP1241
MMP0590	10602	939.073	glycosyltransferase family 2 protein		http://www.genome.jp/dbget-bin/www_bget?MMP0590
MMP0294	12924	938.447	DUF5050 domain-containing protein		http://www.genome.jp/dbget-bin/www_bget?MMP0294
MMP0948	5387	930.25	hypothetical protein		http://www.genome.jp/dbget-bin/www_bget?MMP0948
MMP1245	15936	927.693	4Fe-4S dicluster domain-containing protein	fwdF	http://www.genome.jp/dbget-bin/www_bget?MMP1245
MMP1248	25613	926.641	formylmethanofuran dehydrogenase subunit A	fwdA	http://www.genome.jp/dbget-bin/www_bget?MMP1248
MMP0544	15054	926.2	AmmeMemoRadiSam system radical SAM enzyme		http://www.genome.jp/dbget-bin/www_bget?MMP0544
MMP0568	8689	925.15	cupin domain-containing protein		http://www.genome.jp/dbget-bin/www_bget?MMP0568
MMP0303	2064	922.043	rubredoxin		http://www.genome.jp/dbget-bin/www_bget?MMP0303
MMP0567	6098	921.4	acyl-CoA thioesterase		http://www.genome.jp/dbget-bin/www_bget?MMP0567
MMP1721	11717	915.504	MinD/ParA family protein		http://www.genome.jp/dbget-bin/www_bget?MMP1721
MMP0727	28774	913.893	excinuclease ABC subunit UvrB	uvrB	http://www.genome.jp/dbget-bin/www_bget?MMP0727
MMP0234	16988	911.471	DUF515 domain-containing protein		http://www.genome.jp/dbget-bin/www_bget?MMP0234
MMP0636	18066	903.274	hypothetical protein		http://www.genome.jp/dbget-bin/www_bget?MMP0636
MMP1577	23773	902.997	tRNA uridine(34) 5-carboxymethylaminomethyl modification radical SAM/GNAT enzyme Elp3	hat	http://www.genome.jp/dbget-bin/www_bget?MMP1577
MMP1044	25734	900.884	ATP synthase subunit A	atpA	http://www.genome.jp/dbget-bin/www_bget?MMP1044
MMP0620	23266	898.689	methyl coenzyme M reductase system%2C component A2	atwA	http://www.genome.jp/dbget-bin/www_bget?MMP0620
MMP0606	11306	897.034	23S rRNA methyltransferase		http://www.genome.jp/dbget-bin/www_bget?MMP0606
MMP0548	8310	894.061	imidazoleglycerol-phosphate dehydratase	hisB	http://www.genome.jp/dbget-bin/www_bget?MMP0548
MMP1551	19616	893.786	signal recognition particle protein	ffh	http://www.genome.jp/dbget-bin/www_bget?MMP1551
MMP1422	19207	890.954	preprotein translocase subunit SecY	secY	http://www.genome.jp/dbget-bin/www_bget?MMP1422
MMP0940	4154	889.19	hypothetical protein		http://www.genome.jp/dbget-bin/www_bget?MMP0940
MMP1169	17511	879.806	hypothetical protein		http://www.genome.jp/dbget-bin/www_bget?MMP1169
MMP1436	15436	878.672	cell division protein FtsZ	ftsZ1	http://www.genome.jp/dbget-bin/www_bget?MMP1436
MMP1031	8238	877.13	adenylate kinase	adkA	http://www.genome.jp/dbget-bin/www_bget?MMP1031
MMP0385	9623	874.987	UMP kinase	pyrH	http://www.genome.jp/dbget-bin/www_bget?MMP0385
MMP0698	4511	874.513	DUF1894 domain-containing protein		http://www.genome.jp/dbget-bin/www_bget?MMP0698
MMP0103	12692	869.377	pyridoxal 5'-phosphate synthase lyase subunit PdxS		http://www.genome.jp/dbget-bin/www_bget?MMP0103
MMP1716	14462	868.964	methylenetetrahydromethanopterin dehydrogenase	hmdII	http://www.genome.jp/dbget-bin/www_bget?MMP1716
NA	2826	866.756	hypothetical protein	NA	NA
MMP0073	16636	858.945	argininosuccinate synthase	argG	http://www.genome.jp/dbget-bin/www_bget?MMP0073
MMP0651	7102	858.482	acetolactate synthase small subunit	ilvH	http://www.genome.jp/dbget-bin/www_bget?MMP0651
MMP0406	10711	856.439	hypothetical protein		http://www.genome.jp/dbget-bin/www_bget?MMP0406
MMP1094	31605	855.684	phosphoenolpyruvate synthase	ppsA	http://www.genome.jp/dbget-bin/www_bget?MMP1094
MMP1054	7700	855.3	CoB--CoM heterodisulfide reductase subunit C	hdrC2	http://www.genome.jp/dbget-bin/www_bget?MMP1054
MMP0604	11400	854.976	serine protein kinase RIO		http://www.genome.jp/dbget-bin/www_bget?MMP0604
MMP0041	14131	854.07	transcription initiation factor IIB	tfb	http://www.genome.jp/dbget-bin/www_bget?MMP0041
MMP0964	3574	853.995	hypothetical protein		http://www.genome.jp/dbget-bin/www_bget?MMP0964
MMP0603	4333	848.006	translation initiation factor IF-1	aIF-1A	http://www.genome.jp/dbget-bin/www_bget?MMP0603
MMP0597	9532	847.952	fibrillarin-like rRNA methylase	flpA	http://www.genome.jp/dbget-bin/www_bget?MMP0597
MMP0163	14225	844.842	arsenic-transporting ATPase	arsA	http://www.genome.jp/dbget-bin/www_bget?MMP0163
MMP0086	6325	838.549	Tfx family DNA-binding protein	tfx	http://www.genome.jp/dbget-bin/www_bget?MMP0086
MMP0939	9166	833.433	TIGR02253 family HAD-type hydrolase		http://www.genome.jp/dbget-bin/www_bget?MMP0939
MMP1611	10146	830.655	proteasome assembly chaperone family protein		http://www.genome.jp/dbget-bin/www_bget?MMP1611
MMP1556	6458	829.426	methyl-coenzyme M reductase operon protein D	mcrD	http://www.genome.jp/dbget-bin/www_bget?MMP1556
MMP1399	8582	827.958	hypothetical protein		http://www.genome.jp/dbget-bin/www_bget?MMP1399
MMP1287	3921	822.186	hypothetical protein		http://www.genome.jp/dbget-bin/www_bget?MMP1287
MMP0279	13042	822.103	hypothetical protein	mptG	http://www.genome.jp/dbget-bin/www_bget?MMP0279
MMP1358	5302	819.195	4Fe-4S dicluster domain-containing protein		http://www.genome.jp/dbget-bin/www_bget?MMP1358
MMP0591	8726	818.786	hypothetical protein		http://www.genome.jp/dbget-bin/www_bget?MMP0591
MMP1502	5479	810.002	4Fe-4S dicluster domain-containing protein	porF	http://www.genome.jp/dbget-bin/www_bget?MMP1502
MMP1583	4845	809.446	adenosylmethionine decarboxylase		http://www.genome.jp/dbget-bin/www_bget?MMP1583
MMP0430	9145	806.542	ribonuclease P		http://www.genome.jp/dbget-bin/www_bget?MMP0430
MMP0153	15092	801.374	homocitrate synthase	aksA	http://www.genome.jp/dbget-bin/www_bget?MMP0153
MMP1235	5527	799.835	molybdenum cofactor biosynthesis protein MoaE	moaE	http://www.genome.jp/dbget-bin/www_bget?MMP1235
MMP1116	13642	798.676	M42 family peptidase		http://www.genome.jp/dbget-bin/www_bget?MMP1116
MMP1364	15023	797.71	DNA-directed RNA polymerase subunit A''	rpoA2	http://www.genome.jp/dbget-bin/www_bget?MMP1364
MMP1040	8589	791.475	ATP synthase subunit K	atpK	http://www.genome.jp/dbget-bin/www_bget?MMP1040
MMP0057	13827	791.467	7%2C8-didemethyl-8-hydroxy-5-deazariboflavin synthase subunit CofH	cofH	http://www.genome.jp/dbget-bin/www_bget?MMP0057
MMP1541	4080	790.959	DUF4870 domain-containing protein		http://www.genome.jp/dbget-bin/www_bget?MMP1541
MMP0081	19659	790.569	glutamate synthase	gltB	http://www.genome.jp/dbget-bin/www_bget?MMP0081
MMP0913	4785	780.388	DUF473 domain-containing protein		http://www.genome.jp/dbget-bin/www_bget?MMP0913
MMP1315	6748	779.031	2-oxoglutarate ferredoxin oxidoreductase subunit gamma	korG	http://www.genome.jp/dbget-bin/www_bget?MMP1315
MMP0947	10902	775.189	ATP phosphoribosyltransferase	hisG	http://www.genome.jp/dbget-bin/www_bget?MMP0947
MMP0761	4702	772.987	hypothetical protein		http://www.genome.jp/dbget-bin/www_bget?MMP0761
MMP1162	14582	772.298	MBL fold metallo-hydrolase		http://www.genome.jp/dbget-bin/www_bget?MMP1162
MMP0395	3495	772.26	hypothetical protein		http://www.genome.jp/dbget-bin/www_bget?MMP0395
MMP1034	7514	772.042	thymidylate kinase	tmk	http://www.genome.jp/dbget-bin/www_bget?MMP1034
MMP0421	11434	770.367	methanogenesis marker 7 protein		http://www.genome.jp/dbget-bin/www_bget?MMP0421
MMP1361	18732	769.863	DNA-directed RNA polymerase subunit B''	rpoB2	http://www.genome.jp/dbget-bin/www_bget?MMP1361
MMP0235	11110	766.121	hypothetical protein		http://www.genome.jp/dbget-bin/www_bget?MMP0235
MMP0619	4915	765.154	DUF134 domain-containing protein		http://www.genome.jp/dbget-bin/www_bget?MMP0619
MMP0085	12979	764.214	mRNA surveillance protein pelota		http://www.genome.jp/dbget-bin/www_bget?MMP0085
MMP1167	6853	761.217	archaeoflavoprotein AfpA		http://www.genome.jp/dbget-bin/www_bget?MMP1167
MMP0132	10599	756.261	branched-chain-amino-acid transaminase		http://www.genome.jp/dbget-bin/www_bget?MMP0132
MMP0002	13062	756.103	TIGR03576 family pyridoxal phosphate-dependent enzyme		http://www.genome.jp/dbget-bin/www_bget?MMP0002
MMP0971	16548	755.67	adenylosuccinate lyase	purB	http://www.genome.jp/dbget-bin/www_bget?MMP0971
MMP1633	4025	751.922	hypothetical protein		http://www.genome.jp/dbget-bin/www_bget?MMP1633
MMP0142	18270	747.884	thiamine pyrophosphate-binding protein		http://www.genome.jp/dbget-bin/www_bget?MMP0142
MMP1629	4329	747.55	hypothetical protein	ehbE	http://www.genome.jp/dbget-bin/www_bget?MMP1629
MMP1311	1928	747.533	4Fe-4S dicluster domain-containing protein		http://www.genome.jp/dbget-bin/www_bget?MMP1311
MMP1702	12250	744.764	homoserine dehydrogenase	hom	http://www.genome.jp/dbget-bin/www_bget?MMP1702
MMP0036	6735	744.088	transcription factor E	tfe	http://www.genome.jp/dbget-bin/www_bget?MMP0036
MMP0545	22244	740.845	molybdopterin biosynthesis protein		http://www.genome.jp/dbget-bin/www_bget?MMP0545
MMP0993	2415	740.699	transcriptional regulator		http://www.genome.jp/dbget-bin/www_bget?MMP0993
MMP0562	3460	733	hypothetical protein		http://www.genome.jp/dbget-bin/www_bget?MMP0562
MMP1466	7626	732.289	CBS domain-containing protein	ehaS	http://www.genome.jp/dbget-bin/www_bget?MMP1466
MMP0133	17757	728.335	IMP dehydrogenase	guaB	http://www.genome.jp/dbget-bin/www_bget?MMP0133
MMP0902	4594	720.641	DUF126 domain-containing protein		http://www.genome.jp/dbget-bin/www_bget?MMP0902
MMP0074	4142	715.258	hypothetical protein		http://www.genome.jp/dbget-bin/www_bget?MMP0074
MMP1602	2643	714.633	hypothetical protein		http://www.genome.jp/dbget-bin/www_bget?MMP1602
MMP1698	6221	714.178	hypothetical protein		http://www.genome.jp/dbget-bin/www_bget?MMP1698
MMP0920	14449	713.746	adenosylhomocysteinase	ahcY	http://www.genome.jp/dbget-bin/www_bget?MMP0920
MMP1174	7537	710.463	peroxiredoxin		http://www.genome.jp/dbget-bin/www_bget?MMP1174
MMP0038	10319	709.195	hypothetical protein		http://www.genome.jp/dbget-bin/www_bget?MMP0038
MMP1053	10087	705.041	CoB--CoM heterodisulfide reductase subunit B	hdrB2	http://www.genome.jp/dbget-bin/www_bget?MMP1053
MMP0261	3326	704.612	DNA-directed RNA polymerase subunit L		http://www.genome.jp/dbget-bin/www_bget?MMP0261
MMP1362	20949	703.415	DNA-directed RNA polymerase subunit B	rpoB1	http://www.genome.jp/dbget-bin/www_bget?MMP1362
MMP1317	8864	703.282	hypothetical protein		http://www.genome.jp/dbget-bin/www_bget?MMP1317
MMP0051	3311	701.434	phosphoribosyl-ATP pyrophosphatase	hisE	http://www.genome.jp/dbget-bin/www_bget?MMP0051
MMP0387	7065	697.989	S26 family signal peptidase		http://www.genome.jp/dbget-bin/www_bget?MMP0387
MMP0737	9090	696.993	aspartate dehydrogenase		http://www.genome.jp/dbget-bin/www_bget?MMP0737
MMP0050	4657	693.468	6%2C7-dimethyl-8-ribityllumazine synthase	ribH	http://www.genome.jp/dbget-bin/www_bget?MMP0050
MMP0846	3037	693.429	hypothetical protein		http://www.genome.jp/dbget-bin/www_bget?MMP0846
MMP0087	13800	693.354	hydroxymethylglutaryl-CoA reductase (NADPH)	hmgA	http://www.genome.jp/dbget-bin/www_bget?MMP0087
MMP0894	10368	685.069	glutamine-hydrolyzing GMP synthase subunit GuaA	guaA	http://www.genome.jp/dbget-bin/www_bget?MMP0894
MMP1616	14633	684.965	aspartate--tRNA(Asn) ligase	aspC	http://www.genome.jp/dbget-bin/www_bget?MMP1616
NA	822	684.795	tRNA-Pro	NA	NA
MMP0911	6405	678.448	flavodoxin family protein		http://www.genome.jp/dbget-bin/www_bget?MMP0911
MMP0336	4455	673.144	hypothetical protein	hjc	http://www.genome.jp/dbget-bin/www_bget?MMP0336
MMP1437	11919	669.203	DNA topoisomerase VI subunit A	top6A	http://www.genome.jp/dbget-bin/www_bget?MMP1437
MMP0135	13153	669.026	threonine synthase	thrC	http://www.genome.jp/dbget-bin/www_bget?MMP0135
MMP0618	3579	668.603	hypothetical protein		http://www.genome.jp/dbget-bin/www_bget?MMP0618
MMP1599	7212	667.578	TrkA family potassium uptake protein	trkA	http://www.genome.jp/dbget-bin/www_bget?MMP1599
MMP0053	8016	666.899	Nif3-like dinuclear metal center hexameric protein		http://www.genome.jp/dbget-bin/www_bget?MMP0053
MMP1191	10440	662.148	N(5)%2CN(10)-methenyltetrahydromethanopterin cyclohydrolase	mch	http://www.genome.jp/dbget-bin/www_bget?MMP1191
MMP1379	6793	661.574	thymidylate synthase	thyA	http://www.genome.jp/dbget-bin/www_bget?MMP1379
MMP1218	13299	656.939	TIGR00300 family protein		http://www.genome.jp/dbget-bin/www_bget?MMP1218
MMP1527	13323	656.546	aspartate aminotransferase		http://www.genome.jp/dbget-bin/www_bget?MMP1527
MMP0656	5877	656.353	methanogenesis marker 17 protein		http://www.genome.jp/dbget-bin/www_bget?MMP0656
MMP1316	8492	656.036	2-oxoglutarate synthase	korB	http://www.genome.jp/dbget-bin/www_bget?MMP1316
MMP0760	2424	655.418	hypothetical protein		http://www.genome.jp/dbget-bin/www_bget?MMP0760
MMP1467	4208	655.09	HTH domain-containing protein	ehaT	http://www.genome.jp/dbget-bin/www_bget?MMP1467
MMP1681	13613	652.073	hypothetical protein		http://www.genome.jp/dbget-bin/www_bget?MMP1681
MMP1588	16549	648.993	phosphoglycerate dehydrogenase	serA	http://www.genome.jp/dbget-bin/www_bget?MMP1588
NA	768	648.573	tRNA-Ala	NA	NA
MMP0726	2450	645.462	hypothetical protein		http://www.genome.jp/dbget-bin/www_bget?MMP0726
MMP0811	5364	644.603	hypothetical protein		http://www.genome.jp/dbget-bin/www_bget?MMP0811
MMP0477	2602	644.212	DUF2683 domain-containing protein		http://www.genome.jp/dbget-bin/www_bget?MMP0477
MMP1356	9780	644.145	TIGR00269 family protein		http://www.genome.jp/dbget-bin/www_bget?MMP1356
MMP1363	27837	642.735	DNA-directed RNA polymerase subunit A'	rpoA1	http://www.genome.jp/dbget-bin/www_bget?MMP1363
MMP0722	6590	641.804	4Fe-4S binding protein		http://www.genome.jp/dbget-bin/www_bget?MMP0722
MMP1252	8684	637.325	CBS domain-containing protein		http://www.genome.jp/dbget-bin/www_bget?MMP1252
MMP0878	4060	636.875	ribonuclease P		http://www.genome.jp/dbget-bin/www_bget?MMP0878
MMP0908	3920	634.281	CBS domain-containing protein		http://www.genome.jp/dbget-bin/www_bget?MMP0908
MMP1475	8577	634.001	hypothetical protein		http://www.genome.jp/dbget-bin/www_bget?MMP1475
MMP1689	5715	631.397	sulfopyruvate decarboxylase subunit beta	comE	http://www.genome.jp/dbget-bin/www_bget?MMP1689
MMP1473	3901	631.207	DUF356 domain-containing protein		http://www.genome.jp/dbget-bin/www_bget?MMP1473
MMP0055	4914	631.124	RNA-binding protein		http://www.genome.jp/dbget-bin/www_bget?MMP0055
MMP1255	17033	630.663	phenylalanine--tRNA ligase subunit beta	pheT	http://www.genome.jp/dbget-bin/www_bget?MMP1255
MMP1149	13035	630.263	3-isopropylmalate dehydratase large subunit	leuC	http://www.genome.jp/dbget-bin/www_bget?MMP1149
NA	755	628.979	tRNA-Thr	NA	NA
MMP1520	6868	627.259	hydrogenase accessory protein HypB		http://www.genome.jp/dbget-bin/www_bget?MMP1520
MMP1424	26010	626.601	membrane protein		http://www.genome.jp/dbget-bin/www_bget?MMP1424
MMP0720	16642	625.198	hydroxylamine reductase		http://www.genome.jp/dbget-bin/www_bget?MMP0720
MMP0340	17304	623.837	oxaloacetate decarboxylase subunit alpha	pycB	http://www.genome.jp/dbget-bin/www_bget?MMP0340
MMP1288	12901	622.319	UbiD family decarboxylase		http://www.genome.jp/dbget-bin/www_bget?MMP1288
MMP0851	6341	620.494	DUF1847 domain-containing protein		http://www.genome.jp/dbget-bin/www_bget?MMP0851
MMP1497	4829	620.207	DUF3236 domain-containing protein		http://www.genome.jp/dbget-bin/www_bget?MMP1497
MMP0317	11569	619.105	fructose 1%2C6-bisphosphatase		http://www.genome.jp/dbget-bin/www_bget?MMP0317
MMP0688	16174	617.781	O-phosphoserine--tRNA ligase		http://www.genome.jp/dbget-bin/www_bget?MMP0688
MMP1209	10669	617.582	nuclease		http://www.genome.jp/dbget-bin/www_bget?MMP1209
MMP0693	8668	616.34	hypothetical protein		http://www.genome.jp/dbget-bin/www_bget?MMP0693
MMP1711	7527	616.237	DNA polymerase III sliding clamp	pcnA	http://www.genome.jp/dbget-bin/www_bget?MMP1711
MMP1565	7615	616.078	tetrahydromethanopterin S-methyltransferase subunit A	or900	http://www.genome.jp/dbget-bin/www_bget?MMP1565
MMP0318	16495	615.177	dihydroxy-acid dehydratase	ilvD	http://www.genome.jp/dbget-bin/www_bget?MMP0318
MMP1139	6225	615.001	thiamine phosphate synthase	thiE	http://www.genome.jp/dbget-bin/www_bget?MMP1139
MMP1498	7793	613.569	DUF1188 domain-containing protein		http://www.genome.jp/dbget-bin/www_bget?MMP1498
MMP1013	32279	613.045	carbamoyl-phosphate synthase large subunit	carB	http://www.genome.jp/dbget-bin/www_bget?MMP1013
MMP0396	12806	610.57	phosphopyruvate hydratase	eno	http://www.genome.jp/dbget-bin/www_bget?MMP0396
MMP0605	5459	606.374	RNA-processing protein		http://www.genome.jp/dbget-bin/www_bget?MMP0605
MMP1359	15108	604.009	CBS domain-containing protein		http://www.genome.jp/dbget-bin/www_bget?MMP1359
MMP0204	5202	603.944	flavoprotein		http://www.genome.jp/dbget-bin/www_bget?MMP0204
MMP1722	8011	603.009	imidazole glycerol phosphate synthase subunit HisF	hisF	http://www.genome.jp/dbget-bin/www_bget?MMP1722
MMP1648	11604	600.643	hypothetical protein		http://www.genome.jp/dbget-bin/www_bget?MMP1648
MMP1488	13381	599.067	TldD/PmbA family protein		http://www.genome.jp/dbget-bin/www_bget?MMP1488
MMP1499	4981	598.577	transcriptional regulator		http://www.genome.jp/dbget-bin/www_bget?MMP1499
NA	2235	596.467	hypothetical protein	NA	NA
MMP1106	3014	595.538	hypothetical protein		http://www.genome.jp/dbget-bin/www_bget?MMP1106
MMP1640	11748	594.617	S-adenosylmethionine synthetase		http://www.genome.jp/dbget-bin/www_bget?MMP1640
MMP1210	6607	590.304	helix-turn-helix domain-containing protein		http://www.genome.jp/dbget-bin/www_bget?MMP1210
MMP0374	5072	588.851	ribonuclease VapC5		http://www.genome.jp/dbget-bin/www_bget?MMP0374
MMP0439	8736	588.589	dihydroorotate dehydrogenase	pyrD	http://www.genome.jp/dbget-bin/www_bget?MMP0439
MMP1569	2929	584.362	DUF749 domain-containing protein		http://www.genome.jp/dbget-bin/www_bget?MMP1569
MMP1242	8694	583.845	quinolinate synthase NadA	nadA	http://www.genome.jp/dbget-bin/www_bget?MMP1242
MMP1614	11838	583.367	ATP phosphoribosyltransferase regulatory subunit	hisS	http://www.genome.jp/dbget-bin/www_bget?MMP1614
MMP1474	29302	581.777	isoleucine--tRNA ligase	ileS	http://www.genome.jp/dbget-bin/www_bget?MMP1474
MMP1091	8001	580.975	UTP--glucose-1-phosphate uridylyltransferase		http://www.genome.jp/dbget-bin/www_bget?MMP1091
MMP0637	5101	579.13	ArsR family transcriptional regulator		http://www.genome.jp/dbget-bin/www_bget?MMP0637
MMP1533	4251	578.514	hypothetical protein		http://www.genome.jp/dbget-bin/www_bget?MMP1533
MMP1240	10723	578.35	O-phospho-L-seryl-tRNA:Cys-tRNA synthase		http://www.genome.jp/dbget-bin/www_bget?MMP1240
MMP0242	2512	573.557	hypothetical protein		http://www.genome.jp/dbget-bin/www_bget?MMP0242
MMP0325	9503	572.672	glyceraldehyde-3-phosphate dehydrogenase		http://www.genome.jp/dbget-bin/www_bget?MMP0325
MMP1254	9705	569.806	phosphoribosylformylglycinamidine cyclo-ligase	purM	http://www.genome.jp/dbget-bin/www_bget?MMP1254
MMP1286	12053	566.778	DNA primase		http://www.genome.jp/dbget-bin/www_bget?MMP1286
MMP0322	13411	565.89	ATPase AAA	rfcB	http://www.genome.jp/dbget-bin/www_bget?MMP0322
MMP0388	10746	564.767	digeranylgeranylglycerophospholipid reductase		http://www.genome.jp/dbget-bin/www_bget?MMP0388
MMP0301	3480	563.086	hydrogenase maturation nickel metallochaperone HypA	hypA	http://www.genome.jp/dbget-bin/www_bget?MMP0301
MMP1261	5230	562.688	zinc ribbon domain-containing protein		http://www.genome.jp/dbget-bin/www_bget?MMP1261
MMP0716	3884	562.07	ACT domain-containing protein		http://www.genome.jp/dbget-bin/www_bget?MMP0716
MMP0956	22512	561.418	DNA topoisomerase I	topA	http://www.genome.jp/dbget-bin/www_bget?MMP0956
MMP0573	5841	558.275	molybdenum cofactor guanylyltransferase	mobA	http://www.genome.jp/dbget-bin/www_bget?MMP0573
MMP1587	3749	558.259	hypothetical protein		http://www.genome.jp/dbget-bin/www_bget?MMP1587
MMP0088	10389	557.41	glutamyl-tRNA reductase	hemA	http://www.genome.jp/dbget-bin/www_bget?MMP0088
MMP1337	4363	556.876	coenzyme F420-reducing hydrogenase%2C FrhD protein		http://www.genome.jp/dbget-bin/www_bget?MMP1337
MMP0394	6618	555.086	uroporphyrinogen-III synthase	hemD	http://www.genome.jp/dbget-bin/www_bget?MMP0394
MMP0893	14415	554.719	CTP synthase (glutamine hydrolyzing)	pyrG	http://www.genome.jp/dbget-bin/www_bget?MMP0893
MMP0868	10494	552.937	proline/glycine betaine ABC transporter ATP-binding protein	proV	http://www.genome.jp/dbget-bin/www_bget?MMP0868
MMP1585	7612	552.728	agmatinase		http://www.genome.jp/dbget-bin/www_bget?MMP1585
MMP1590	7022	550.756	ExsB family transcriptional regulator		http://www.genome.jp/dbget-bin/www_bget?MMP1590
MMP1118	2653	550.683	hypothetical protein		http://www.genome.jp/dbget-bin/www_bget?MMP1118
MMP1146	12327	550.68	amidophosphoribosyltransferase	purF	http://www.genome.jp/dbget-bin/www_bget?MMP1146
MMP0003	9624	549.354	2-oxoglutarate ferredoxin oxidoreductase subunit alpha	korA	http://www.genome.jp/dbget-bin/www_bget?MMP0003
MMP0426	5026	543.586	nitroreductase family protein		http://www.genome.jp/dbget-bin/www_bget?MMP0426
MMP0540	6533	543.52	phosphoribosylaminoimidazolesuccinocarboxamide synthase	purC	http://www.genome.jp/dbget-bin/www_bget?MMP0540
MMP1504	7897	542.738	pyruvate ferredoxin oxidoreductase subunit beta	porB	http://www.genome.jp/dbget-bin/www_bget?MMP1504
MMP0007	6771	541.401	geranylgeranylglyceryl/heptaprenylglyceryl phosphate synthase		http://www.genome.jp/dbget-bin/www_bget?MMP0007
MMP0541	5626	540.238	phosphoserine phosphatase SerB	serB	http://www.genome.jp/dbget-bin/www_bget?MMP0541
MMP1679	3838	540.196	hypothetical protein		http://www.genome.jp/dbget-bin/www_bget?MMP1679
MMP1250	4414	539.911	6-carboxytetrahydropterin synthase QueD		http://www.genome.jp/dbget-bin/www_bget?MMP1250
MMP0561	3802	538.82	carboxymuconolactone decarboxylase family protein	cmd	http://www.genome.jp/dbget-bin/www_bget?MMP0561
MMP0225	8765	537.659	glycerol-1-phosphate dehydrogenase	gldA	http://www.genome.jp/dbget-bin/www_bget?MMP0225
MMP1453	4122	536.106	DUF2106 domain-containing protein	ehaF	http://www.genome.jp/dbget-bin/www_bget?MMP1453
MMP0686	7090	533.683	fructose-bisphosphate aldolase		http://www.genome.jp/dbget-bin/www_bget?MMP0686
MMP0392	11552	533.454	phosphoribosylamine--glycine ligase	purD	http://www.genome.jp/dbget-bin/www_bget?MMP0392
MMP1592	9317	533.312	tryptophan--tRNA ligase	trpS	http://www.genome.jp/dbget-bin/www_bget?MMP1592
MMP1610	5838	533.189	hypothetical protein		http://www.genome.jp/dbget-bin/www_bget?MMP1610
MMP0962	1867	532.858	DUF2180 domain-containing protein		http://www.genome.jp/dbget-bin/www_bget?MMP0962
MMP1138	6923	532.822	hydroxyethylthiazole kinase	thiM	http://www.genome.jp/dbget-bin/www_bget?MMP1138
MMP0063	7648	532.752	acetylglutamate kinase	argB	http://www.genome.jp/dbget-bin/www_bget?MMP0063
MMP0687	5751	532.341	triose-phosphate isomerase	tpiA	http://www.genome.jp/dbget-bin/www_bget?MMP0687
MMP1638	7459	532.216	radical SAM protein		http://www.genome.jp/dbget-bin/www_bget?MMP1638
MMP0223	2401	530.528	hypothetical protein		http://www.genome.jp/dbget-bin/www_bget?MMP0223
MMP0292	1599	529.976	hypothetical protein		http://www.genome.jp/dbget-bin/www_bget?MMP0292
MMP1196	4718	529.793	hypothetical protein		http://www.genome.jp/dbget-bin/www_bget?MMP1196
MMP1237	1726	529.377	hypothetical protein		http://www.genome.jp/dbget-bin/www_bget?MMP1237
MMP1069	7956	529.098	signal peptide peptidase SppA		http://www.genome.jp/dbget-bin/www_bget?MMP1069
MMP1220	13400	528.526	alpha-glucan family phosphorylase	glgP	http://www.genome.jp/dbget-bin/www_bget?MMP1220
MMP0647	3568	527.484	archease		http://www.genome.jp/dbget-bin/www_bget?MMP0647
MMP0283	3562	522.836	nucleoside-diphosphate kinase	ndk	http://www.genome.jp/dbget-bin/www_bget?MMP0283
MMP0226	5950	522.517	7-cyano-7-deazaguanine synthase QueC		http://www.genome.jp/dbget-bin/www_bget?MMP0226
MMP1593	7678	522.445	DUF1743 domain-containing protein		http://www.genome.jp/dbget-bin/www_bget?MMP1593
MMP0721	5770	522.335	ferredoxin		http://www.genome.jp/dbget-bin/www_bget?MMP0721
MMP0978	1523	521.613	hypothetical protein		http://www.genome.jp/dbget-bin/www_bget?MMP0978
MMP0137	8525	521.38	deoxyhypusine synthase	dys	http://www.genome.jp/dbget-bin/www_bget?MMP0137
NA	646	517.205	tRNA-Val	NA	NA
MMP0535	5358	516.919	DUF432 domain-containing protein		http://www.genome.jp/dbget-bin/www_bget?MMP0535
MMP0433	4147	516.475	flavodoxin		http://www.genome.jp/dbget-bin/www_bget?MMP0433
MMP1222	8110	515.962	DNA repair and recombination protein RadA	radA	http://www.genome.jp/dbget-bin/www_bget?MMP1222
MMP1568	4455	514.313	DUF2096 domain-containing protein		http://www.genome.jp/dbget-bin/www_bget?MMP1568
MMP1443	9251	513.791	GTP-binding protein		http://www.genome.jp/dbget-bin/www_bget?MMP1443
MMP1621	8296	513.488	membrane protein	ehbO	http://www.genome.jp/dbget-bin/www_bget?MMP1621
MMP0246	2093	512.023	hypothetical protein		http://www.genome.jp/dbget-bin/www_bget?MMP0246
MMP1296	11530	511.738	ADP-specific phosphofructokinase	pfkC	http://www.genome.jp/dbget-bin/www_bget?MMP1296
MMP1537	3781	511.167	cytochrome c		http://www.genome.jp/dbget-bin/www_bget?MMP1537
MMP0645	7816	509.886	malate dehydrogenase	mdh	http://www.genome.jp/dbget-bin/www_bget?MMP0645
MMP0862	6821	509.7	putative beta-lysine N-acetyltransferase	yodP	http://www.genome.jp/dbget-bin/www_bget?MMP0862
MMP0034	7821	508.598	GTP cyclohydrolase I FolE2		http://www.genome.jp/dbget-bin/www_bget?MMP0034
MMP0650	14454	505.138	acetolactate synthase%2C large subunit%2C biosynthetic type	ilvB	http://www.genome.jp/dbget-bin/www_bget?MMP0650
MMP0955	7059	503.675	succinate--CoA ligase subunit alpha	sucD	http://www.genome.jp/dbget-bin/www_bget?MMP0955
MMP0054	4975	503.613	methyltransferase domain-containing protein		http://www.genome.jp/dbget-bin/www_bget?MMP0054
MMP0607	13146	503.059	DUF128 domain-containing protein	nrpR	http://www.genome.jp/dbget-bin/www_bget?MMP0607
MMP0991	12944	502.82	DUF2226 domain-containing protein		http://www.genome.jp/dbget-bin/www_bget?MMP0991
MMP1493	10927	502.334	S-layer protein		http://www.genome.jp/dbget-bin/www_bget?MMP1493
MMP0124	5499	502.228	metal-dependent hydrolase		http://www.genome.jp/dbget-bin/www_bget?MMP0124
MMP1216	9083	501.748	histidinol-phosphate transaminase	hisC	http://www.genome.jp/dbget-bin/www_bget?MMP1216
MMP1712	7216	499.275	LysR family transcriptional regulator		http://www.genome.jp/dbget-bin/www_bget?MMP1712
MMP0453	8189	497.867	CBS domain-containing protein		http://www.genome.jp/dbget-bin/www_bget?MMP0453
MMP1117	3935	496.086	YkgJ family cysteine cluster protein		http://www.genome.jp/dbget-bin/www_bget?MMP1117
MMP1508	2456	494.798	DUF357 domain-containing protein		http://www.genome.jp/dbget-bin/www_bget?MMP1508
MMP0296	8733	494.375	hypothetical protein		http://www.genome.jp/dbget-bin/www_bget?MMP0296
MMP1710	4714	494.234	hypothetical protein		http://www.genome.jp/dbget-bin/www_bget?MMP1710
MMP0725	4471	493.959	membrane protein		http://www.genome.jp/dbget-bin/www_bget?MMP0725
MMP1634	6533	493.564	hypothetical protein		http://www.genome.jp/dbget-bin/www_bget?MMP1634
MMP1687	1655	492.888	ferredoxin family protein	korD	http://www.genome.jp/dbget-bin/www_bget?MMP1687
MMP1071	3355	492.452	hypothetical protein		http://www.genome.jp/dbget-bin/www_bget?MMP1071
MMP0266	5119	491.554	membrane protein		http://www.genome.jp/dbget-bin/www_bget?MMP0266
MMP0399	6839	491.39	protease	htpX	http://www.genome.jp/dbget-bin/www_bget?MMP0399
MMP0026	27064	491.298	DNA polymerase II large subunit	DP2	http://www.genome.jp/dbget-bin/www_bget?MMP0026
MMP1703	7104	488.238	hypothetical protein		http://www.genome.jp/dbget-bin/www_bget?MMP1703
MMP0448	2256	487.995	hypothetical protein		http://www.genome.jp/dbget-bin/www_bget?MMP0448
MMP1636	10847	487.745	MFS transporter		http://www.genome.jp/dbget-bin/www_bget?MMP1636
MMP0623	5245	483.326	TIGR00266 family protein		http://www.genome.jp/dbget-bin/www_bget?MMP0623
MMP0174	10787	482.934	HD domain-containing protein		http://www.genome.jp/dbget-bin/www_bget?MMP0174
MMP0861	10199	482.911	lysine 2%2C3-aminomutase	kamA	http://www.genome.jp/dbget-bin/www_bget?MMP0861
MMP0560	5965	482.588	class I SAM-dependent methyltransferase family protein		http://www.genome.jp/dbget-bin/www_bget?MMP0560
MMP1550	5259	482.453	NADPH-dependent F420 reductase		http://www.genome.jp/dbget-bin/www_bget?MMP1550
MMP1523	9122	481.881	preprotein translocase subunit SecD	secD	http://www.genome.jp/dbget-bin/www_bget?MMP1523
MMP1190	3530	480.394	peptidylprolyl isomerase		http://www.genome.jp/dbget-bin/www_bget?MMP1190
MMP1659	7066	479.215	aspartate carbamoyltransferase	pyrB	http://www.genome.jp/dbget-bin/www_bget?MMP1659
MMP0393	3999	477.774	metallophosphoesterase		http://www.genome.jp/dbget-bin/www_bget?MMP0393
MMP0411	3906	477.774	sulfopyruvate decarboxylase subunit alpha	comD	http://www.genome.jp/dbget-bin/www_bget?MMP0411
MMP1212	9133	477.552	acetyl-CoA acetyltransferase		http://www.genome.jp/dbget-bin/www_bget?MMP1212
MMP0282	3691	477.031	5-(carboxyamino)imidazole ribonucleotide mutase	purE	http://www.genome.jp/dbget-bin/www_bget?MMP0282
MMP0427	7330	476.668	ATPase AAA	rfc	http://www.genome.jp/dbget-bin/www_bget?MMP0427
MMP0006	8390	476.27	3-dehydroquinate synthase II		http://www.genome.jp/dbget-bin/www_bget?MMP0006
MMP1485	3752	475.935	molybdenum cofactor biosynthesis protein	moaB	http://www.genome.jp/dbget-bin/www_bget?MMP1485
MMP0531	3937	475.9	HEPN domain-containing protein		http://www.genome.jp/dbget-bin/www_bget?MMP0531
MMP0309	2662	475.674	hypothetical protein		http://www.genome.jp/dbget-bin/www_bget?MMP0309
MMP0402	10502	475.352	hypothetical protein		http://www.genome.jp/dbget-bin/www_bget?MMP0402
MMP1131	9712	475.181	peptide chain release factor 1		http://www.genome.jp/dbget-bin/www_bget?MMP1131
MMP0389	1270	474.505	4Fe-4S dicluster domain-containing protein		http://www.genome.jp/dbget-bin/www_bget?MMP0389
MMP0895	4572	474.505	tetratricopeptide repeat protein		http://www.genome.jp/dbget-bin/www_bget?MMP0895
MMP0635	5585	474.25	ABC transporter ATP-binding protein		http://www.genome.jp/dbget-bin/www_bget?MMP0635
MMP1462	8652	472.855	hypothetical protein	ehaO	http://www.genome.jp/dbget-bin/www_bget?MMP1462
MMP1107	2069	472.408	signal recognition particle		http://www.genome.jp/dbget-bin/www_bget?MMP1107
MMP0909	3693	471.36	DedA family protein		http://www.genome.jp/dbget-bin/www_bget?MMP0909
MMP1431	7176	471.127	2-phosphoglycerate kinase	2pgk	http://www.genome.jp/dbget-bin/www_bget?MMP1431
MMP0321	4163	470.04	DUF447 domain-containing protein		http://www.genome.jp/dbget-bin/www_bget?MMP0321
MMP0432	5795	468.834	hypothetical protein		http://www.genome.jp/dbget-bin/www_bget?MMP0432
MMP0035	7949	466.707	hypothetical protein		http://www.genome.jp/dbget-bin/www_bget?MMP0035
MMP0277	8643	466.164	TraB family protein		http://www.genome.jp/dbget-bin/www_bget?MMP0277
MMP1063	11680	466.053	2-isopropylmalate synthase	leuA	http://www.genome.jp/dbget-bin/www_bget?MMP1063
MMP1018	11153	464.884	2-isopropylmalate synthase	cimA	http://www.genome.jp/dbget-bin/www_bget?MMP1018
MMP1715	3570	464.313	GTP-binding protein		http://www.genome.jp/dbget-bin/www_bget?MMP1715
MMP1290	5198	462.406	GTP-binding protein		http://www.genome.jp/dbget-bin/www_bget?MMP1290
MMP0189	2473	461.988	hypothetical protein		http://www.genome.jp/dbget-bin/www_bget?MMP0189
MMP0285	10933	461.328	hypothetical protein		http://www.genome.jp/dbget-bin/www_bget?MMP0285
MMP0844	5500	461.313	membrane protein		http://www.genome.jp/dbget-bin/www_bget?MMP0844
MMP1262	3943	460.377	hypothetical protein		http://www.genome.jp/dbget-bin/www_bget?MMP1262
MMP0852	3576	459.279	pyridoxamine 5'-phosphate oxidase		http://www.genome.jp/dbget-bin/www_bget?MMP0852
MMP1264	11113	458.566	DUF853 domain-containing protein		http://www.genome.jp/dbget-bin/www_bget?MMP1264
MMP1447	4746	457.876	XRE family transcriptional regulator		http://www.genome.jp/dbget-bin/www_bget?MMP1447
MMP1688	5347	457.824	hypothetical protein		http://www.genome.jp/dbget-bin/www_bget?MMP1688
MMP0958	2580	457.047	thioredoxin		http://www.genome.jp/dbget-bin/www_bget?MMP0958
MMP1463	8760	456.885	4Fe-4S dicluster domain-containing protein	ehaP	http://www.genome.jp/dbget-bin/www_bget?MMP1463
MMP0289	8018	456.413	hydrogenase formation protein HypD	hypD	http://www.genome.jp/dbget-bin/www_bget?MMP0289
MMP1594	4020	456.401	hypothetical protein		http://www.genome.jp/dbget-bin/www_bget?MMP1594
MMP0527	4596	456.257	transcriptional regulator		http://www.genome.jp/dbget-bin/www_bget?MMP0527
MMP1305	9911	455.627	hypothetical protein		http://www.genome.jp/dbget-bin/www_bget?MMP1305
MMP0331	2899	454.754	HIT family protein		http://www.genome.jp/dbget-bin/www_bget?MMP0331
MMP1644	6274	453.968	DUF2099 domain-containing protein		http://www.genome.jp/dbget-bin/www_bget?MMP1644
MMP1014	7849	453.068	TIGR01210 family radical SAM protein		http://www.genome.jp/dbget-bin/www_bget?MMP1014
MMP1312	4595	451.792	hypothetical protein		http://www.genome.jp/dbget-bin/www_bget?MMP1312
MMP0539	7272	451.466	3-isopropylmalate dehydrogenase	leuB	http://www.genome.jp/dbget-bin/www_bget?MMP0539
MMP0826	1955	451.394	hypothetical protein		http://www.genome.jp/dbget-bin/www_bget?MMP0826
MMP1391	7652	450.556	aspartate-semialdehyde dehydrogenase	asd	http://www.genome.jp/dbget-bin/www_bget?MMP1391
MMP1486	5874	450.4	mechanosensitive ion channel family protein		http://www.genome.jp/dbget-bin/www_bget?MMP1486
MMP1427	10055	450.162	PFL family protein		http://www.genome.jp/dbget-bin/www_bget?MMP1427
MMP1211	7666	450.091	hydroxymethylglutaryl-CoA synthase		http://www.genome.jp/dbget-bin/www_bget?MMP1211
MMP1645	5638	449.06	hypothetical protein		http://www.genome.jp/dbget-bin/www_bget?MMP1645
MMP0841	6159	448.808	DUF4013 domain-containing protein		http://www.genome.jp/dbget-bin/www_bget?MMP0841
MMP0270	4803	448.631	hypothetical protein		http://www.genome.jp/dbget-bin/www_bget?MMP0270
MMP1503	3666	448.418	ferredoxin	porE	http://www.genome.jp/dbget-bin/www_bget?MMP1503
NA	836	448.156	5S ribosomal RNA	NA	NA
MMP0979	3373	447.182	4Fe-4S dicluster domain-containing protein		http://www.genome.jp/dbget-bin/www_bget?MMP0979
MMP0115	3785	447.009	nitroreductase family protein		http://www.genome.jp/dbget-bin/www_bget?MMP0115
MMP0953	5453	446.438	precorrin-3B C(17)-methyltransferase	cbiH	http://www.genome.jp/dbget-bin/www_bget?MMP0953
MMP1450	1927	444.929	DUF2109 domain-containing protein	ehaC	http://www.genome.jp/dbget-bin/www_bget?MMP1450
MMP0400	4710	443.98	ACT domain-containing protein	ehbQ	http://www.genome.jp/dbget-bin/www_bget?MMP0400
MMP1306	5486	443.835	phosphopantothenate/pantothenate synthetase		http://www.genome.jp/dbget-bin/www_bget?MMP1306
MMP0933	2676	443.47	response regulator	cheY	http://www.genome.jp/dbget-bin/www_bget?MMP0933
MMP0116	7423	443.425	N-acetyl-gamma-glutamyl-phosphate reductase	argC	http://www.genome.jp/dbget-bin/www_bget?MMP0116
MMP0632	8376	442.473	hypothetical protein		http://www.genome.jp/dbget-bin/www_bget?MMP0632
MMP0569	11376	441.91	S-layer protein		http://www.genome.jp/dbget-bin/www_bget?MMP0569
MMP1701	3461	441.749	hypothetical protein		http://www.genome.jp/dbget-bin/www_bget?MMP1701
MMP1465	5427	440.797	4Fe-4S dicluster domain-containing protein	ehaR	http://www.genome.jp/dbget-bin/www_bget?MMP1465
MMP1331	3388	440.642	DedA family protein		http://www.genome.jp/dbget-bin/www_bget?MMP1331
MMP1480	8982	440.513	3-isopropylmalate dehydratase large subunit		http://www.genome.jp/dbget-bin/www_bget?MMP1480
MMP1459	2140	439.757	DUF2104 domain-containing protein	ehaL	http://www.genome.jp/dbget-bin/www_bget?MMP1459
MMP0882	6286	439.366	hypothetical protein	purM	http://www.genome.jp/dbget-bin/www_bget?MMP0882
MMP0267	5104	438.846	hypothetical protein		http://www.genome.jp/dbget-bin/www_bget?MMP0267
MMP0019	1621	438.297	DUF2798 domain-containing protein		http://www.genome.jp/dbget-bin/www_bget?MMP0019
MMP1534	3867	436.619	kinase		http://www.genome.jp/dbget-bin/www_bget?MMP1534
MMP0404	6575	435.846	2-phospho-L-lactate transferase	cofD	http://www.genome.jp/dbget-bin/www_bget?MMP0404
MMP0919	5420	435.07	dihydroorotate dehydrogenase electron transfer subunit		http://www.genome.jp/dbget-bin/www_bget?MMP0919
MMP1484	5904	434.852	cobalt ABC transporter ATP-binding protein	cbiO	http://www.genome.jp/dbget-bin/www_bget?MMP1484
MMP0287	5579	432.623	CBS domain-containing protein		http://www.genome.jp/dbget-bin/www_bget?MMP0287
MMP1524	5925	431.756	protein translocase subunit SecF	secF	http://www.genome.jp/dbget-bin/www_bget?MMP1524
MMP0917	5834	431.242	diaminopimelate epimerase	dapF	http://www.genome.jp/dbget-bin/www_bget?MMP0917
MMP1653	19671	430.029	hypothetical protein		http://www.genome.jp/dbget-bin/www_bget?MMP1653
MMP1452	1765	426.703	DUF2107 domain-containing protein	ehaE	http://www.genome.jp/dbget-bin/www_bget?MMP1452
MMP1479	6481	425.498	hypothetical protein		http://www.genome.jp/dbget-bin/www_bget?MMP1479
MMP0117	4617	425.456	2-phospho-L-lactate guanylyltransferase		http://www.genome.jp/dbget-bin/www_bget?MMP0117
MMP1052	5479	424.869	replication/maintenance protein		http://www.genome.jp/dbget-bin/www_bget?MMP1052
MMP0112	8816	424.271	phosphoglycerate mutase		http://www.genome.jp/dbget-bin/www_bget?MMP0112
MMP0827	2023	424.199	hypothetical protein		http://www.genome.jp/dbget-bin/www_bget?MMP0827
MMP0281	13017	423.917	ATPase		http://www.genome.jp/dbget-bin/www_bget?MMP0281
MMP0476	2081	423.399	type II toxin-antitoxin system mRNA interferase toxin%2C RelE/StbE family		http://www.genome.jp/dbget-bin/www_bget?MMP0476
MMP0658	6138	423.263	radical SAM protein		http://www.genome.jp/dbget-bin/www_bget?MMP0658
MMP0617	4469	423.204	DNA repair protein RadB	radB	http://www.genome.jp/dbget-bin/www_bget?MMP0617
MMP1223	10152	423.16	methanogenesis marker 14 protein		http://www.genome.jp/dbget-bin/www_bget?MMP1223
MMP0706	8757	420.447	nucleotide sugar dehydrogenase		http://www.genome.jp/dbget-bin/www_bget?MMP0706
MMP0681	8470	420.419	uracil permease		http://www.genome.jp/dbget-bin/www_bget?MMP0681
MMP1221	3723	420.36	precorrin-6Y C5%2C15-methyltransferase (decarboxylating) subunit CbiT		http://www.genome.jp/dbget-bin/www_bget?MMP1221
MMP1135	8302	419.168	MBL fold metallo-hydrolase		http://www.genome.jp/dbget-bin/www_bget?MMP1135
NA	779	417.6	5S ribosomal RNA	NA	NA
MMP0553	6188	416.917	ornithine carbamoyltransferase	argF	http://www.genome.jp/dbget-bin/www_bget?MMP0553
NA	1494	414.876	hypothetical protein	NA	NA
MMP0428	7407	414.74	Ni-sirohydrochlorin a%2Cc-diamide reductive cyclase catalytic subunit		http://www.genome.jp/dbget-bin/www_bget?MMP0428
MMP0938	5180	412.581	adenosylcobinamide-GDP ribazoletransferase	cobS	http://www.genome.jp/dbget-bin/www_bget?MMP0938
MMP0533	3814	412.502	hypothetical protein		http://www.genome.jp/dbget-bin/www_bget?MMP0533
MMP1314	15257	411.447	hypothetical protein		http://www.genome.jp/dbget-bin/www_bget?MMP1314
MMP0959	6021	411.057	FAD-binding protein	trxB	http://www.genome.jp/dbget-bin/www_bget?MMP0959
MMP0154	10033	410.702	methanogenesis marker 3 protein		http://www.genome.jp/dbget-bin/www_bget?MMP0154
MMP0880	6782	409.9	isocitrate/isopropylmalate dehydrogenase family protein	aksF	http://www.genome.jp/dbget-bin/www_bget?MMP0880
MMP0022	2233	409.704	hypothetical protein		http://www.genome.jp/dbget-bin/www_bget?MMP0022
MMP0326	13216	409.008	methionine--tRNA ligase	metG	http://www.genome.jp/dbget-bin/www_bget?MMP0326
MMP1612	4489	408.17	serine/threonine protein kinase		http://www.genome.jp/dbget-bin/www_bget?MMP1612
MMP0010	2820	408.094	hypothetical protein		http://www.genome.jp/dbget-bin/www_bget?MMP0010
MMP1130	2641	408.053	hypothetical protein		http://www.genome.jp/dbget-bin/www_bget?MMP1130
MMP0015	5299	406.311	hypothetical protein		http://www.genome.jp/dbget-bin/www_bget?MMP0015
MMP0455	4911	405.294	amino acid ABC transporter substrate-binding protein		http://www.genome.jp/dbget-bin/www_bget?MMP0455
MMP1313	6409	405.234	flap endonuclease-1	fen-1	http://www.genome.jp/dbget-bin/www_bget?MMP1313
MMP0644	5755	405.006	cation transporter		http://www.genome.jp/dbget-bin/www_bget?MMP0644
MMP0113	5321	404.976	hypothetical protein		http://www.genome.jp/dbget-bin/www_bget?MMP0113
MMP1282	3625	404.846	hypothetical protein		http://www.genome.jp/dbget-bin/www_bget?MMP1282
MMP1510	8493	403.996	Asp-tRNA(Asn)/Glu-tRNA(Gln) amidotransferase GatCAB subunit A	gatA	http://www.genome.jp/dbget-bin/www_bget?MMP1510
MMP1165	14223	403.694	copper-translocating P-type ATPase		http://www.genome.jp/dbget-bin/www_bget?MMP1165
MMP1632	4724	402.803	amino acid ABC transporter substrate-binding protein	yqiX	http://www.genome.jp/dbget-bin/www_bget?MMP1632
MMP1451	1818	401.708	DUF2108 domain-containing protein	ehaD	http://www.genome.jp/dbget-bin/www_bget?MMP1451
MMP0707	8138	400.074	sodium:proton antiporter		http://www.genome.jp/dbget-bin/www_bget?MMP0707
MMP0490	2195	399.168	DUF2149 domain-containing protein		http://www.genome.jp/dbget-bin/www_bget?MMP0490
NA	479	399.047	tRNA-Tyr	NA	NA
MMP0608	7993	398.669	methanogenesis marker 15 protein		http://www.genome.jp/dbget-bin/www_bget?MMP0608
MMP1175	7001	398.522	hypothetical protein		http://www.genome.jp/dbget-bin/www_bget?MMP1175
MMP1491	8200	398.357	N-ethylammeline chlorohydrolase	trzA	http://www.genome.jp/dbget-bin/www_bget?MMP1491
MMP1189	4641	397.374	ribose-5-phosphate isomerase		http://www.genome.jp/dbget-bin/www_bget?MMP1189
MMP1251	3608	396.483	CBS domain-containing protein		http://www.genome.jp/dbget-bin/www_bget?MMP1251
MMP1430	9233	396.102	TrkH family potassium uptake protein		http://www.genome.jp/dbget-bin/www_bget?MMP1430
MMP1518	5998	393.787	molybdenum ABC transporter ATP-binding protein		http://www.genome.jp/dbget-bin/www_bget?MMP1518
MMP0454	3318	391.856	hypothetical protein		http://www.genome.jp/dbget-bin/www_bget?MMP0454
MMP1375	5601	391.487	tRNA (adenine-N1)-methyltransferase		http://www.genome.jp/dbget-bin/www_bget?MMP1375
MMP0967	2743	391.438	KEOPS complex Cgi121 subunit		http://www.genome.jp/dbget-bin/www_bget?MMP0967
MMP1487	8873	391.277	lactaldehyde dehydrogenase	gapN	http://www.genome.jp/dbget-bin/www_bget?MMP1487
MMP0984	3291	390.914	CO dehydrogenase/acetyl-CoA synthase complex subunit epsilon	cdh	http://www.genome.jp/dbget-bin/www_bget?MMP0984
MMP0904	6389	390.745	selenide%2C water dikinase SelD	selD	http://www.genome.jp/dbget-bin/www_bget?MMP0904
MMP0030	12794	390.653	hypothetical protein		http://www.genome.jp/dbget-bin/www_bget?MMP0030
MMP1029	2281	390.61	hypothetical protein		http://www.genome.jp/dbget-bin/www_bget?MMP1029
MMP1166	3762	390.439	flavodoxin family protein		http://www.genome.jp/dbget-bin/www_bget?MMP1166
MMP1032	12180	389.256	DUF3127 domain-containing protein	rpa	http://www.genome.jp/dbget-bin/www_bget?MMP1032
MMP0343	4238	388.788	TIGR00289 family protein		http://www.genome.jp/dbget-bin/www_bget?MMP0343
MMP1699	1209	388.191	hypothetical protein		http://www.genome.jp/dbget-bin/www_bget?MMP1699
MMP1355	4283	387.723	antibiotic acetyltransferase		http://www.genome.jp/dbget-bin/www_bget?MMP1355
MMP0089	3796	386.166	bifunctional precorrin-2 dehydrogenase/sirohydrochlorin ferrochelatase		http://www.genome.jp/dbget-bin/www_bget?MMP0089
MMP0333	4469	385.863	TIGR00297 family protein		http://www.genome.jp/dbget-bin/www_bget?MMP0333
MMP0008	10992	385.459	DNA polymerase II	DP1	http://www.genome.jp/dbget-bin/www_bget?MMP0008
MMP1234	4500	385.302	HesA/MoeB/ThiF family protein		http://www.genome.jp/dbget-bin/www_bget?MMP1234
MMP1293	7349	385.249	glycosyltransferase family 1 protein		http://www.genome.jp/dbget-bin/www_bget?MMP1293
MMP0840	3692	385.119	TetR/AcrR family transcriptional regulator		http://www.genome.jp/dbget-bin/www_bget?MMP0840
MMP0931	3802	384.871	chemotaxis protein CheC		http://www.genome.jp/dbget-bin/www_bget?MMP0931
MMP0023	5147	384.61	hypothetical protein		http://www.genome.jp/dbget-bin/www_bget?MMP0023
MMP0643	6320	384.238	DUF354 domain-containing protein		http://www.genome.jp/dbget-bin/www_bget?MMP0643
MMP1682	8750	384.204	single-stranded DNA exonuclease	recJ	http://www.genome.jp/dbget-bin/www_bget?MMP1682
MMP1377	6642	383.397	hypothetical protein		http://www.genome.jp/dbget-bin/www_bget?MMP1377
MMP0655	1210	382.535	hypothetical protein		http://www.genome.jp/dbget-bin/www_bget?MMP0655
MMP1200	8098	380.799	diaminopimelate decarboxylase	lysA	http://www.genome.jp/dbget-bin/www_bget?MMP1200
MMP1198	4724	380.688	ABC transporter ATP-binding protein		http://www.genome.jp/dbget-bin/www_bget?MMP1198
MMP1642	3418	379.664	GTP-binding protein		http://www.genome.jp/dbget-bin/www_bget?MMP1642
MMP1291	7536	379.56	alpha-amylase		http://www.genome.jp/dbget-bin/www_bget?MMP1291
MMP0600	4245	377.629	class III signal peptide-containing protein		http://www.genome.jp/dbget-bin/www_bget?MMP0600
MMP0299	1323	377.595	hypothetical protein		http://www.genome.jp/dbget-bin/www_bget?MMP0299
MMP0937	4573	377.399	coenzyme F420-0:L-glutamate ligase	cofE	http://www.genome.jp/dbget-bin/www_bget?MMP0937
MMP1258	5926	377.015	porphobilinogen synthase	hemB	http://www.genome.jp/dbget-bin/www_bget?MMP1258
MMP1253	5496	376.465	DUF89 domain-containing protein		http://www.genome.jp/dbget-bin/www_bget?MMP1253
MMP0231	2249	375.737	hypothetical protein		http://www.genome.jp/dbget-bin/www_bget?MMP0231
MMP1530	1772	375.398	hypothetical protein		http://www.genome.jp/dbget-bin/www_bget?MMP1530
NA	1186	374.948	hypothetical protein	NA	NA
MMP1622	2688	373.222	hypothetical protein	ehbM	http://www.genome.jp/dbget-bin/www_bget?MMP1622
MMP1019	4932	372.609	PEGA domain-containing protein		http://www.genome.jp/dbget-bin/www_bget?MMP1019
MMP1472	4053	371.816	RNA ligase partner protein		http://www.genome.jp/dbget-bin/www_bget?MMP1472
MMP1662	4612	371.662	precorrin-4 C(11)-methyltransferase	cbiF	http://www.genome.jp/dbget-bin/www_bget?MMP1662
MMP0683	6939	371.334	signal recognition particle-docking protein FtsY	ftsY	http://www.genome.jp/dbget-bin/www_bget?MMP0683
MMP1354	6939	371.334	tRNA 4-thiouridine(8) synthase ThiI		http://www.genome.jp/dbget-bin/www_bget?MMP1354
MMP0014	7026	370.206	tRNA pseudouridine(13) synthase TruD	truD	http://www.genome.jp/dbget-bin/www_bget?MMP0014
MMP0179	17826	370.014	phosphoribosylformylglycinamidine synthase	purL	http://www.genome.jp/dbget-bin/www_bget?MMP0179
MMP0886	4602	369.408	cobalt ECF transporter T component CbiQ		http://www.genome.jp/dbget-bin/www_bget?MMP0886
MMP1372	7869	369.186	phosphomannomutase/phosphoglucomutase	manB	http://www.genome.jp/dbget-bin/www_bget?MMP1372
MMP1075	2810	367.795	deoxyuridine 5'-triphosphate nucleotidohydrolase	dut	http://www.genome.jp/dbget-bin/www_bget?MMP1075
MMP1230	6314	367.561	hypothetical protein		http://www.genome.jp/dbget-bin/www_bget?MMP1230
MMP0013	8614	367.246	argininosuccinate lyase	argH	http://www.genome.jp/dbget-bin/www_bget?MMP0013
MMP1152	2158	366.493	CBS domain-containing protein		http://www.genome.jp/dbget-bin/www_bget?MMP1152
MMP1334	6863	366.313	GTPase RsgA		http://www.genome.jp/dbget-bin/www_bget?MMP1334
MMP0186	3680	365.323	threonylcarbamoyl-AMP synthase		http://www.genome.jp/dbget-bin/www_bget?MMP0186
MMP0946	8343	364.774	Asp-tRNA(Asn)/Glu-tRNA(Gln) amidotransferase GatCAB subunit B	gatB	http://www.genome.jp/dbget-bin/www_bget?MMP0946
MMP0265	2621	363.919	EamA-like transporter family protein		http://www.genome.jp/dbget-bin/www_bget?MMP0265
MMP0701	2620	363.78	DUF1890 domain-containing protein		http://www.genome.jp/dbget-bin/www_bget?MMP0701
MMP1017	8279	362.748	aspartate kinase%2C monofunctional class	lysC	http://www.genome.jp/dbget-bin/www_bget?MMP1017
MMP1338	1147	362.618	hypothetical protein		http://www.genome.jp/dbget-bin/www_bget?MMP1338
MMP0401	5499	361.026	methionine synthase	metE	http://www.genome.jp/dbget-bin/www_bget?MMP0401
MMP0306	10022	360.676	2-oxoacid:acceptor oxidoreductase subunit alpha		http://www.genome.jp/dbget-bin/www_bget?MMP0306
MMP0308	1246	360.628	sulfurtransferase TusA family protein		http://www.genome.jp/dbget-bin/www_bget?MMP0308
MMP0344	5124	359.369	hypothetical protein		http://www.genome.jp/dbget-bin/www_bget?MMP0344
MMP0420	5626	359.04	CBS domain-containing protein		http://www.genome.jp/dbget-bin/www_bget?MMP0420
MMP1199	4969	358.281	hypothetical protein		http://www.genome.jp/dbget-bin/www_bget?MMP1199
MMP1457	5000	358.004	NADH-ubiquinone oxidoreductase	ehaJ	http://www.genome.jp/dbget-bin/www_bget?MMP1457
MMP0300	2676	357.079	hypothetical protein		http://www.genome.jp/dbget-bin/www_bget?MMP0300
MMP0943	2620	356.553	FAD synthase	taqD	http://www.genome.jp/dbget-bin/www_bget?MMP0943
MMP0212	9968	356.238	glycine--tRNA ligase		http://www.genome.jp/dbget-bin/www_bget?MMP0212
MMP1108	5490	355.887	magnesium and cobalt transport protein CorA	corA	http://www.genome.jp/dbget-bin/www_bget?MMP1108
MMP1349	4466	354.339	NAD+ synthase		http://www.genome.jp/dbget-bin/www_bget?MMP1349
MMP0293	5314	353.397	aldolase		http://www.genome.jp/dbget-bin/www_bget?MMP0293
MMP1456	1200	352.276	hypothetical protein	ehaI	http://www.genome.jp/dbget-bin/www_bget?MMP1456
MMP1505	6647	352.041	2-ketoisovalerate ferredoxin oxidoreductase subunit alpha	porA	http://www.genome.jp/dbget-bin/www_bget?MMP1505
MMP0065	7006	352.003	ammonium transporter	amtB	http://www.genome.jp/dbget-bin/www_bget?MMP0065
MMP1446	3266	351.384	hypothetical protein		http://www.genome.jp/dbget-bin/www_bget?MMP1446
MMP0794	2958	351.359	isoprenylcysteine carboxylmethyltransferase family protein		http://www.genome.jp/dbget-bin/www_bget?MMP0794
MMP1113	5350	351.244	transketolase		http://www.genome.jp/dbget-bin/www_bget?MMP1113
MMP0935	2827	349.959	hypothetical protein		http://www.genome.jp/dbget-bin/www_bget?MMP0935
MMP1637	3920	348.717	hypothetical protein		http://www.genome.jp/dbget-bin/www_bget?MMP1637
MMP1265	10724	348.69	Glu-tRNA(Gln) amidotransferase GatDE subunit E		http://www.genome.jp/dbget-bin/www_bget?MMP1265
MMP1256	2776	347.836	hypothetical protein		http://www.genome.jp/dbget-bin/www_bget?MMP1256
MMP1128	3400	347.602	cyclophilin	ppiB	http://www.genome.jp/dbget-bin/www_bget?MMP1128
MMP0011	6019	347.435	DNA cytosine methyltransferase		http://www.genome.jp/dbget-bin/www_bget?MMP0011
MMP1170	3886	345.693	glycosyltransferase family 2 protein		http://www.genome.jp/dbget-bin/www_bget?MMP1170
MMP1460	2298	344.69	DUF1959 domain-containing protein	ehaM	http://www.genome.jp/dbget-bin/www_bget?MMP1460
MMP1717	6055	344.672	class I SAM-dependent methyltransferase		http://www.genome.jp/dbget-bin/www_bget?MMP1717
MMP0715	7232	343.218	phenylacetate--CoA ligase		http://www.genome.jp/dbget-bin/www_bget?MMP0715
MMP1257	3774	343.157	NERD domain-containing protein		http://www.genome.jp/dbget-bin/www_bget?MMP1257
MMP1392	8032	343.145	RNA-splicing ligase RtcB		http://www.genome.jp/dbget-bin/www_bget?MMP1392
MMP1516	3716	342.429	segregation/condensation protein A		http://www.genome.jp/dbget-bin/www_bget?MMP1516
MMP0932	3829	342.103	chemotaxis protein CheC		http://www.genome.jp/dbget-bin/www_bget?MMP0932
MMP0262	3423	341.459	DUF2067 domain-containing protein		http://www.genome.jp/dbget-bin/www_bget?MMP0262
MMP0024	6176	341.164	ATPase AAA		http://www.genome.jp/dbget-bin/www_bget?MMP0024
MMP1105	6020	340.792	ADP-forming succinate--CoA ligase subunit beta	sucC	http://www.genome.jp/dbget-bin/www_bget?MMP1105
MMP1623	2835	340.688	4Fe-4S dicluster domain-containing protein	ehbL	http://www.genome.jp/dbget-bin/www_bget?MMP1623
MMP0100	6507	340.242	cation:proton antiporter		http://www.genome.jp/dbget-bin/www_bget?MMP0100
MMP0671	1074	339.54	DUF2196 domain-containing protein	ywbE	http://www.genome.jp/dbget-bin/www_bget?MMP0671
MMP1048	2140	338.275	hypothetical protein		http://www.genome.jp/dbget-bin/www_bget?MMP1048
MMP1531	5328	337.924	methanogenesis marker 2 protein		http://www.genome.jp/dbget-bin/www_bget?MMP1531
MMP1686	5488	337.65	RNA-guided pseudouridylation complex pseudouridine synthase subunit Cbf5	cbf5	http://www.genome.jp/dbget-bin/www_bget?MMP1686
MMP1114	3609	337.104	ribulose-phosphate 3-epimerase	rpe	http://www.genome.jp/dbget-bin/www_bget?MMP1114
MMP0348	3242	336.471	hypothetical protein		http://www.genome.jp/dbget-bin/www_bget?MMP0348
MMP1464	2647	335.767	4Fe-4S dicluster domain-containing protein	ehaQ	http://www.genome.jp/dbget-bin/www_bget?MMP1464
MMP1552	3039	335.751	UbiX family flavin prenyltransferase		http://www.genome.jp/dbget-bin/www_bget?MMP1552
MMP0496	8064	334.769	glutamate synthase		http://www.genome.jp/dbget-bin/www_bget?MMP0496
MMP1051	4309	334.141	5'/3'-nucleotidase SurE	surE	http://www.genome.jp/dbget-bin/www_bget?MMP1051
MMP0099	6228	333.286	MFS transporter		http://www.genome.jp/dbget-bin/www_bget?MMP0099
MMP1517	3254	332.676	site-2 protease family protein		http://www.genome.jp/dbget-bin/www_bget?MMP1517
MMP1554	7071	332.506	methanogenesis marker radical SAM protein		http://www.genome.jp/dbget-bin/www_bget?MMP1554
MMP1461	2535	331.801	NADH-quinone oxidoreductase subunit NuoB	ehaN	http://www.genome.jp/dbget-bin/www_bget?MMP1461
MMP0934	5610	330.322	hypothetical protein		http://www.genome.jp/dbget-bin/www_bget?MMP0934
MMP1025	2697	329.892	hypothetical protein		http://www.genome.jp/dbget-bin/www_bget?MMP1025
MMP1122	6302	329.523	redox-regulated ATPase YchF	ychF	http://www.genome.jp/dbget-bin/www_bget?MMP1122
MMP1507	2835	329.139	pyruvate ferredoxin oxidoreductase subunit gamma	porC	http://www.genome.jp/dbget-bin/www_bget?MMP1507
MMP0918	8208	328.151	asparagine synthase (glutamine-hydrolyzing)	asnB	http://www.genome.jp/dbget-bin/www_bget?MMP0918
MMP1229	1611	327.773	hypothetical protein		http://www.genome.jp/dbget-bin/www_bget?MMP1229
MMP0586	3715	327.644	endonuclease III		http://www.genome.jp/dbget-bin/www_bget?MMP0586
MMP1573	3044	327.5	dethiobiotin synthase	bioD	http://www.genome.jp/dbget-bin/www_bget?MMP1573
MMP0900	3474	327.471	selenouridine synthase SelU-like subunit		http://www.genome.jp/dbget-bin/www_bget?MMP0900
MMP0634	6340	327.345	ABC transporter permease		http://www.genome.jp/dbget-bin/www_bget?MMP0634
MMP0936	4443	327.244	shikimate dehydrogenase	aroE	http://www.genome.jp/dbget-bin/www_bget?MMP0936
MMP1225	3084	326.672	amino acid ABC transporter substrate-binding protein		http://www.genome.jp/dbget-bin/www_bget?MMP1225
MMP1438	5213	326.598	CAP domain-containing protein		http://www.genome.jp/dbget-bin/www_bget?MMP1438
MMP0134	1819	325.038	hypothetical protein		http://www.genome.jp/dbget-bin/www_bget?MMP0134
MMP1454	3616	324.483	DUF2105 domain-containing protein	ehaG	http://www.genome.jp/dbget-bin/www_bget?MMP1454
MMP0498	3227	323.478	membrane protein		http://www.genome.jp/dbget-bin/www_bget?MMP0498
MMP0286	1212	323.453	hypothetical protein		http://www.genome.jp/dbget-bin/www_bget?MMP0286
MMP1496	7871	322.843	phenylalanine--tRNA ligase subunit alpha	pheS	http://www.genome.jp/dbget-bin/www_bget?MMP1496
MMP1386	5261	321.757	TIGR00341 family protein		http://www.genome.jp/dbget-bin/www_bget?MMP1386
MMP1126	4151	320.679	methyltransferase domain-containing protein		http://www.genome.jp/dbget-bin/www_bget?MMP1126
MMP1492	2888	319.068	orotate phosphoribosyltransferase	pyrE	http://www.genome.jp/dbget-bin/www_bget?MMP1492
MMP1145	4081	318.868	septum site-determining protein MinD	minD	http://www.genome.jp/dbget-bin/www_bget?MMP1145
MMP0330	3267	318.175	precorrin-8X methylmutase	cbiC	http://www.genome.jp/dbget-bin/www_bget?MMP0330
MMP0664	2895	318.131	TIGR00267 family protein		http://www.genome.jp/dbget-bin/www_bget?MMP0664
MMP1037	2474	317.745	23S rRNA (pseudouridine(1915)-N(3))-methyltransferase RlmH		http://www.genome.jp/dbget-bin/www_bget?MMP1037
MMP0997	1839	317.566	hypothetical protein		http://www.genome.jp/dbget-bin/www_bget?MMP0997
MMP1540	4233	317.466	hypothetical protein		http://www.genome.jp/dbget-bin/www_bget?MMP1540
MMP0233	2007	317.251	class III signal peptide-containing protein		http://www.genome.jp/dbget-bin/www_bget?MMP0233
MMP0596	7329	315.737	hypothetical protein		http://www.genome.jp/dbget-bin/www_bget?MMP0596
MMP0414	9572	315.729	threonine--tRNA ligase	thrS	http://www.genome.jp/dbget-bin/www_bget?MMP0414
MMP1109	5652	313.906	DUF373 domain-containing protein		http://www.genome.jp/dbget-bin/www_bget?MMP1109
MMP0264	5368	313.379	mechanosensitive ion channel family protein	MscMJ	http://www.genome.jp/dbget-bin/www_bget?MMP0264
MMP0922	3275	313.02	hypothetical protein		http://www.genome.jp/dbget-bin/www_bget?MMP0922
MMP0547	6576	312.808	DHH family phosphoesterase		http://www.genome.jp/dbget-bin/www_bget?MMP0547
MMP0416	3026	312.475	ECF transporter S component		http://www.genome.jp/dbget-bin/www_bget?MMP0416
MMP0120	1958	311.905	nucleic acid-binding protein		http://www.genome.jp/dbget-bin/www_bget?MMP0120
MMP1070	3121	311.334	hypothetical protein		http://www.genome.jp/dbget-bin/www_bget?MMP1070
MMP1374	3677	310.947	ribonuclease HII	rnhB	http://www.genome.jp/dbget-bin/www_bget?MMP1374
MMP0970	8683	310.855	DNA ligase	lig	http://www.genome.jp/dbget-bin/www_bget?MMP0970
MMP0185	3831	309.94	5'-methylthioadenosine phosphorylase	mtaP	http://www.genome.jp/dbget-bin/www_bget?MMP0185
MMP0532	2955	309.814	hypothetical protein		http://www.genome.jp/dbget-bin/www_bget?MMP0532
MMP0144	3060	309.76	FAA hydrolase family protein	hpcE	http://www.genome.jp/dbget-bin/www_bget?MMP0144
MMP1601	3933	309.658	methyltransferase domain-containing protein		http://www.genome.jp/dbget-bin/www_bget?MMP1601
MMP0273	3788	308.894	phosphosulfolactate synthase	comA	http://www.genome.jp/dbget-bin/www_bget?MMP0273
MMP1318	8020	308.626	lysine--tRNA ligase	lysS	http://www.genome.jp/dbget-bin/www_bget?MMP1318
MMP0284	8954	307.178	translation initiation factor aIF-2	infB	http://www.genome.jp/dbget-bin/www_bget?MMP0284
MMP1266	6252	306.623	Glu-tRNA(Gln) amidotransferase GatDE subunit D		http://www.genome.jp/dbget-bin/www_bget?MMP1266
MMP1001	6072	306.575	hypothetical protein		http://www.genome.jp/dbget-bin/www_bget?MMP1001
MMP1090	4370	306.488	UDP-glucose 4-epimerase		http://www.genome.jp/dbget-bin/www_bget?MMP1090
MMP0329	1441	305.275	DUF2097 domain-containing protein		http://www.genome.jp/dbget-bin/www_bget?MMP0329
MMP0077	3607	305.028	7-carboxy-7-deazaguanine synthase QueE		http://www.genome.jp/dbget-bin/www_bget?MMP0077
MMP0410	4271	304.745	ribose-phosphate diphosphokinase	prsA	http://www.genome.jp/dbget-bin/www_bget?MMP0410
MMP0910	2119	304.505	hypothetical protein		http://www.genome.jp/dbget-bin/www_bget?MMP0910
MMP0492	3556	304.474	transporter		http://www.genome.jp/dbget-bin/www_bget?MMP0492
MMP1439	6030	304.454	phosphoglycerate mutase		http://www.genome.jp/dbget-bin/www_bget?MMP1439
MMP1619	5957	303.754	molybdopterin molybdenumtransferase MoeA		http://www.genome.jp/dbget-bin/www_bget?MMP1619
MMP1471	5170	303.544	hypothetical protein		http://www.genome.jp/dbget-bin/www_bget?MMP1471
MMP0327	7461	303.002	thymidine phosphorylase	deoA	http://www.genome.jp/dbget-bin/www_bget?MMP0327
MMP0891	2813	302.647	3'-5' exonuclease		http://www.genome.jp/dbget-bin/www_bget?MMP0891
MMP0255	4417	302.556	PHP domain-containing protein		http://www.genome.jp/dbget-bin/www_bget?MMP0255
MMP1700	7851	302.123	sodium:solute symporter family protein		http://www.genome.jp/dbget-bin/www_bget?MMP1700
MMP0989	9776	302.092	DNA topoisomerase VI subunit B	top6B	http://www.genome.jp/dbget-bin/www_bget?MMP0989
MMP1388	1202	301.224	hypothetical protein		http://www.genome.jp/dbget-bin/www_bget?MMP1388
MMP0184	1876	301.177	DUF120 domain-containing protein		http://www.genome.jp/dbget-bin/www_bget?MMP0184
MMP1197	3698	299.18	ABC transporter permease		http://www.genome.jp/dbget-bin/www_bget?MMP1197
MMP1056	5828	298.658	YcaO-related McrA-glycine thioamidation protein		http://www.genome.jp/dbget-bin/www_bget?MMP1056
MMP1387	4121	297.137	AmmeMemoRadiSam system protein B		http://www.genome.jp/dbget-bin/www_bget?MMP1387
MMP0638	10752	296.176	hypothetical protein		http://www.genome.jp/dbget-bin/www_bget?MMP0638
MMP0377	3093	295.625	hypothetical protein		http://www.genome.jp/dbget-bin/www_bget?MMP0377
MMP1239	3670	294.595	TIGR00268 family protein		http://www.genome.jp/dbget-bin/www_bget?MMP1239
MMP0121	1517	294.089	hypothetical protein		http://www.genome.jp/dbget-bin/www_bget?MMP0121
MMP0078	4032	293.813	hypothetical protein		http://www.genome.jp/dbget-bin/www_bget?MMP0078
MMP0685	3049	292.781	RNA methyltransferase		http://www.genome.jp/dbget-bin/www_bget?MMP0685
MMP0222	1137	292.059	hypothetical protein		http://www.genome.jp/dbget-bin/www_bget?MMP0222
MMP1259	6296	292.052	pyridine nucleotide-disulfide oxidoreductase		http://www.genome.jp/dbget-bin/www_bget?MMP1259
MMP1143	1798	290.928	tetratricopeptide repeat protein		http://www.genome.jp/dbget-bin/www_bget?MMP1143
MMP1449	2320	290.699	hypothetical protein	ehaB	http://www.genome.jp/dbget-bin/www_bget?MMP1449
MMP0954	2229	289.903	hypothetical protein		http://www.genome.jp/dbget-bin/www_bget?MMP0954
MMP1469	1721	289.882	cation:proton antiporter	ehbA	http://www.genome.jp/dbget-bin/www_bget?MMP1469
MMP1625	1226	289.581	hypothetical protein	ehbJ	http://www.genome.jp/dbget-bin/www_bget?MMP1625
MMP0346	5269	289.505	2-hydroxyacyl-CoA dehydratase		http://www.genome.jp/dbget-bin/www_bget?MMP0346
MMP0097	2578	289.488	XRE family transcriptional regulator		http://www.genome.jp/dbget-bin/www_bget?MMP0097
MMP0731	955	288.598	exodeoxyribonuclease VII small subunit		http://www.genome.jp/dbget-bin/www_bget?MMP0731
MMP0969	1947	287.84	hypothetical protein		http://www.genome.jp/dbget-bin/www_bget?MMP0969
MMP0691	2546	287.466	hypothetical protein		http://www.genome.jp/dbget-bin/www_bget?MMP0691
MMP1455	3090	287.32	membrane protein	ehaH	http://www.genome.jp/dbget-bin/www_bget?MMP1455
MMP1458	1171	286.469	hypothetical protein	ehaK	http://www.genome.jp/dbget-bin/www_bget?MMP1458
MMP0734	1477	286.335	hypothetical protein		http://www.genome.jp/dbget-bin/www_bget?MMP0734
MMP0009	5264	286.17	hypothetical protein		http://www.genome.jp/dbget-bin/www_bget?MMP0009
MMP1120	8511	284.384	two-component sensor histidine kinase		http://www.genome.jp/dbget-bin/www_bget?MMP1120
MMP0564	4192	284.301	hypothetical protein		http://www.genome.jp/dbget-bin/www_bget?MMP0564
MMP0371	2765	284.096	trimeric intracellular cation channel family protein		http://www.genome.jp/dbget-bin/www_bget?MMP0371
MMP0881	1573	283.546	hypothetical protein		http://www.genome.jp/dbget-bin/www_bget?MMP0881
MMP1595	7423	283.002	hypothetical protein		http://www.genome.jp/dbget-bin/www_bget?MMP1595
MMP1506	1183	282.674	4Fe-4S dicluster domain-containing protein	porD	http://www.genome.jp/dbget-bin/www_bget?MMP1506
MMP1123	6038	282.636	radical SAM protein		http://www.genome.jp/dbget-bin/www_bget?MMP1123
MMP0049	2083	281.608	gamma carbonic anhydrase family protein		http://www.genome.jp/dbget-bin/www_bget?MMP0049
MMP0672	4202	281.266	ketopantoate reductase family protein		http://www.genome.jp/dbget-bin/www_bget?MMP0672
MMP0126	4678	281.082	5%2C10-methenyltetrahydromethanopterin hydrogenase cofactor biosynthesis protein HmdB	bioB	http://www.genome.jp/dbget-bin/www_bget?MMP0126
MMP1062	8398	281.065	hypothetical protein		http://www.genome.jp/dbget-bin/www_bget?MMP1062
MMP1263	3690	279.806	YkgJ family cysteine cluster protein		http://www.genome.jp/dbget-bin/www_bget?MMP1263
MMP0129	2981	279.716	PHP domain-containing protein		http://www.genome.jp/dbget-bin/www_bget?MMP0129
MMP0738	4219	279.671	hypothetical protein		http://www.genome.jp/dbget-bin/www_bget?MMP0738
MMP1225	830	279.607	amino acid ABC transporter		http://www.genome.jp/dbget-bin/www_bget?MMP1225
MMP1074	1100	279.066	DUF4040 domain-containing protein	ehbD	http://www.genome.jp/dbget-bin/www_bget?MMP1074
MMP1002	3515	278.885	tryptophan synthase subunit alpha	trpA	http://www.genome.jp/dbget-bin/www_bget?MMP1002
MMP1026	7686	278.559	arginine--tRNA ligase	argS	http://www.genome.jp/dbget-bin/www_bget?MMP1026
MMP0923	3671	278.365	4-hydroxy-tetrahydrodipicolinate reductase	dapB	http://www.genome.jp/dbget-bin/www_bget?MMP0923
MMP0994	1740	277.178	hypothetical protein		http://www.genome.jp/dbget-bin/www_bget?MMP0994
MMP0610	8764	277.069	tRNA guanosine(15) transglycosylase TgtA	tgtA	http://www.genome.jp/dbget-bin/www_bget?MMP0610
MMP1011	7484	276.604	glutamate--tRNA ligase	gltX	http://www.genome.jp/dbget-bin/www_bget?MMP1011
MMP0907	1761	276.241	hypothetical protein		http://www.genome.jp/dbget-bin/www_bget?MMP0907
MMP0697	12843	276.063	leucine--tRNA ligase	leuS	http://www.genome.jp/dbget-bin/www_bget?MMP0697
MMP0873	7613	275.427	tetratricopeptide repeat protein		http://www.genome.jp/dbget-bin/www_bget?MMP0873
MMP1549	3601	275.087	sugar phosphate isomerase/epimerase		http://www.genome.jp/dbget-bin/www_bget?MMP1549
MMP1578	2298	274.55	nicotinamide-nucleotide adenylyltransferase		http://www.genome.jp/dbget-bin/www_bget?MMP1578
MMP0705	4882	273.358	UDP-N-acetylglucosamine 2-epimerase (non-hydrolyzing)	wbpI	http://www.genome.jp/dbget-bin/www_bget?MMP0705
MMP1023	2664	272.356	TetR/AcrR family transcriptional regulator		http://www.genome.jp/dbget-bin/www_bget?MMP1023
MMP0193	994	272.348	hypothetical protein		http://www.genome.jp/dbget-bin/www_bget?MMP0193
MMP1494	2659	271.845	DUF366 domain-containing protein		http://www.genome.jp/dbget-bin/www_bget?MMP1494
MMP0957	2881	271.573	cytochrome c biogenesis protein CcdA	dsbD	http://www.genome.jp/dbget-bin/www_bget?MMP0957
MMP1425	2378	271.481	tRNA (cytidine(56)-2'-O)-methyltransferase		http://www.genome.jp/dbget-bin/www_bget?MMP1425
MMP0052	3995	270.049	CBS domain-containing protein		http://www.genome.jp/dbget-bin/www_bget?MMP0052
MMP0370	6132	269.827	hypothetical protein		http://www.genome.jp/dbget-bin/www_bget?MMP0370
MMP0219	4043	269.744	manganese-dependent inorganic pyrophosphatase	ppaC	http://www.genome.jp/dbget-bin/www_bget?MMP0219
MMP0334	3083	269.591	rRNA methyltransferase		http://www.genome.jp/dbget-bin/www_bget?MMP0334
MMP0122	3972	269.38	hypothetical protein		http://www.genome.jp/dbget-bin/www_bget?MMP0122
MMP0412	5573	268.831	MiaB/RimO family radical SAM methylthiotransferase		http://www.genome.jp/dbget-bin/www_bget?MMP0412
MMP1539	2443	268.461	DUF3343 domain-containing protein		http://www.genome.jp/dbget-bin/www_bget?MMP1539
MMP0268	3429	267.924	tRNA pseudouridine(38-40) synthase TruA	truA	http://www.genome.jp/dbget-bin/www_bget?MMP0268
MMP1236	3233	267.888	UPF0280 family protein		http://www.genome.jp/dbget-bin/www_bget?MMP1236
MMP1398	5410	267.241	diaminopimelate aminotransferase	dapE	http://www.genome.jp/dbget-bin/www_bget?MMP1398
MMP0016	2132	267.142	hypothetical protein		http://www.genome.jp/dbget-bin/www_bget?MMP0016
MMP0717	2326	267.028	MarR family transcriptional regulator		http://www.genome.jp/dbget-bin/www_bget?MMP0717
MMP0451	1557	266.629	hypothetical protein		http://www.genome.jp/dbget-bin/www_bget?MMP0451
MMP1273	1036	266.115	ferredoxin family protein	vorC	http://www.genome.jp/dbget-bin/www_bget?MMP1273
MMP0903	980	264.979	class III signal peptide-containing protein		http://www.genome.jp/dbget-bin/www_bget?MMP0903
MMP1121	2424	264.956	HDIG domain-containing protein		http://www.genome.jp/dbget-bin/www_bget?MMP1121
MMP0175	1998	264.889	hypothetical protein		http://www.genome.jp/dbget-bin/www_bget?MMP0175
MMP0243	1610	264.676	hypothetical protein		http://www.genome.jp/dbget-bin/www_bget?MMP0243
MMP1620	1260	264.207	hypothetical protein		http://www.genome.jp/dbget-bin/www_bget?MMP1620
MMP1495	4281	264.18	TIGR01212 family radical SAM protein		http://www.genome.jp/dbget-bin/www_bget?MMP1495
MMP1028	8739	263.702	DUF814 domain-containing protein		http://www.genome.jp/dbget-bin/www_bget?MMP1028
MMP0017	4500	263.454	radical SAM protein		http://www.genome.jp/dbget-bin/www_bget?MMP0017
MMP1600	3447	263.323	RimK family alpha-L-glutamate ligase		http://www.genome.jp/dbget-bin/www_bget?MMP1600
MMP0139	4818	263.317	formate dehydrogenase subunit beta	fdhB	http://www.genome.jp/dbget-bin/www_bget?MMP0139
MMP0666	6941	263.161	Na/Pi cotransporter family protein		http://www.genome.jp/dbget-bin/www_bget?MMP0666
MMP1231	1907	263.005	HAD family hydrolase		http://www.genome.jp/dbget-bin/www_bget?MMP1231
MMP0398	3700	261.281	pantoate kinase		http://www.genome.jp/dbget-bin/www_bget?MMP0398
MMP0271	2962	261.233	hypothetical protein		http://www.genome.jp/dbget-bin/www_bget?MMP0271
MMP0160	5516	261.176	phenylacetate--CoA ligase	ftsA-2	http://www.genome.jp/dbget-bin/www_bget?MMP0160
MMP0323	4331	259.474	class I SAM-dependent methyltransferase family protein		http://www.genome.jp/dbget-bin/www_bget?MMP0323
MMP0304	3191	259.183	N-glycosylase/DNA lyase		http://www.genome.jp/dbget-bin/www_bget?MMP0304
MMP0942	3418	259.18	sulfite exporter TauE/SafE family protein		http://www.genome.jp/dbget-bin/www_bget?MMP0942
MMP0037	2469	258.86	HDIG domain-containing protein		http://www.genome.jp/dbget-bin/www_bget?MMP0037
MMP1101	4973	258.061	acetylornithine transaminase		http://www.genome.jp/dbget-bin/www_bget?MMP1101
MMP0702	3678	257.955	RimK family alpha-L-glutamate ligase		http://www.genome.jp/dbget-bin/www_bget?MMP0702
MMP0928	1944	257.729	chemotaxis protein CheD	cheD	http://www.genome.jp/dbget-bin/www_bget?MMP0928
MMP0679	6699	257.309	sodium:proton antiporter		http://www.genome.jp/dbget-bin/www_bget?MMP0679
MMP0431	5421	256.678	MBL fold metallo-hydrolase		http://www.genome.jp/dbget-bin/www_bget?MMP0431
MMP1680	7488	256.457	glutamine--fructose-6-phosphate transaminase (isomerizing)	glmS	http://www.genome.jp/dbget-bin/www_bget?MMP1680
MMP1092	3796	255.756	transporter		http://www.genome.jp/dbget-bin/www_bget?MMP1092
NA	350	253.846	tRNA-Leu	NA	NA
MMP1238	4051	253.798	biotin synthase BioB	bioB	http://www.genome.jp/dbget-bin/www_bget?MMP1238
MMP1489	7002	253.769	inorganic polyphosphate/ATP-NAD kinase	pnk	http://www.genome.jp/dbget-bin/www_bget?MMP1489
MMP0622	3733	253.172	ADP-ribosylglycohydrolase family protein		http://www.genome.jp/dbget-bin/www_bget?MMP0622
MMP0502	4419	252.947	hypothetical protein		http://www.genome.jp/dbget-bin/www_bget?MMP0502
MMP0272	3245	252.587	ABC transporter ATP-binding protein		http://www.genome.jp/dbget-bin/www_bget?MMP0272
MMP1333	4596	252.527	chorismate synthase	aroC	http://www.genome.jp/dbget-bin/www_bget?MMP1333
MMP0968	5212	252.008	histidinol dehydrogenase	hisD	http://www.genome.jp/dbget-bin/www_bget?MMP0968
MMP0555	2832	251.93	preflagellin peptidase	flaK	http://www.genome.jp/dbget-bin/www_bget?MMP0555
MMP1624	5898	251.453	4Fe-4S dicluster domain-containing protein	ehbK	http://www.genome.jp/dbget-bin/www_bget?MMP1624
MMP0140	9444	251.384	carbamoyltransferase HypF		http://www.genome.jp/dbget-bin/www_bget?MMP0140
MMP0305	3503	250.817	2-oxoacid ferredoxin oxidoreductase subunit beta		http://www.genome.jp/dbget-bin/www_bget?MMP0305
MMP0982	3062	250.686	ATP-binding protein		http://www.genome.jp/dbget-bin/www_bget?MMP0982
MMP1597	1985	250.249	phosphatidylglycerophosphatase A		http://www.genome.jp/dbget-bin/www_bget?MMP1597
MMP0981	4687	250.169	CO dehydrogenase/acetyl-CoA synthase subunit delta	cdhD	http://www.genome.jp/dbget-bin/www_bget?MMP0981
MMP0584	10794	250.068	valine--tRNA ligase	valS	http://www.genome.jp/dbget-bin/www_bget?MMP0584
MMP1274	6799	249.938	acetyl-CoA synthetase		http://www.genome.jp/dbget-bin/www_bget?MMP1274
MMP1133	4217	249.014	sulfolactate dehydrogenase	comC	http://www.genome.jp/dbget-bin/www_bget?MMP1133
MMP0102	2581	249.005	protein-L-isoaspartate O-methyltransferase	pcm	http://www.genome.jp/dbget-bin/www_bget?MMP0102
MMP0849	2520	248.964	LysE family translocator		http://www.genome.jp/dbget-bin/www_bget?MMP0849
MMP0558	1192	247.423	hypothetical protein		http://www.genome.jp/dbget-bin/www_bget?MMP0558
MMP1144	3010	247.415	undecaprenyl-diphosphate phosphatase		http://www.genome.jp/dbget-bin/www_bget?MMP1144
MMP0125	6135	246.714	5%2C10-methenyltetrahydromethanopterin hydrogenase cofactor biosynthesis protein HmdC	flpA	http://www.genome.jp/dbget-bin/www_bget?MMP0125
MMP1125	1893	246.203	archaeosortase family protein ArtE		http://www.genome.jp/dbget-bin/www_bget?MMP1125
MMP1285	3193	245.746	DUF2334 domain-containing protein		http://www.genome.jp/dbget-bin/www_bget?MMP1285
MMP1426	2474	245.6	dCTP deaminase	dcd	http://www.genome.jp/dbget-bin/www_bget?MMP1426
MMP1604	3465	245.53	DUF4013 domain-containing protein		http://www.genome.jp/dbget-bin/www_bget?MMP1604
MMP1214	2699	245.411	hypothetical protein		http://www.genome.jp/dbget-bin/www_bget?MMP1214
MMP0048	1086	245.238	hypothetical protein		http://www.genome.jp/dbget-bin/www_bget?MMP0048
MMP0291	5343	245.079	hypothetical protein		http://www.genome.jp/dbget-bin/www_bget?MMP0291
MMP1219	7977	244.661	ATP-dependent DNA helicase		http://www.genome.jp/dbget-bin/www_bget?MMP1219
MMP0118	2442	243.6	MBL fold metallo-hydrolase		http://www.genome.jp/dbget-bin/www_bget?MMP0118
MMP0848	1872	243.472	peptide-methionine (S)-S-oxide reductase		http://www.genome.jp/dbget-bin/www_bget?MMP0848
MMP1448	1051	242.668	hypothetical protein	ehaA	http://www.genome.jp/dbget-bin/www_bget?MMP1448
MMP1115	3256	242.424	transketolase		http://www.genome.jp/dbget-bin/www_bget?MMP1115
MMP0711	4144	241.237	magnesium and cobalt transport protein CorA	corA	http://www.genome.jp/dbget-bin/www_bget?MMP0711
MMP0418	3552	240.896	carbohydrate kinase family protein		http://www.genome.jp/dbget-bin/www_bget?MMP0418
MMP1271	5626	240.856	ketoisovalerate oxidoreductase subunit vorA	vorA	http://www.genome.jp/dbget-bin/www_bget?MMP1271
MMP1628	5660	240.807	oxidoreductase	ehbF	http://www.genome.jp/dbget-bin/www_bget?MMP1628
MMP0337	1738	239.697	methanogenesis marker 6 protein		http://www.genome.jp/dbget-bin/www_bget?MMP0337
MMP0314	4826	238.967	phenylacetate--CoA ligase family protein		http://www.genome.jp/dbget-bin/www_bget?MMP0314
MMP1012	2907	238.949	exodeoxyribonuclease III	exoA	http://www.genome.jp/dbget-bin/www_bget?MMP1012
MMP1357	988	238.857	hypothetical protein		http://www.genome.jp/dbget-bin/www_bget?MMP1357
MMP1153	4369	238.778	hypothetical protein	ehbN	http://www.genome.jp/dbget-bin/www_bget?MMP1153
MMP1483	2988	237.991	cobalt ECF transporter T component CbiQ	cbiQ	http://www.genome.jp/dbget-bin/www_bget?MMP1483
MMP0557	1595	237.51	hypothetical protein		http://www.genome.jp/dbget-bin/www_bget?MMP0557
MMP1307	4399	237.262	class I SAM-dependent rRNA methyltransferase		http://www.genome.jp/dbget-bin/www_bget?MMP1307
MMP0173	4629	237.215	coenzyme F430 synthase		http://www.genome.jp/dbget-bin/www_bget?MMP0173
MMP0096	4563	236.785	PLP-dependent aminotransferase family protein		http://www.genome.jp/dbget-bin/www_bget?MMP0096
MMP1171	2361	236.669	CDP-diacylglycerol--serine O-phosphatidyltransferase	pssA	http://www.genome.jp/dbget-bin/www_bget?MMP1171
MMP1127	8218	236.52	RNA-binding transcriptional accessory protein		http://www.genome.jp/dbget-bin/www_bget?MMP1127
MMP0162	2471	236.175	DUF116 domain-containing protein		http://www.genome.jp/dbget-bin/www_bget?MMP0162
MMP0602	2445	235.884	orotidine-5'-phosphate decarboxylase	pyrF	http://www.genome.jp/dbget-bin/www_bget?MMP0602
MMP0598	4923	235.815	phosphoglycerate mutase		http://www.genome.jp/dbget-bin/www_bget?MMP0598
MMP1275	2122	235.707	cupin domain-containing protein		http://www.genome.jp/dbget-bin/www_bget?MMP1275
MMP0403	4149	235.524	hypothetical protein		http://www.genome.jp/dbget-bin/www_bget?MMP0403
MMP0865	5359	235.308	adenosylmethionine--8-amino-7-oxononanoate transaminase		http://www.genome.jp/dbget-bin/www_bget?MMP0865
MMP1548	2187	235.296	fumarate hydratase		http://www.genome.jp/dbget-bin/www_bget?MMP1548
MMP1061	2322	235.053	DUF1949 domain-containing protein		http://www.genome.jp/dbget-bin/www_bget?MMP1061
MMP1626	2905	235.024	cation:proton antiporter		http://www.genome.jp/dbget-bin/www_bget?MMP1626
NA	282	234.93	tRNA-Phe	NA	NA
MMP1677	3189	234.882	2%2C3-di-O-geranylgeranylglyceryl phosphate synthase		http://www.genome.jp/dbget-bin/www_bget?MMP1677
MMP0516	3230	233.713	ModD protein	modD	http://www.genome.jp/dbget-bin/www_bget?MMP0516
MMP1345	2997	232.402	di-trans%2Cpoly-cis-decaprenylcistransferase		http://www.genome.jp/dbget-bin/www_bget?MMP1345
MMP0712	2808	231.738	amino acid ABC transporter substrate-binding protein		http://www.genome.jp/dbget-bin/www_bget?MMP0712
MMP0926	4126	231.658	chemotaxis response regulator protein-glutamate methylesterase	cheB	http://www.genome.jp/dbget-bin/www_bget?MMP0926
MMP0319	2574	230.979	precorrin-2 C(20)-methyltransferase	cbiL	http://www.genome.jp/dbget-bin/www_bget?MMP0319
MMP1292	6977	230.504	glycosyl hydrolase		http://www.genome.jp/dbget-bin/www_bget?MMP1292
MMP0850	4684	230.271	APC family permease	potE	http://www.genome.jp/dbget-bin/www_bget?MMP0850
MMP0213	3290	229.958	hypothetical protein		http://www.genome.jp/dbget-bin/www_bget?MMP0213
MMP1205	4794	229.102	3-phosphoshikimate 1-carboxyvinyltransferase	aroA	http://www.genome.jp/dbget-bin/www_bget?MMP1205
MMP0534	4006	228.036	mechanosensitive ion channel family protein		http://www.genome.jp/dbget-bin/www_bget?MMP0534
MMP0452	1009	227.85	hypothetical protein		http://www.genome.jp/dbget-bin/www_bget?MMP0452
MMP0130	3123	227.574	fumarate hydratase	fumA	http://www.genome.jp/dbget-bin/www_bget?MMP0130
MMP1655	11394	227.32	hypothetical protein		http://www.genome.jp/dbget-bin/www_bget?MMP1655
MMP0876	3902	227.15	7%2C8-didemethyl-8-hydroxy-5-deazariboflavin synthase subunit CofG	cofG	http://www.genome.jp/dbget-bin/www_bget?MMP0876
MMP1104	1647	227.147	aspartate carbamoyltransferase regulatory subunit	pyrI	http://www.genome.jp/dbget-bin/www_bget?MMP1104
MMP1064	2073	226.59	class IV adenylate cyclase		http://www.genome.jp/dbget-bin/www_bget?MMP1064
MMP0599	2744	226.456	precorrin-6A reductase	cbiJ	http://www.genome.jp/dbget-bin/www_bget?MMP0599
MMP1060	5246	226	cysteine--tRNA ligase	cysS	http://www.genome.jp/dbget-bin/www_bget?MMP1060
MMP0556	3087	225.751	hypothetical protein		http://www.genome.jp/dbget-bin/www_bget?MMP0556
MMP1009	4602	225.7	dihydroorotase	pyrC	http://www.genome.jp/dbget-bin/www_bget?MMP1009
MMP0274	3652	224.019	hydrogenase expression/formation protein HypE	hypE	http://www.genome.jp/dbget-bin/www_bget?MMP0274
MMP0838	2431	224.016	M48 family peptidase		http://www.genome.jp/dbget-bin/www_bget?MMP0838
MMP1348	3923	223.311	2%2C5-diamino-6-(ribosylamino)-4(3H)-pyrimidinone 5'-phosphate reductase		http://www.genome.jp/dbget-bin/www_bget?MMP1348
MMP1423	3258	223.167	glycosyl transferase		http://www.genome.jp/dbget-bin/www_bget?MMP1423
MMP0071	3885	223.001	DNA primase catalytic subunit PriS		http://www.genome.jp/dbget-bin/www_bget?MMP0071
MMP1656	2038	222.764	pyridoxal 5'-phosphate synthase glutaminase subunit PdxT		http://www.genome.jp/dbget-bin/www_bget?MMP1656
MMP0263	3356	222.464	tyrosine--tRNA ligase	tyrS	http://www.genome.jp/dbget-bin/www_bget?MMP0263
MMP0146	5070	222.144	NAD(P)/FAD-dependent oxidoreductase		http://www.genome.jp/dbget-bin/www_bget?MMP0146
MMP0809	2830	221.965	phosphoribosylaminoimidazole carboxylase		http://www.genome.jp/dbget-bin/www_bget?MMP0809
MMP0033	4412	221.672	ATPase AAA		http://www.genome.jp/dbget-bin/www_bget?MMP0033
MMP0324	1366	221.028	hypothetical protein		http://www.genome.jp/dbget-bin/www_bget?MMP0324
MMP0244	3653	220.785	DHH family phosphoesterase		http://www.genome.jp/dbget-bin/www_bget?MMP0244
MMP0921	1191	220.49	ribonuclease P		http://www.genome.jp/dbget-bin/www_bget?MMP0921
MMP0536	1480	220.385	CGGC domain-containing protein		http://www.genome.jp/dbget-bin/www_bget?MMP0536
MMP0877	3000	220.172	nicotinate-nucleotide diphosphorylase (carboxylating)	nadC	http://www.genome.jp/dbget-bin/www_bget?MMP0877
MMP1521	1496	219.585	DUF2120 domain-containing protein		http://www.genome.jp/dbget-bin/www_bget?MMP1521
MMP1525	4489	219.112	TldD/PmbA family protein		http://www.genome.jp/dbget-bin/www_bget?MMP1525
MMP0202	3395	218.7	permease		http://www.genome.jp/dbget-bin/www_bget?MMP0202
MMP0526	2574	218.571	hypothetical protein		http://www.genome.jp/dbget-bin/www_bget?MMP0526
MMP0808	4228	218.299	aldo/keto reductase		http://www.genome.jp/dbget-bin/www_bget?MMP0808
MMP0095	4184	218.22	TIGR00375 family protein		http://www.genome.jp/dbget-bin/www_bget?MMP0095
MMP1066	1635	218.171	cyclic pyranopterin monophosphate synthase MoaC		http://www.genome.jp/dbget-bin/www_bget?MMP1066
MMP0517	1864	216.407	hypothetical protein		http://www.genome.jp/dbget-bin/www_bget?MMP0517
MMP0945	6464	216.338	hypothetical protein		http://www.genome.jp/dbget-bin/www_bget?MMP0945
MMP0951	3232	216.338	cobalamin biosynthesis protein	cobD	http://www.genome.jp/dbget-bin/www_bget?MMP0951
MMP0320	2987	216.131	shikimate kinase		http://www.genome.jp/dbget-bin/www_bget?MMP0320
MMP0376	4153	216.055	RNA ligase		http://www.genome.jp/dbget-bin/www_bget?MMP0376
MMP0699	4694	215.31	MATE family efflux transporter		http://www.genome.jp/dbget-bin/www_bget?MMP0699
MMP1440	3286	215.049	4-demethylwyosine synthase TYW1		http://www.genome.jp/dbget-bin/www_bget?MMP1440
MMP0425	2238	214.905	lactate utilization protein		http://www.genome.jp/dbget-bin/www_bget?MMP0425
MMP0070	3273	214.883	tributyrin esterase		http://www.genome.jp/dbget-bin/www_bget?MMP0070
MMP1068	3334	214.77	membrane protein		http://www.genome.jp/dbget-bin/www_bget?MMP1068
MMP0670	3097	214.281	EamA/RhaT family transporter		http://www.genome.jp/dbget-bin/www_bget?MMP0670
MMP1396	4530	213.997	pyridoxal phosphate-dependent aminotransferase		http://www.genome.jp/dbget-bin/www_bget?MMP1396
MMP0990	2655	213.956	hypothetical protein		http://www.genome.jp/dbget-bin/www_bget?MMP0990
MMP0842	1426	213.894	hypothetical protein		http://www.genome.jp/dbget-bin/www_bget?MMP0842
MMP1532	4310	213.417	phosphoglycerate kinase	pgk	http://www.genome.jp/dbget-bin/www_bget?MMP1532
MMP0123	4039	213.365	formate-dependent phosphoribosylglycinamide formyltransferase	purT	http://www.genome.jp/dbget-bin/www_bget?MMP0123
MMP0588	2654	213.04	diphthine synthase	dph5	http://www.genome.jp/dbget-bin/www_bget?MMP0588
MMP1351	1678	212.851	ribosomal-protein-alanine N-acetyltransferase		http://www.genome.jp/dbget-bin/www_bget?MMP1351
MMP0995	1491	212.772	hypothetical protein		http://www.genome.jp/dbget-bin/www_bget?MMP0995
MMP1003	4062	211.321	tryptophan synthase subunit beta	trpB	http://www.genome.jp/dbget-bin/www_bget?MMP1003
MMP0975	2908	210.414	molybdenum ABC transporter substrate-binding protein	modA	http://www.genome.jp/dbget-bin/www_bget?MMP0975
MMP0149	3591	210.236	TIGR01177 family methyltransferase		http://www.genome.jp/dbget-bin/www_bget?MMP0149
MMP0194	2791	210.086	DUF2202 domain-containing protein		http://www.genome.jp/dbget-bin/www_bget?MMP0194
MMP0897	4160	209.011	bifunctional ornithine acetyltransferase/N-acetylglutamate synthase	argJ	http://www.genome.jp/dbget-bin/www_bget?MMP0897
MMP0446	1372	208.843	nitrogen fixation		http://www.genome.jp/dbget-bin/www_bget?MMP0446
MMP0148	6450	208.075	acetate--CoA ligase	acsA	http://www.genome.jp/dbget-bin/www_bget?MMP0148
MMP1277	5461	207.815	fumarate reductase subunit A	sdhA	http://www.genome.jp/dbget-bin/www_bget?MMP1277
MMP0552	2994	207.155	EamA/RhaT family transporter		http://www.genome.jp/dbget-bin/www_bget?MMP0552
MMP1099	2355	206.811	phosphate transport system regulatory protein PhoU		http://www.genome.jp/dbget-bin/www_bget?MMP1099
MMP1478	4502	206.503	Ni-sirohydrochlorin a%2Cc-diamide synthase	cbiA	http://www.genome.jp/dbget-bin/www_bget?MMP1478
MMP0310	1959	206.443	hypothetical protein		http://www.genome.jp/dbget-bin/www_bget?MMP0310
MMP1072	3775	206.314	pyridoxal phosphate-dependent aminotransferase		http://www.genome.jp/dbget-bin/www_bget?MMP1072
MMP1596	1976	206.12	stage II sporulation protein M		http://www.genome.jp/dbget-bin/www_bget?MMP1596
MMP0845	1190	205.494	hypothetical protein		http://www.genome.jp/dbget-bin/www_bget?MMP0845
MMP1164	719	205.209	copper chaperone		http://www.genome.jp/dbget-bin/www_bget?MMP1164
MMP0795	1740	204.32	hypothetical protein		http://www.genome.jp/dbget-bin/www_bget?MMP0795
MMP0047	3672	203.939	TIGR04013 family B12-binding domain/radical SAM domain-containing protein		http://www.genome.jp/dbget-bin/www_bget?MMP0047
MMP1020	3195	203.899	AI-2E family transporter		http://www.genome.jp/dbget-bin/www_bget?MMP1020
MMP1067	4907	203.709	4Fe-4S dicluster domain-containing protein		http://www.genome.jp/dbget-bin/www_bget?MMP1067
MMP1528	2666	203.661	prephenate dehydratase	pheA	http://www.genome.jp/dbget-bin/www_bget?MMP1528
MMP1024	7064	203.592	hypothetical protein		http://www.genome.jp/dbget-bin/www_bget?MMP1024
MMP1627	1020	203.499	hypothetical protein	ehbG	http://www.genome.jp/dbget-bin/www_bget?MMP1627
MMP0131	3799	202.772	tyrosine decarboxylase MfnA		http://www.genome.jp/dbget-bin/www_bget?MMP0131
MMP0018	2772	202.715	LysR family transcriptional regulator		http://www.genome.jp/dbget-bin/www_bget?MMP0018
MMP1007	3169	202.239	anthranilate phosphoribosyltransferase	trpD	http://www.genome.jp/dbget-bin/www_bget?MMP1007
MMP1004	2080	201.617	phosphoribosylanthranilate isomerase	trpF	http://www.genome.jp/dbget-bin/www_bget?MMP1004
MMP0449	2766	201.559	ferredoxin		http://www.genome.jp/dbget-bin/www_bget?MMP0449
MMP1201	1821	201.185	hypothetical protein		http://www.genome.jp/dbget-bin/www_bget?MMP1201
MMP0104	2009	200.407	4Fe-4S dicluster domain-containing protein		http://www.genome.jp/dbget-bin/www_bget?MMP0104
MMP0872	2971	200.172	hydroxymethylbilane synthase	hemC	http://www.genome.jp/dbget-bin/www_bget?MMP0872
MMP0570	1607	197.742	hypothetical protein		http://www.genome.jp/dbget-bin/www_bget?MMP0570
MMP0652	1447	196.921	hypothetical protein		http://www.genome.jp/dbget-bin/www_bget?MMP0652
MMP1512	3583	196.868	alanine racemase	alr	http://www.genome.jp/dbget-bin/www_bget?MMP1512
MMP1519	2441	195.942	molybdenum ABC transporter permease		http://www.genome.jp/dbget-bin/www_bget?MMP1519
MMP1132	1696	195.797	tRNA-intron lyase	endA	http://www.genome.jp/dbget-bin/www_bget?MMP1132
MMP0710	8832	195.785	haloacid dehalogenase		http://www.genome.jp/dbget-bin/www_bget?MMP0710
MMP0491	2032	195.123	MotA/TolQ/ExbB proton channel family protein		http://www.genome.jp/dbget-bin/www_bget?MMP0491
MMP1574	3517	194.804	8-amino-7-oxononanoate synthase	bioF	http://www.genome.jp/dbget-bin/www_bget?MMP1574
MMP1581	5998	194.409	IGHMBP2 family helicase		http://www.genome.jp/dbget-bin/www_bget?MMP1581
MMP1538	1479	193.583	transporter		http://www.genome.jp/dbget-bin/www_bget?MMP1538
MMP0375	4312	193.47	radical SAM protein		http://www.genome.jp/dbget-bin/www_bget?MMP0375
MMP0648	3174	192.97	RNA 3'-terminal phosphate cyclase	rtcA	http://www.genome.jp/dbget-bin/www_bget?MMP0648
MMP1076	3868	192.925	glucosamine-1-phosphate N-acetyltransferase		http://www.genome.jp/dbget-bin/www_bget?MMP1076
MMP0847	1874	192.548	hypothetical protein		http://www.genome.jp/dbget-bin/www_bget?MMP0847
MMP0614	1796	192.223	flavodoxin family protein		http://www.genome.jp/dbget-bin/www_bget?MMP0614
MMP0708	2211	191.708	hypothetical protein		http://www.genome.jp/dbget-bin/www_bget?MMP0708
MMP0004	2789	191.68	serine/threonine protein kinase		http://www.genome.jp/dbget-bin/www_bget?MMP0004
MMP0214	1706	190.529	non-canonical purine NTP pyrophosphatase%2C RdgB/HAM1 family		http://www.genome.jp/dbget-bin/www_bget?MMP0214
MMP0119	2141	189.639	biotin--[acetyl-CoA-carboxylase] ligase	birA	http://www.genome.jp/dbget-bin/www_bget?MMP0119
MMP0390	2021	188.774	inosine/xanthosine triphosphatase		http://www.genome.jp/dbget-bin/www_bget?MMP0390
MMP0696	4230	188.555	proline--tRNA ligase	proS	http://www.genome.jp/dbget-bin/www_bget?MMP0696
MMP0732	3740	188.37	exodeoxyribonuclease VII large subunit	xseA	http://www.genome.jp/dbget-bin/www_bget?MMP0732
MMP0783	3729	188.277	hypothetical protein		http://www.genome.jp/dbget-bin/www_bget?MMP0783
MMP0860	980	188.21	nitrogen fixation	nifX	http://www.genome.jp/dbget-bin/www_bget?MMP0860
MMP0810	1859	188.184	hypothetical protein		http://www.genome.jp/dbget-bin/www_bget?MMP0810
MMP0930	2479	187.978	protein-glutamate O-methyltransferase CheR	cheR	http://www.genome.jp/dbget-bin/www_bget?MMP0930
MMP0538	1849	186.254	hypothetical protein		http://www.genome.jp/dbget-bin/www_bget?MMP0538
MMP0288	2238	186.193	DUF1624 domain-containing protein		http://www.genome.jp/dbget-bin/www_bget?MMP0288
MMP0221	4462	185.987	sodium/proline symporter PutP	putP	http://www.genome.jp/dbget-bin/www_bget?MMP0221
MMP0663	4877	185.592	SulP family inorganic anion transporter		http://www.genome.jp/dbget-bin/www_bget?MMP0663
MMP1065	1308	185.37	hypothetical protein		http://www.genome.jp/dbget-bin/www_bget?MMP1065
MMP0328	2424	185.174	DUF63 domain-containing protein		http://www.genome.jp/dbget-bin/www_bget?MMP0328
MMP1280	1018	185.127	hypothetical protein		http://www.genome.jp/dbget-bin/www_bget?MMP1280
MMP0276	3106	185.004	tetratricopeptide repeat protein		http://www.genome.jp/dbget-bin/www_bget?MMP0276
MMP0171	2239	184.78	iron export ABC transporter permease subunit FetB		http://www.genome.jp/dbget-bin/www_bget?MMP0171
MMP1215	4424	184.403	cobyric acid synthase CobQ		http://www.genome.jp/dbget-bin/www_bget?MMP1215
MMP0550	2373	184.014	amino acid ABC transporter substrate-binding protein		http://www.genome.jp/dbget-bin/www_bget?MMP0550
MMP0187	3823	183.982	phosphomethylpyrimidine synthase	thiC	http://www.genome.jp/dbget-bin/www_bget?MMP0187
MMP1194	3866	183.898	hypothetical protein		http://www.genome.jp/dbget-bin/www_bget?MMP1194
MMP0898	9180	183.863	cellulose-binding protein		http://www.genome.jp/dbget-bin/www_bget?MMP0898
MMP0415	4901	183.782	Kae1-associated kinase Bud32		http://www.genome.jp/dbget-bin/www_bget?MMP0415
MMP1232	2656	183.769	hypothetical protein		http://www.genome.jp/dbget-bin/www_bget?MMP1232
MMP1008	2052	183.337	indole-3-glycerol phosphate synthase TrpC	trpC	http://www.genome.jp/dbget-bin/www_bget?MMP1008
MMP0128	1694	183.214	hypothetical protein		http://www.genome.jp/dbget-bin/www_bget?MMP0128
MMP0232	3084	182.635	hypothetical protein		http://www.genome.jp/dbget-bin/www_bget?MMP0232
MMP0188	2755	182.625	diphthamide biosynthesis enzyme Dph2		http://www.genome.jp/dbget-bin/www_bget?MMP0188
MMP0230	2034	182.522	HDIG domain-containing protein		http://www.genome.jp/dbget-bin/www_bget?MMP0230
MMP0665	1447	182.423	DUF2115 domain-containing protein		http://www.genome.jp/dbget-bin/www_bget?MMP0665
MMP0565	2729	182.076	hypothetical protein		http://www.genome.jp/dbget-bin/www_bget?MMP0565
MMP0966	2122	181.691	uroporphyrinogen-III C-methyltransferase	cobA	http://www.genome.jp/dbget-bin/www_bget?MMP0966
MMP1393	1221	180.51	DUF371 domain-containing protein		http://www.genome.jp/dbget-bin/www_bget?MMP1393
MMP1353	2845	179.886	tRNA 2-thiocytidine biosynthesis protein TtcA		http://www.genome.jp/dbget-bin/www_bget?MMP1353
MMP0927	8043	179.456	chemotaxis protein CheA	cheA	http://www.genome.jp/dbget-bin/www_bget?MMP0927
MMP1006	3841	179.387	anthranilate synthase component I	trpE	http://www.genome.jp/dbget-bin/www_bget?MMP1006
MMP0397	7778	178.985	alanine--tRNA ligase	alaS	http://www.genome.jp/dbget-bin/www_bget?MMP0397
MMP1468	3433	177.698	serine dehydratase subunit alpha family protein		http://www.genome.jp/dbget-bin/www_bget?MMP1468
MMP1641	2281	177.55	ABC transporter substrate-binding protein		http://www.genome.jp/dbget-bin/www_bget?MMP1641
MMP0960	2890	176.749	hypothetical protein		http://www.genome.jp/dbget-bin/www_bget?MMP0960
MMP1195	1066	176.659	DUF4186 domain-containing protein	yneG	http://www.genome.jp/dbget-bin/www_bget?MMP1195
MMP1657	3357	176.431	putative methyltransferase		http://www.genome.jp/dbget-bin/www_bget?MMP1657
MMP1279	1051	175.589	fluoride efflux transporter CrcB		http://www.genome.jp/dbget-bin/www_bget?MMP1279
MMP1005	1697	175.238	type 1 glutamine amidotransferase	trpG	http://www.genome.jp/dbget-bin/www_bget?MMP1005
MMP0027	2859	174.854	potassium channel protein		http://www.genome.jp/dbget-bin/www_bget?MMP0027
MMP1192	3140	173.455	radical SAM protein		http://www.genome.jp/dbget-bin/www_bget?MMP1192
MMP1073	716	173.099	cation:proton antiporter	ehbC	http://www.genome.jp/dbget-bin/www_bget?MMP1073
MMP1335	2670	172.538	mevalonate kinase		http://www.genome.jp/dbget-bin/www_bget?MMP1335
MMP0678	2740	171.663	transcriptional regulator		http://www.genome.jp/dbget-bin/www_bget?MMP0678
MMP0169	3137	171.446	PDZ domain-containing protein		http://www.genome.jp/dbget-bin/www_bget?MMP0169
MMP0551	1832	171.121	amino acid ABC transporter permease		http://www.genome.jp/dbget-bin/www_bget?MMP0551
MMP0616	3537	171.019	DUF1743 domain-containing protein		http://www.genome.jp/dbget-bin/www_bget?MMP0616
MMP1027	1527	170.538	hypothetical protein		http://www.genome.jp/dbget-bin/www_bget?MMP1027
MMP0413	6043	169.645	methyl-accepting chemotaxis protein		http://www.genome.jp/dbget-bin/www_bget?MMP0413
MMP0532	1716	169.533	hypothetical protein		http://www.genome.jp/dbget-bin/www_bget?MMP0532
MMP1591	2670	169.342	hypothetical protein	cbiG	http://www.genome.jp/dbget-bin/www_bget?MMP1591
MMP0417	1994	169.32	1-(5-phosphoribosyl)-5-[(5-phosphoribosylamino)methylideneamino] imidazole-4-carboxamide isomerase	hisA	http://www.genome.jp/dbget-bin/www_bget?MMP0417
MMP0714	1552	168.744	indolepyruvate oxidoreductase	iorB2	http://www.genome.jp/dbget-bin/www_bget?MMP0714
MMP1243	1683	168.706	hypothetical protein		http://www.genome.jp/dbget-bin/www_bget?MMP1243
MMP0161	2038	168.192	2-phosphosulfolactate phosphatase	comB	http://www.genome.jp/dbget-bin/www_bget?MMP0161
MMP0571	2431	167.636	GTP 3'%2C8-cyclase MoaA	moaA	http://www.genome.jp/dbget-bin/www_bget?MMP0571
MMP0192	2789	167.58	hypothetical protein		http://www.genome.jp/dbget-bin/www_bget?MMP0192
MMP1077	3653	167.56	phosphoglucosamine mutase		http://www.genome.jp/dbget-bin/www_bget?MMP1077
MMP1631	1491	167.427	phosphatase PAP2 family protein		http://www.genome.jp/dbget-bin/www_bget?MMP1631
MMP0253	5725	167.348	CoA-binding protein	acd	http://www.genome.jp/dbget-bin/www_bget?MMP0253
MMP0757	836	166.789	hypothetical protein		http://www.genome.jp/dbget-bin/www_bget?MMP0757
MMP0229	1972	166.08	amino acid ABC transporter ATP-binding protein		http://www.genome.jp/dbget-bin/www_bget?MMP0229
MMP0307	1854	165.646	hypothetical protein		http://www.genome.jp/dbget-bin/www_bget?MMP0307
MMP0582	1925	165.513	branched-chain amino acid ABC transporter permease		http://www.genome.jp/dbget-bin/www_bget?MMP0582
MMP0621	2173	165.385	sugar phosphate isomerase/epimerase		http://www.genome.jp/dbget-bin/www_bget?MMP0621
MMP1690	1783	164.303	HisA/HisF family protein		http://www.genome.jp/dbget-bin/www_bget?MMP1690
MMP0690	1870	164.22	4Fe-4S binding domain-containing protein		http://www.genome.jp/dbget-bin/www_bget?MMP0690
MMP0977	2084	164.08	carbon monoxide dehydrogenase	CooC	http://www.genome.jp/dbget-bin/www_bget?MMP0977
MMP0269	3230	163.888	TIGR00299 family protein		http://www.genome.jp/dbget-bin/www_bget?MMP0269
MMP0363	2508	163.612	MoxR family ATPase		http://www.genome.jp/dbget-bin/www_bget?MMP0363
MMP1522	2706	163.07	membrane protein		http://www.genome.jp/dbget-bin/www_bget?MMP1522
MMP1342	1046	162.839	ribonuclease VapC4		http://www.genome.jp/dbget-bin/www_bget?MMP1342
MMP0107	1384	162.517	cobalt transporter		http://www.genome.jp/dbget-bin/www_bget?MMP0107
MMP1713	2483	161.982	hypothetical protein		http://www.genome.jp/dbget-bin/www_bget?MMP1713
MMP0587	3069	161.708	cation:proton antiporter	napA	http://www.genome.jp/dbget-bin/www_bget?MMP0587
MMP1501	1289	161.513	YfcE family phosphodiesterase		http://www.genome.jp/dbget-bin/www_bget?MMP1501
MMP0713	4546	161.065	indolepyruvate ferredoxin oxidoreductase subunit alpha	iorA2	http://www.genome.jp/dbget-bin/www_bget?MMP0713
MMP0203	611	160.97	thioredoxin family protein		http://www.genome.jp/dbget-bin/www_bget?MMP0203
MMP1267	1854	160.754	hypothetical protein		http://www.genome.jp/dbget-bin/www_bget?MMP1267
MMP0905	1507	160.456	hypothetical protein		http://www.genome.jp/dbget-bin/www_bget?MMP0905
MMP0906	2405	159.94	ribonuclease Z		http://www.genome.jp/dbget-bin/www_bget?MMP0906
MMP1204	2646	159.923	peptidase		http://www.genome.jp/dbget-bin/www_bget?MMP1204
MMP0209	1436	159.508	XRE family transcriptional regulator		http://www.genome.jp/dbget-bin/www_bget?MMP0209
NA	199	159.325	tRNA-Val	NA	NA
MMP1630	4258	159.09	ABC transporter ATP-binding protein		http://www.genome.jp/dbget-bin/www_bget?MMP1630
MMP1059	3726	158.197	NAD(P)/FAD-dependent oxidoreductase		http://www.genome.jp/dbget-bin/www_bget?MMP1059
MMP0949	3422	158.023	CCA tRNA nucleotidyltransferase		http://www.genome.jp/dbget-bin/www_bget?MMP0949
MMP0198	1998	157.309	ABC transporter ATP-binding protein		http://www.genome.jp/dbget-bin/www_bget?MMP0198
MMP1172	1402	156.578	DNA polymerase		http://www.genome.jp/dbget-bin/www_bget?MMP1172
MMP0056	2739	156.347	7%2C8-didemethyl-8-hydroxy-5-deazariboflavin synthase subunit CofH	cofH	http://www.genome.jp/dbget-bin/www_bget?MMP0056
MMP1272	2666	155.638	3-methyl-2-oxobutanoate dehydrogenase subunit VorB	vorB	http://www.genome.jp/dbget-bin/www_bget?MMP1272
MMP1350	3301	154.871	TIGR04014 family B12-binding domain/radical SAM domain-containing protein		http://www.genome.jp/dbget-bin/www_bget?MMP1350
MMP0067	848	154.212	P-II family nitrogen regulator	glnK2	http://www.genome.jp/dbget-bin/www_bget?MMP0067
NA	189	153.309	tRNA-Gln	NA	NA
MMP0345	2059	153.302	phosphate-binding protein		http://www.genome.jp/dbget-bin/www_bget?MMP0345
MMP1309	1516	152.71	DUF2119 domain-containing protein		http://www.genome.jp/dbget-bin/www_bget?MMP1309
MMP0021	2167	152.502	DUF2121 domain-containing protein		http://www.genome.jp/dbget-bin/www_bget?MMP0021
NA	183	152.454	tRNA-Lys	NA	NA
MMP1575	1815	152.233	6-carboxyhexanoate--CoA ligase	bioW	http://www.genome.jp/dbget-bin/www_bget?MMP1575
MMP0976	1610	151.071	hypothetical protein		http://www.genome.jp/dbget-bin/www_bget?MMP0976
MMP1607	1348	150.547	DUF99 domain-containing protein		http://www.genome.jp/dbget-bin/www_bget?MMP1607
MMP0108	2520	150.536	iron ABC transporter substrate-binding protein		http://www.genome.jp/dbget-bin/www_bget?MMP0108
MMP0236	1018	150.499	class III signal peptide-containing protein		http://www.genome.jp/dbget-bin/www_bget?MMP0236
MMP1202	995	150.343	tRNA (N6-threonylcarbamoyladenosine(37)-N6)-methyltransferase TrmO		http://www.genome.jp/dbget-bin/www_bget?MMP1202
MMP1281	1234	150.047	N-acetyltransferase		http://www.genome.jp/dbget-bin/www_bget?MMP1281
MMP1395	5511	149.799	RNA helicase		http://www.genome.jp/dbget-bin/www_bget?MMP1395
MMP1346	1784	149.633	methyltransferase		http://www.genome.jp/dbget-bin/www_bget?MMP1346
MMP1295	3171	148.433	glucose-6-phosphate isomerase		http://www.genome.jp/dbget-bin/www_bget?MMP1295
MMP0458	3957	148.113	hypothetical protein		http://www.genome.jp/dbget-bin/www_bget?MMP0458
NA	211	147.816	tRNA-Ser	NA	NA
MMP1397	8550	147.645	chromosome segregation protein SMC	smc1	http://www.genome.jp/dbget-bin/www_bget?MMP1397
MMP0796	1759	147.536	MFS transporter		http://www.genome.jp/dbget-bin/www_bget?MMP0796
MMP0349	1768	147.091	hypothetical protein		http://www.genome.jp/dbget-bin/www_bget?MMP0349
MMP1228	1544	146.89	hypothetical protein		http://www.genome.jp/dbget-bin/www_bget?MMP1228
MMP1270	3134	146.701	(Fe-S)-cluster assembly protein		http://www.genome.jp/dbget-bin/www_bget?MMP1270
MMP1339	1881	145.862	DUF890 domain-containing protein		http://www.genome.jp/dbget-bin/www_bget?MMP1339
MMP0676	3302	145.61	DUF815 domain-containing protein		http://www.genome.jp/dbget-bin/www_bget?MMP0676
MMP0581	1847	145.421	MBL fold metallo-hydrolase		http://www.genome.jp/dbget-bin/www_bget?MMP0581
MMP1021	3706	145.336	hypothetical protein		http://www.genome.jp/dbget-bin/www_bget?MMP1021
MMP0210	2120	145.216	EamA/RhaT family transporter		http://www.genome.jp/dbget-bin/www_bget?MMP0210
MMP1284	5738	145.212	ATP-dependent helicase		http://www.genome.jp/dbget-bin/www_bget?MMP1284
MMP0338	2471	144.666	TIGR00303 family protein		http://www.genome.jp/dbget-bin/www_bget?MMP0338
MMP1514	3103	144.591	prephenate dehydrogenase/arogenate dehydrogenase family protein	tyrA	http://www.genome.jp/dbget-bin/www_bget?MMP1514
MMP0489	1082	144.38	zinc-binding protein		http://www.genome.jp/dbget-bin/www_bget?MMP0489
MMP0138	4746	144.058	formate dehydrogenase subunit alpha	fdhA	http://www.genome.jp/dbget-bin/www_bget?MMP0138
MMP0983	3209	143.981	CO dehydrogenase/CO-methylating acetyl-CoA synthase complex subunit beta	cdhB	http://www.genome.jp/dbget-bin/www_bget?MMP0983
MMP1226	2701	143.793	NAD(P)/FAD-dependent oxidoreductase		http://www.genome.jp/dbget-bin/www_bget?MMP1226
MMP1332	2690	143.579	NAD(P)/FAD-dependent oxidoreductase		http://www.genome.jp/dbget-bin/www_bget?MMP1332
MMP0579	1669	143.502	DUF115 domain-containing protein		http://www.genome.jp/dbget-bin/www_bget?MMP0579
MMP1513	2602	142.967	alanine dehydrogenase	ald	http://www.genome.jp/dbget-bin/www_bget?MMP1513
MMP1336	3250	142.4	selenocysteine-specific translation elongation factor	selB	http://www.genome.jp/dbget-bin/www_bget?MMP1336
MMP0068	2851	142.2	ammonium transporter	amtB	http://www.genome.jp/dbget-bin/www_bget?MMP0068
MMP0342	1003	142.145	flagella protein F		http://www.genome.jp/dbget-bin/www_bget?MMP0342
MMP0677	1094	141.39	DUF2124 domain-containing protein		http://www.genome.jp/dbget-bin/www_bget?MMP0677
MMP0609	805	141.387	peptidyl-tRNA hydrolase	pth2	http://www.genome.jp/dbget-bin/www_bget?MMP0609
MMP0369	4658	141.179	hypothetical protein		http://www.genome.jp/dbget-bin/www_bget?MMP0369
MMP0450	1961	140.9	(4Fe-4S)-binding protein		http://www.genome.jp/dbget-bin/www_bget?MMP0450
MMP1294	3578	140.585	glycogen synthase	glgA	http://www.genome.jp/dbget-bin/www_bget?MMP1294
MMP0589	3490	140.347	radical SAM protein		http://www.genome.jp/dbget-bin/www_bget?MMP0589
MMP1269	662	140.244	hypothetical protein		http://www.genome.jp/dbget-bin/www_bget?MMP1269
MMP0419	3439	140.217	sodium-dependent transporter		http://www.genome.jp/dbget-bin/www_bget?MMP0419
MMP1511	3091	139.908	sodium:alanine symporter family protein		http://www.genome.jp/dbget-bin/www_bget?MMP1511
MMP1010	2016	138.554	RluA family pseudouridine synthase		http://www.genome.jp/dbget-bin/www_bget?MMP1010
MMP0864	2602	137.808	cation:proton antiporter	napA-2	http://www.genome.jp/dbget-bin/www_bget?MMP0864
MMP0924	1345	137.507	tRNA (pseudouridine(54)-N(1))-methyltransferase TrmY		http://www.genome.jp/dbget-bin/www_bget?MMP0924
MMP0925	986	136.904	chemotaxis protein CheW	cheW	http://www.genome.jp/dbget-bin/www_bget?MMP0925
MMP0944	2240	136.59	AI-2E family transporter		http://www.genome.jp/dbget-bin/www_bget?MMP0944
MMP0950	3163	136.264	DUF530 domain-containing protein		http://www.genome.jp/dbget-bin/www_bget?MMP0950
MMP0170	1895	136.158	coenzyme gamma-F420-2:alpha-L-glutamate ligase	cofF	http://www.genome.jp/dbget-bin/www_bget?MMP0170
MMP1580	3443	135.022	dihydropteroate synthase-like protein		http://www.genome.jp/dbget-bin/www_bget?MMP1580
MMP0999	1287	134.934	DUF340 domain-containing protein		http://www.genome.jp/dbget-bin/www_bget?MMP0999
MMP1669	1227	134.835	flagellar protein C	flaC	http://www.genome.jp/dbget-bin/www_bget?MMP1669
MMP1344	1067	133.696	hypothetical protein		http://www.genome.jp/dbget-bin/www_bget?MMP1344
MMP1111	2321	133.227	oligosaccharide repeat unit polymerase	modA	http://www.genome.jp/dbget-bin/www_bget?MMP1111
MMP1278	713	133.198	hypothetical protein		http://www.genome.jp/dbget-bin/www_bget?MMP1278
NA	183	132.725	tRNA-Ser	NA	NA
MMP1173	1743	132.658	ZIP family metal transporter		http://www.genome.jp/dbget-bin/www_bget?MMP1173
MMP1112	1623	131.825	hypothetical protein		http://www.genome.jp/dbget-bin/www_bget?MMP1112
MMP1652	2225	131.765	tungstate ABC transporter substrate-binding protein WtpA		http://www.genome.jp/dbget-bin/www_bget?MMP1652
MMP0361	1167	131.045	hypothetical protein		http://www.genome.jp/dbget-bin/www_bget?MMP0361
MMP0090	2270	131.031	glycosyltransferase family 4 protein		http://www.genome.jp/dbget-bin/www_bget?MMP0090
MMP0941	3209	130.839	hypothetical protein		http://www.genome.jp/dbget-bin/www_bget?MMP0941
MMP0812	4570	130.613	hypothetical protein		http://www.genome.jp/dbget-bin/www_bget?MMP0812
MMP0220	3068	128.664	sodium:solute symporter		http://www.genome.jp/dbget-bin/www_bget?MMP0220
NA	408	127.033	hypothetical protein	NA	NA
MMP1343	1649	126.914	MBL fold metallo-hydrolase		http://www.genome.jp/dbget-bin/www_bget?MMP1343
MMP1678	1690	126.746	hypothetical protein	nfo	http://www.genome.jp/dbget-bin/www_bget?MMP1678
NA	174	126.198	tRNA-Leu	NA	NA
MMP1233	1430	125.58	sufurtransferase FdhD		http://www.genome.jp/dbget-bin/www_bget?MMP1233
MMP0379	657	125.009	gamma-glutamylcyclotransferase		http://www.genome.jp/dbget-bin/www_bget?MMP0379
NA	150	124.963	tRNA-Thr	NA	NA
MMP0228	2272	124.835	tRNA (guanine(10)-N(2))-dimethyltransferase	trm1	http://www.genome.jp/dbget-bin/www_bget?MMP0228
MMP1476	1485	124.048	hypothetical protein		http://www.genome.jp/dbget-bin/www_bget?MMP1476
MMP0456	1103	123.858	site-specific integrase	xerD-like	http://www.genome.jp/dbget-bin/www_bget?MMP0456
NA	148	123.296	tRNA-Ala	NA	NA
MMP0380	4693	122.851	DNA polymerase	dnaB	http://www.genome.jp/dbget-bin/www_bget?MMP0380
MMP0500	1099	122.738	flavodoxin family protein		http://www.genome.jp/dbget-bin/www_bget?MMP0500
MMP1719	5253	121.973	hypothetical protein		http://www.genome.jp/dbget-bin/www_bget?MMP1719
MMP0642	1935	121.973	methanogenesis marker 12 protein		http://www.genome.jp/dbget-bin/www_bget?MMP0642
MMP0031	2119	120.621	transcriptional regulator		http://www.genome.jp/dbget-bin/www_bget?MMP0031
MMP0537	2088	120.188	DUF123 domain-containing protein	nth1	http://www.genome.jp/dbget-bin/www_bget?MMP0537
MMP0733	2620	119.378	MATE family efflux transporter		http://www.genome.jp/dbget-bin/www_bget?MMP0733
MMP0859	2647	118.506	nitrogenase	nifN	http://www.genome.jp/dbget-bin/www_bget?MMP0859
MMP1119	1811	118.143	multidrug resistance efflux transporter family protein	yjlA	http://www.genome.jp/dbget-bin/www_bget?MMP1119
MMP1389	2197	117.877	MFS transporter		http://www.genome.jp/dbget-bin/www_bget?MMP1389
MMP0499	1413	117.556	hypothetical protein		http://www.genome.jp/dbget-bin/www_bget?MMP0499
MMP0661	1664	117.104	hypothetical protein		http://www.genome.jp/dbget-bin/www_bget?MMP0661
MMP1095	1594	116.985	phosphate-binding protein		http://www.genome.jp/dbget-bin/www_bget?MMP1095
MMP0649	2909	116.754	hypothetical protein		http://www.genome.jp/dbget-bin/www_bget?MMP0649
MMP0973	1624	116.686	permease		http://www.genome.jp/dbget-bin/www_bget?MMP0973
MMP1227	1267	116.233	precorrin-6y C5%2C15-methyltransferase (decarboxylating) subunit CbiE	cbiE	http://www.genome.jp/dbget-bin/www_bget?MMP1227
MMP0554	1136	116.14	class I SAM-dependent methyltransferase		http://www.genome.jp/dbget-bin/www_bget?MMP0554
MMP0525	868	115.824	hypothetical protein		http://www.genome.jp/dbget-bin/www_bget?MMP0525
MMP1676	3150	115.797	flagellar assembly protein J	flaJ	http://www.genome.jp/dbget-bin/www_bget?MMP1676
MMP1124	1774	115.363	thiamine-phosphate kinase		http://www.genome.jp/dbget-bin/www_bget?MMP1124
NA	369	114.89	hypothetical protein	NA	NA
MMP1606	2212	114.497	bifunctional phosphopantothenoylcysteine decarboxylase/phosphopantothenate--cysteine ligase CoaBC		http://www.genome.jp/dbget-bin/www_bget?MMP1606
MMP0595	2434	114.456	O-phosphoseryl-tRNA(Sec) selenium transferase		http://www.genome.jp/dbget-bin/www_bget?MMP0595
MMP1603	2163	114.263	methanogenesis marker 16 metalloprotein		http://www.genome.jp/dbget-bin/www_bget?MMP1603
MMP0988	1643	114.063	RNA methyltransferase		http://www.genome.jp/dbget-bin/www_bget?MMP0988
MMP0843	405	114.007	hypothetical protein		http://www.genome.jp/dbget-bin/www_bget?MMP0843
MMP0028	2681	113.828	cobyrinic acid a%2Cc-diamide synthase		http://www.genome.jp/dbget-bin/www_bget?MMP0028
MMP0929	2583	113.417	chemotaxis protein		http://www.genome.jp/dbget-bin/www_bget?MMP0929
MMP0423	783	113.311	hypothetical protein		http://www.genome.jp/dbget-bin/www_bget?MMP0423
MMP1490	1410	113.182	L-seryl-tRNA(Sec) kinase		http://www.genome.jp/dbget-bin/www_bget?MMP1490
MMP1058	1777	113.054	DUF1722 domain-containing protein		http://www.genome.jp/dbget-bin/www_bget?MMP1058
MMP0828	632	112.932	hypothetical protein		http://www.genome.jp/dbget-bin/www_bget?MMP0828
MMP0005	2891	112.516	DUF2254 domain-containing protein		http://www.genome.jp/dbget-bin/www_bget?MMP0005
NA	135	112.466	tRNA-Cys	NA	NA
MMP0660	946	112.368	adenine phosphoribosyltransferase	apt	http://www.genome.jp/dbget-bin/www_bget?MMP0660
MMP1022	2111	111.516	membrane protein		http://www.genome.jp/dbget-bin/www_bget?MMP1022
MMP0201	2024	110.617	molybdopterin molybdenumtransferase MoeA	moeA	http://www.genome.jp/dbget-bin/www_bget?MMP0201
MMP0674	365	110.302	transcriptional regulator		http://www.genome.jp/dbget-bin/www_bget?MMP0674
MMP0612	938	110.145	RNA 2'%2C3'-cyclic phosphodiesterase	LigT	http://www.genome.jp/dbget-bin/www_bget?MMP0612
MMP0703	1817	109.496	hypothetical protein		http://www.genome.jp/dbget-bin/www_bget?MMP0703
NA	133	109.323	tRNA-Arg	NA	NA
MMP0199	1375	109.094	hypothetical protein		http://www.genome.jp/dbget-bin/www_bget?MMP0199
NA	132	108.501	tRNA-Ile	NA	NA
MMP0503	536	107.985	hypothetical protein		http://www.genome.jp/dbget-bin/www_bget?MMP0503
MMP0890	3917	107.61	DEAD/DEAH box helicase		http://www.genome.jp/dbget-bin/www_bget?MMP0890
MMP0094	2458	107.241	tRNA pseudouridine(54/55) synthase Pus10		http://www.genome.jp/dbget-bin/www_bget?MMP0094
MMP0675	670	106.73	DUF2178 domain-containing protein		http://www.genome.jp/dbget-bin/www_bget?MMP0675
MMP0316	3181	106.636	indolepyruvate ferredoxin oxidoreductase subunit alpha	iorA1	http://www.genome.jp/dbget-bin/www_bget?MMP0316
MMP1651	1374	105.354	molybdate ABC transporter substrate-binding protein	modA	http://www.genome.jp/dbget-bin/www_bget?MMP1651
MMP1184	900	105.082	N-acetyltransferase		http://www.genome.jp/dbget-bin/www_bget?MMP1184
MMP1663	2039	104.229	DUF521 domain-containing protein		http://www.genome.jp/dbget-bin/www_bget?MMP1663
NA	130	104.081	tRNA-Asn	NA	NA
MMP0580	1230	104.016	anaerobic ribonucleoside-triphosphate reductase activating protein	act	http://www.genome.jp/dbget-bin/www_bget?MMP0580
MMP1661	334	103.992	hypothetical protein		http://www.genome.jp/dbget-bin/www_bget?MMP1661
MMP0315	1011	103.877	indolepyruvate oxidoreductase	iorB1	http://www.genome.jp/dbget-bin/www_bget?MMP0315
MMP0254	2548	102.868	bifunctional ADP-dependent NAD(P)H-hydrate dehydratase/NAD(P)H-hydrate epimerase		http://www.genome.jp/dbget-bin/www_bget?MMP0254
MMP1605	2241	102.793	pyruvate kinase		http://www.genome.jp/dbget-bin/www_bget?MMP1605
MMP1526	1131	101.491	ribonuclease III	rncS	http://www.genome.jp/dbget-bin/www_bget?MMP1526
MMP0438	1311	101.279	epoxyqueuosine reductase		http://www.genome.jp/dbget-bin/www_bget?MMP0438
MMP1394	1079	101.246	type I 3-dehydroquinate dehydratase	aroD	http://www.genome.jp/dbget-bin/www_bget?MMP1394
MMP1570	1235	100.708	YchF/TatD family DNA exonuclease		http://www.genome.jp/dbget-bin/www_bget?MMP1570
MMP0793	1544	100.406	DUF3737 domain-containing protein		http://www.genome.jp/dbget-bin/www_bget?MMP0793
MMP0700	897	100.178	PadR family transcriptional regulator		http://www.genome.jp/dbget-bin/www_bget?MMP0700
MMP0408	1496	100.137	DUF1611 domain-containing protein		http://www.genome.jp/dbget-bin/www_bget?MMP0408
NA	140	99.2041	tRNA-Ser	NA	NA
MMP1670	1550	98.6117	flagellar protein D	flaD	http://www.genome.jp/dbget-bin/www_bget?MMP1670
MMP0896	2023	98.0459	flippase		http://www.genome.jp/dbget-bin/www_bget?MMP0896
MMP0409	1831	97.2248	hypothetical protein		http://www.genome.jp/dbget-bin/www_bget?MMP0409
NA	115	97.1171	tRNA-Gly	NA	NA
MMP0366	1151	96.936	hypothetical protein		http://www.genome.jp/dbget-bin/www_bget?MMP0366
MMP0792	1545	96.5011	alpha/beta hydrolase		http://www.genome.jp/dbget-bin/www_bget?MMP0792
MMP0200	913	96.2134	formylmethanofuran dehydrogenase subunit E	fmdE	http://www.genome.jp/dbget-bin/www_bget?MMP0200
MMP1055	477	96.0987	YggU family protein		http://www.genome.jp/dbget-bin/www_bget?MMP1055
MMP0613	1246	95.8973	acetolactate decarboxylase		http://www.genome.jp/dbget-bin/www_bget?MMP0613
MMP0172	443	95.8252	hypothetical protein		http://www.genome.jp/dbget-bin/www_bget?MMP0172
NA	115	95.8047	tRNA-Arg	NA	NA
MMP1617	410	95.7416	UPF0016 family protein		http://www.genome.jp/dbget-bin/www_bget?MMP1617
MMP1110	1823	95.5653	hypothetical protein		http://www.genome.jp/dbget-bin/www_bget?MMP1110
MMP0529	2567	95.3894	sodium-independent anion transporter		http://www.genome.jp/dbget-bin/www_bget?MMP0529
MMP0012	688	94.2533	CoA-binding protein		http://www.genome.jp/dbget-bin/www_bget?MMP0012
MMP0583	471	93.9687	AzlD domain-containing protein		http://www.genome.jp/dbget-bin/www_bget?MMP0583
MMP0362	1979	93.7034	DUF58 domain-containing protein		http://www.genome.jp/dbget-bin/www_bget?MMP0362
MMP0110	1459	92.8223	ABC transporter ATP-binding protein		http://www.genome.jp/dbget-bin/www_bget?MMP0110
MMP0191	1060	92.691	alpha/beta hydrolase		http://www.genome.jp/dbget-bin/www_bget?MMP0191
MMP1098	1135	92.5539	phosphate ABC transporter ATP-binding protein	pstB	http://www.genome.jp/dbget-bin/www_bget?MMP1098
MMP1671	610	92.1702	flagellar protein E	flaE	http://www.genome.jp/dbget-bin/www_bget?MMP1671
MMP0275	4105	91.8904	copper ABC transporter substrate-binding protein		http://www.genome.jp/dbget-bin/www_bget?MMP0275
MMP0615	1905	90.8275	tRNA pseudouridine(13) synthase TruD		http://www.genome.jp/dbget-bin/www_bget?MMP0615
MMP0495	1608	90.53	exonuclease		http://www.genome.jp/dbget-bin/www_bget?MMP0495
MMP0592	268	90.2827	hypothetical protein		http://www.genome.jp/dbget-bin/www_bget?MMP0592
MMP1535	1747	89.9745	hypothetical protein		http://www.genome.jp/dbget-bin/www_bget?MMP1535
MMP1093	650	89.6451	phosphopantetheine adenylyltransferase	coaD	http://www.genome.jp/dbget-bin/www_bget?MMP1093
MMP1618	1403	89.5367	S-methyl-5-thioribose-1-phosphate isomerase	aIF-2B_I	http://www.genome.jp/dbget-bin/www_bget?MMP1618
MMP0072	1421	89.2988	hypothetical protein		http://www.genome.jp/dbget-bin/www_bget?MMP0072
MMP0987	1162	89.0986	dimethyladenosine transferase	ksgA	http://www.genome.jp/dbget-bin/www_bget?MMP0987
MMP1276	639	88.128	hypothetical protein		http://www.genome.jp/dbget-bin/www_bget?MMP1276
MMP0807	1075	88.0104	carboxymuconolactone decarboxylase		http://www.genome.jp/dbget-bin/www_bget?MMP0807
MMP1340	1587	87.4314	metallophosphatase	mre11	http://www.genome.jp/dbget-bin/www_bget?MMP1340
MMP1102	816	87.335	phospholipase D		http://www.genome.jp/dbget-bin/www_bget?MMP1102
MMP0216	2938	87.2459	cadmium-translocating P-type ATPase		http://www.genome.jp/dbget-bin/www_bget?MMP0216
MMP0875	2311	86.5022	S-layer protein	slpB	http://www.genome.jp/dbget-bin/www_bget?MMP0875
MMP0825	2707	84.9271	CoB--CoM heterodisulfide reductase iron-sulfur subunit A family protein	hdrA	http://www.genome.jp/dbget-bin/www_bget?MMP0825
MMP0494	3119	84.3337	DUF1998 domain-containing protein		http://www.genome.jp/dbget-bin/www_bget?MMP0494
MMP0673	1679	84.1524	tetratricopeptide repeat protein		http://www.genome.jp/dbget-bin/www_bget?MMP0673
MMP1571	1272	83.7784	hypothetical protein		http://www.genome.jp/dbget-bin/www_bget?MMP1571
MMP0870	1293	83.2928	glycerate dehydrogenase		http://www.genome.jp/dbget-bin/www_bget?MMP0870
MMP1660	480	82.1977	DUF2304 domain-containing protein		http://www.genome.jp/dbget-bin/www_bget?MMP1660
MMP0837	808	81.7927	RNase H		http://www.genome.jp/dbget-bin/www_bget?MMP0837
MMP0511	1761	81.5034	formylmethanofuran dehydrogenase subunit B	fmdB	http://www.genome.jp/dbget-bin/www_bget?MMP0511
MMP1203	1451	81.4678	cobalamin biosynthesis protein CbiD	cbiD	http://www.genome.jp/dbget-bin/www_bget?MMP1203
MMP1672	538	81.2911	flagellar protein F	flaF	http://www.genome.jp/dbget-bin/www_bget?MMP1672
MMP1639	1579	80.9165	phosphomethylpyrimidine kinase		http://www.genome.jp/dbget-bin/www_bget?MMP1639
MMP0382	2319	80.633	ribosome biogenesis/translation initiation ATPase RLI		http://www.genome.jp/dbget-bin/www_bget?MMP0382
MMP0508	747	79.9501	formylmethanofuran dehydrogenase subunit E	fmdE	http://www.genome.jp/dbget-bin/www_bget?MMP0508
MMP0659	1548	78.7388	peptidase U32		http://www.genome.jp/dbget-bin/www_bget?MMP0659
MMP0111	684	78.0878	hypothetical protein		http://www.genome.jp/dbget-bin/www_bget?MMP0111
MMP0195	436	77.9091	hypothetical protein		http://www.genome.jp/dbget-bin/www_bget?MMP0195
MMP0339	648	77.4187	NUDIX hydrolase		http://www.genome.jp/dbget-bin/www_bget?MMP0339
MMP0512	1676	77.2216	formylmethanofuran dehydrogenase subunit B	fmdB	http://www.genome.jp/dbget-bin/www_bget?MMP0512
MMP1572	372	77.216	hypothetical protein		http://www.genome.jp/dbget-bin/www_bget?MMP1572
MMP0147	1100	77.148	nitrogenase iron protein		http://www.genome.jp/dbget-bin/www_bget?MMP0147
MMP0974	821	76.6867	4Fe-4S binding domain-containing protein		http://www.genome.jp/dbget-bin/www_bget?MMP0974
MMP1103	796	76.0806	TfuA-related McrA-glycine thioamidation protein		http://www.genome.jp/dbget-bin/www_bget?MMP1103
MMP1096	1074	75.5824	phosphate ABC transporter permease subunit PstC		http://www.genome.jp/dbget-bin/www_bget?MMP1096
MMP0206	815	75.4404	molybdate ABC transporter permease subunit	modB	http://www.genome.jp/dbget-bin/www_bget?MMP0206
MMP0032	637	75.2298	transcriptional regulator		http://www.genome.jp/dbget-bin/www_bget?MMP0032
MMP0143	1355	74.8507	DUF2117 domain-containing protein		http://www.genome.jp/dbget-bin/www_bget?MMP0143
MMP0205	971	74.4533	molybdate ABC transporter substrate-binding protein	modA	http://www.genome.jp/dbget-bin/www_bget?MMP0205
MMP1668	758	74.1736	flagellin	flaB3	http://www.genome.jp/dbget-bin/www_bget?MMP1668
MMP1542	709	73.957	haloacid dehalogenase		http://www.genome.jp/dbget-bin/www_bget?MMP1542
MMP1675	1946	73.1063	hypothetical protein	flaI	http://www.genome.jp/dbget-bin/www_bget?MMP1675
MMP0653	1139	72.6888	bile acid:sodium symporter family protein		http://www.genome.jp/dbget-bin/www_bget?MMP0653
MMP0836	1317	72.3625	2-hydroxyacyl-CoA dehydratase		http://www.genome.jp/dbget-bin/www_bget?MMP0836
MMP0207	1336	72.0578	ABC transporter ATP-binding protein	modC	http://www.genome.jp/dbget-bin/www_bget?MMP0207
MMP0196	1240	71.981	ABC transporter substrate-binding protein		http://www.genome.jp/dbget-bin/www_bget?MMP0196
MMP0892	635	71.3053	N-acetyltransferase		http://www.genome.jp/dbget-bin/www_bget?MMP0892
NA	86	70.69	tRNA-His	NA	NA
MMP0798	710	70.4835	hypothetical protein		http://www.genome.jp/dbget-bin/www_bget?MMP0798
MMP0114	749	70.2809	sugar phosphate isomerase/epimerase		http://www.genome.jp/dbget-bin/www_bget?MMP0114
MMP0364	1134	69.9791	DUF4350 domain-containing protein		http://www.genome.jp/dbget-bin/www_bget?MMP0364
MMP0601	759	69.9417	class III signal peptide-containing protein		http://www.genome.jp/dbget-bin/www_bget?MMP0601
MMP0513	1270	69.7801	molybdopterin molybdenumtransferase MoeA	MoeA	http://www.genome.jp/dbget-bin/www_bget?MMP0513
MMP0799	649	69.1014	TetR family transcriptional regulator		http://www.genome.jp/dbget-bin/www_bget?MMP0799
MMP1673	501	68.1805	flagellar protein G	flaG	http://www.genome.jp/dbget-bin/www_bget?MMP1673
MMP1097	955	67.9055	phosphate ABC transporter%2C permease protein PstA		http://www.genome.jp/dbget-bin/www_bget?MMP1097
MMP0980	1506	67.5708	acetyl-CoA synthase subunit gamma	cdh	http://www.genome.jp/dbget-bin/www_bget?MMP0980
MMP0805	600	67.3751	flavodoxin		http://www.genome.jp/dbget-bin/www_bget?MMP0805
MMP0109	1788	67.2937	iron ABC transporter permease	afuB_1	http://www.genome.jp/dbget-bin/www_bget?MMP0109
NA	81	66.5801	tRNA-Asp	NA	NA
MMP0523	758	66.2828	ABC transporter ATP-binding protein		http://www.genome.jp/dbget-bin/www_bget?MMP0523
MMP1341	3200	66.1551	double-stranded DNA repair protein Rad50	rad50	http://www.genome.jp/dbget-bin/www_bget?MMP1341
MMP0504	1096	65.4714	molybdenum ABC transporter ATP-binding protein	modC	http://www.genome.jp/dbget-bin/www_bget?MMP0504
MMP0858	1527	65.2369	nitrogenase iron-molybdenum cofactor biosynthesis protein NifE	nifE	http://www.genome.jp/dbget-bin/www_bget?MMP0858
MMP0509	1830	64.3929	formylmethanofuran dehydrogenase subunit A	fmdA	http://www.genome.jp/dbget-bin/www_bget?MMP0509
MMP0519	391	63.7684	hypothetical protein		http://www.genome.jp/dbget-bin/www_bget?MMP0519
MMP0662	238	63.5164	hypothetical protein		http://www.genome.jp/dbget-bin/www_bget?MMP0662
NA	80	63.229	tRNA-Arg	NA	NA
MMP0813	1137	63.1478	hypothetical protein		http://www.genome.jp/dbget-bin/www_bget?MMP0813
NA	87	63.0988	tRNA-Leu	NA	NA
MMP1664	911	62.6104	hypothetical protein		http://www.genome.jp/dbget-bin/www_bget?MMP1664
MMP1674	703	62.5378	flagellar accessory protein FlaH	flaH	http://www.genome.jp/dbget-bin/www_bget?MMP1674
MMP0817	852	61.8661	coenzyme F420 hydrogenase subunit beta	frcB	http://www.genome.jp/dbget-bin/www_bget?MMP0817
MMP0855	364	61.3114	nitrogen fixation nifHD region glnB 2	nifI2	http://www.genome.jp/dbget-bin/www_bget?MMP0855
MMP1667	637	60.3225	flagellin	flaB2	http://www.genome.jp/dbget-bin/www_bget?MMP1667
MMP0208	1202	60.2449	aldo/keto reductase		http://www.genome.jp/dbget-bin/www_bget?MMP0208
MMP0797	1170	60.107	MFS transporter		http://www.genome.jp/dbget-bin/www_bget?MMP0797
MMP0834	830	59.2223	uroporphyrinogen decarboxylase	mtbA	http://www.genome.jp/dbget-bin/www_bget?MMP0834
NA	72	59.1823	tRNA-Met	NA	NA
MMP0518	258	58.9083	hypothetical protein		http://www.genome.jp/dbget-bin/www_bget?MMP0518
MMP0521	1186	58.5856	ABC transporter permease		http://www.genome.jp/dbget-bin/www_bget?MMP0521
MMP0520	2439	58.3469	haloacid dehalogenase		http://www.genome.jp/dbget-bin/www_bget?MMP0520
MMP0530	581	57.9573	hypothetical protein		http://www.genome.jp/dbget-bin/www_bget?MMP0530
MMP1268	951	57.6475	hypothetical protein		http://www.genome.jp/dbget-bin/www_bget?MMP1268
NA	70	57.5384	tRNA-Met	NA	NA
MMP1650	727	57.2392	molybdate ABC transporter permease		http://www.genome.jp/dbget-bin/www_bget?MMP1650
MMP0347	289	56.5598	hypothetical protein		http://www.genome.jp/dbget-bin/www_bget?MMP0347
MMP0488	374	56.5109	low molecular weight phosphatase family protein		http://www.genome.jp/dbget-bin/www_bget?MMP0488
NA	209	56.5109	hypothetical protein	NA	NA
NA	69	55.2432	tRNA-Pro	NA	NA
MMP0360	489	55.2124	DUF1616 domain-containing protein		http://www.genome.jp/dbget-bin/www_bget?MMP0360
MMP0824	1054	54.4198	4Fe-4S dicluster domain-containing protein	vhcB	http://www.genome.jp/dbget-bin/www_bget?MMP0824
MMP0819	439	54.0191	coenzyme F420-reducing hydrogenase%2C FrhD protein	frcD	http://www.genome.jp/dbget-bin/www_bget?MMP0819
MMP0818	636	53.7837	coenzyme F420 hydrogenase subunit gamma	frcG	http://www.genome.jp/dbget-bin/www_bget?MMP0818
MMP0835	1124	53.0978	MFS transporter		http://www.genome.jp/dbget-bin/www_bget?MMP0835
MMP0217	297	53.0711	ArsR family transcriptional regulator		http://www.genome.jp/dbget-bin/www_bget?MMP0217
MMP0767	802	51.9894	TIGR00374 family protein		http://www.genome.jp/dbget-bin/www_bget?MMP0767
MMP0833	761	51.6109	GTP-binding protein		http://www.genome.jp/dbget-bin/www_bget?MMP0833
MMP1666	528	51.1797	flagellin	flaB1	http://www.genome.jp/dbget-bin/www_bget?MMP1666
MMP0856	1188	51.0726	nitrogenase molybdenum-iron protein alpha chain	nifD	http://www.genome.jp/dbget-bin/www_bget?MMP0856
MMP0522	1077	50.9947	hypothetical protein		http://www.genome.jp/dbget-bin/www_bget?MMP0522
MMP1536	506	50.9706	hypothetical protein		http://www.genome.jp/dbget-bin/www_bget?MMP1536
MMP0515	545	50.4479	molybdate ABC transporter permease subunit	modB	http://www.genome.jp/dbget-bin/www_bget?MMP0515
MMP0197	772	50.0446	iron ABC transporter permease		http://www.genome.jp/dbget-bin/www_bget?MMP0197
MMP0791	470	50.0426	TetR family transcriptional regulator		http://www.genome.jp/dbget-bin/www_bget?MMP0791
MMP0436	763	49.4612	alpha-L-glutamate ligase	rimK	http://www.genome.jp/dbget-bin/www_bget?MMP0436
MMP0514	611	48.4776	molybdate ABC transporter substrate-binding protein	modA	http://www.genome.jp/dbget-bin/www_bget?MMP0514
NA	57	48.1363	tRNA-Gly	NA	NA
MMP1000	194	48.0312	hypothetical protein		http://www.genome.jp/dbget-bin/www_bget?MMP1000
MMP0501	1154	47.428	hypothetical protein		http://www.genome.jp/dbget-bin/www_bget?MMP0501
MMP0869	335	47.1511	nucleoside deaminase		http://www.genome.jp/dbget-bin/www_bget?MMP0869
MMP0853	631	46.9807	nitrogenase reductase	nifH	http://www.genome.jp/dbget-bin/www_bget?MMP0853
MMP0435	453	46.0836	hypothetical protein		http://www.genome.jp/dbget-bin/www_bget?MMP0435
MMP0801	675	46.0826	permease		http://www.genome.jp/dbget-bin/www_bget?MMP0801
MMP0854	237	45.9454	nitrogen fixation nifHD region glnB 1	NifI1	http://www.genome.jp/dbget-bin/www_bget?MMP0854
MMP0857	1033	45.8478	nitrogenase molybdenum-iron protein subunit beta	nifK	http://www.genome.jp/dbget-bin/www_bget?MMP0857
MMP0510	913	45.1	formylmethanofuran dehydrogenase subunit C	fmdC	http://www.genome.jp/dbget-bin/www_bget?MMP0510
MMP0758	702	44.9398	HNH endonuclease		http://www.genome.jp/dbget-bin/www_bget?MMP0758
MMP0211	487	44.877	DUF434 domain-containing protein		http://www.genome.jp/dbget-bin/www_bget?MMP0211
MMP0822	647	44.171	NADH ubiquinone dehydrogenase	vhcG	http://www.genome.jp/dbget-bin/www_bget?MMP0822
MMP0899	472	44.0878	selenouridine synthase SelU-like subunit		http://www.genome.jp/dbget-bin/www_bget?MMP0899
MMP1529	508	44.0468	class I SAM-dependent methyltransferase		http://www.genome.jp/dbget-bin/www_bget?MMP1529
MMP0806	507	43.4106	DUF111 domain-containing protein		http://www.genome.jp/dbget-bin/www_bget?MMP0806
MMP0821	296	43.1392	hydrogenase iron-sulfur subunit	vhcD	http://www.genome.jp/dbget-bin/www_bget?MMP0821
MMP0823	989	43.058	Ni/Fe hydrogenase subunit alpha	vhcA	http://www.genome.jp/dbget-bin/www_bget?MMP0823
MMP0820	860	42.9988	coenzyme F420 hydrogenase subunit alpha	frcA	http://www.genome.jp/dbget-bin/www_bget?MMP0820
MMP0743	674	42.6163	integrase		http://www.genome.jp/dbget-bin/www_bget?MMP0743
MMP0437	749	41.8248	hypothetical protein		http://www.genome.jp/dbget-bin/www_bget?MMP0437
MMP0776	321	41.2273	hypothetical protein		http://www.genome.jp/dbget-bin/www_bget?MMP0776
MMP0832	1148	39.782	DUF4445 domain-containing protein		http://www.genome.jp/dbget-bin/www_bget?MMP0832
MMP0830	698	39.4052	uroporphyrinogen decarboxylase	mtaA	http://www.genome.jp/dbget-bin/www_bget?MMP0830
MMP0804	325	38.8288	hypothetical protein		http://www.genome.jp/dbget-bin/www_bget?MMP0804
MMP0774	338	38.5872	hypothetical protein		http://www.genome.jp/dbget-bin/www_bget?MMP0774
MMP0831	644	38.5826	MtaA/CmuA family methyltransferase	mtbA	http://www.genome.jp/dbget-bin/www_bget?MMP0831
MMP0800	673	38.3096	DUF362 domain-containing protein		http://www.genome.jp/dbget-bin/www_bget?MMP0800
MMP0744	162	38.2644	DUF2540 domain-containing protein		http://www.genome.jp/dbget-bin/www_bget?MMP0744
NA	49	38.2375	tRNA-Met	NA	NA
MMP0829	401	37.456	cobalamin-binding protein		http://www.genome.jp/dbget-bin/www_bget?MMP0829
MMP0782	197	35.8251	hypothetical protein		http://www.genome.jp/dbget-bin/www_bget?MMP0782
MMP0803	613	33.9536	(4Fe-4S)-binding protein		http://www.genome.jp/dbget-bin/www_bget?MMP0803
MMP0506	432	33.2485	molybdate ABC transporter permease subunit	modB	http://www.genome.jp/dbget-bin/www_bget?MMP0506
MMP1089	807	33.1006	flippase		http://www.genome.jp/dbget-bin/www_bget?MMP1089
MMP0775	234	32.7113	hypothetical protein		http://www.genome.jp/dbget-bin/www_bget?MMP0775
NA	57	30.5561	5S ribosomal RNA	NA	NA
MMP0766	281	29.7649	recombinase family protein	resP	http://www.genome.jp/dbget-bin/www_bget?MMP0766
MMP0505	335	28.9246	hypothetical protein		http://www.genome.jp/dbget-bin/www_bget?MMP0505
NA	34	28.3249	tRNA-Lys	NA	NA
MMP0365	843	28.3058	hypothetical protein		http://www.genome.jp/dbget-bin/www_bget?MMP0365
MMP0796	196	26.8512	MFS transporter		http://www.genome.jp/dbget-bin/www_bget?MMP0796
MMP0782	143	26.2372	hypothetical protein		http://www.genome.jp/dbget-bin/www_bget?MMP0782
MMP0680	295	26.1296	uracil phosphoribosyltransferase	upp	http://www.genome.jp/dbget-bin/www_bget?MMP0680
NA	95	24.7113	hypothetical protein	NA	NA
MMP0814	493	24.5895	hypothetical protein		http://www.genome.jp/dbget-bin/www_bget?MMP0814
MMP0802	459	24.1851	alcohol dehydrogenase		http://www.genome.jp/dbget-bin/www_bget?MMP0802
MMP0748	759	23.3139	hypothetical protein		http://www.genome.jp/dbget-bin/www_bget?MMP0748
NA	28	23.0153	tRNA-Asp	NA	NA
MMP0749	198	22.8583	hypothetical protein		http://www.genome.jp/dbget-bin/www_bget?MMP0749
MMP0507	274	21.5729	molybdate ABC transporter substrate-binding protein	modA	http://www.genome.jp/dbget-bin/www_bget?MMP0507
MMP1564	240	20.5494	tetrahydromethanopterin S-methyltransferase subunit A	mtrA	http://www.genome.jp/dbget-bin/www_bget?MMP1564
NA	64	20.5494	hypothetical protein	NA	NA
MMP0773	435	19.8204	ATPase AAA		http://www.genome.jp/dbget-bin/www_bget?MMP0773
MMP0772	227	18.6589	hypothetical protein		http://www.genome.jp/dbget-bin/www_bget?MMP0772
MMP0594	158	17.1789	hypothetical protein		http://www.genome.jp/dbget-bin/www_bget?MMP0594
MMP0747	63	16.8132	hypothetical protein		http://www.genome.jp/dbget-bin/www_bget?MMP0747
MMP0985	599	15.7809	CO dehydrogenase/acetyl-CoA synthase complex subunit epsilon	cdhA	http://www.genome.jp/dbget-bin/www_bget?MMP0985
MMP0777	187	15.6209	hypothetical protein		http://www.genome.jp/dbget-bin/www_bget?MMP0777
MMP0779	131	15.5605	hypothetical protein		http://www.genome.jp/dbget-bin/www_bget?MMP0779
MMP0769	457	15.37	hypothetical protein		http://www.genome.jp/dbget-bin/www_bget?MMP0769
NA	18	14.7956	tRNA-Glu	NA	NA
MMP1078	220	14.2166	hypothetical protein		http://www.genome.jp/dbget-bin/www_bget?MMP1078
NA	17	13.9736	tRNA-Glu	NA	NA
MMP0780	459	13.9323	hypothetical protein		http://www.genome.jp/dbget-bin/www_bget?MMP0780
MMP0770	153	12.3782	amino acid ABC transporter substrate-binding protein		http://www.genome.jp/dbget-bin/www_bget?MMP0770
MMP0998	138	11.2981	hypothetical protein		http://www.genome.jp/dbget-bin/www_bget?MMP0998
MMP0814	516	10.6035	hypothetical protein		http://www.genome.jp/dbget-bin/www_bget?MMP0814
MMP0145	88	9.7223	adenine phosphoribosyltransferase	hpt	http://www.genome.jp/dbget-bin/www_bget?MMP0145
MMP0778	47	8.86076	hypothetical protein		http://www.genome.jp/dbget-bin/www_bget?MMP0778
MMP0751	28	8.71793	hypothetical protein		http://www.genome.jp/dbget-bin/www_bget?MMP0751
MMP0367	31	7.9629	hypothetical protein		http://www.genome.jp/dbget-bin/www_bget?MMP0367
MMP0493	550	7.88707	cobalamin biosynthesis protein CobN	cobN	http://www.genome.jp/dbget-bin/www_bget?MMP0493
MMP0239	213	6.93665	DUF2341 domain-containing protein		http://www.genome.jp/dbget-bin/www_bget?MMP0239
NA	7	5.4625	tRNA-Met	NA	NA
MMP0781	169	5.46046	hypothetical protein		http://www.genome.jp/dbget-bin/www_bget?MMP0781
MMP0986	64	4.51946	thymidylate synthase	thyA	http://www.genome.jp/dbget-bin/www_bget?MMP0986
MMP0815	90	3.36263	hypothetical protein		http://www.genome.jp/dbget-bin/www_bget?MMP0815
MMP1090	45	3.00235	dTDP-glucose 4%2C6-dehydratase		http://www.genome.jp/dbget-bin/www_bget?MMP1090
MMP0766	26	2.90372	recombinase family protein	resP	http://www.genome.jp/dbget-bin/www_bget?MMP0766
MMP0815	92	1.88301	hypothetical protein		http://www.genome.jp/dbget-bin/www_bget?MMP0815
MMP0462	11	1.20879	hypothetical protein		http://www.genome.jp/dbget-bin/www_bget?MMP0462
NA	2	0.0838181	16S ribosomal RNA	NA	NA
MMP0475	2	0.0744544	hypothetical protein		http://www.genome.jp/dbget-bin/www_bget?MMP0475
MMP0090	0	0	glycosyl transferase family 1		http://www.genome.jp/dbget-bin/www_bget?MMP0090
MMP0090	0	0	glycosyltransferase family 1 protein		http://www.genome.jp/dbget-bin/www_bget?MMP0090
MMP0090	0	0	glycosyl transferase		http://www.genome.jp/dbget-bin/www_bget?MMP0090
MMP0176	0	0	ATP-binding protein		http://www.genome.jp/dbget-bin/www_bget?MMP0176
MMP0196	0	0	ABC transporter substrate-binding protein		http://www.genome.jp/dbget-bin/www_bget?MMP0196
MMP0196	0	0	ABC transporter substrate-binding protein		http://www.genome.jp/dbget-bin/www_bget?MMP0196
MMP0197	0	0	iron ABC transporter permease		http://www.genome.jp/dbget-bin/www_bget?MMP0197
MMP0229	0	0	ABC transporter ATP-binding protein		http://www.genome.jp/dbget-bin/www_bget?MMP0229
MMP0229	0	0	nickel ABC transporter ATP-binding protein		http://www.genome.jp/dbget-bin/www_bget?MMP0229
MMP0237	0	0	hypothetical protein		http://www.genome.jp/dbget-bin/www_bget?MMP0237
MMP0238	0	0	hypothetical protein		http://www.genome.jp/dbget-bin/www_bget?MMP0238
MMP0240	0	0	hypothetical protein		http://www.genome.jp/dbget-bin/www_bget?MMP0240
MMP0241	0	0	DUF2341 domain-containing protein		http://www.genome.jp/dbget-bin/www_bget?MMP0241
MMP0354	0	0	flippase		http://www.genome.jp/dbget-bin/www_bget?MMP0354
MMP0359	0	0	glycosyltransferase family 2 protein		http://www.genome.jp/dbget-bin/www_bget?MMP0359
MMP0359	0	0	glycosyltransferase family 2 protein		http://www.genome.jp/dbget-bin/www_bget?MMP0359
MMP0363	0	0	magnesium chelatase		http://www.genome.jp/dbget-bin/www_bget?MMP0363
MMP0416	0	0	ECF transporter S component		http://www.genome.jp/dbget-bin/www_bget?MMP0416
MMP0416	0	0	ECF transporter S component		http://www.genome.jp/dbget-bin/www_bget?MMP0416
MMP0423	0	0	hypothetical protein		http://www.genome.jp/dbget-bin/www_bget?MMP0423
MMP0423	0	0	FRG domain-containing protein		http://www.genome.jp/dbget-bin/www_bget?MMP0423
MMP0462	0	0	hypothetical protein		http://www.genome.jp/dbget-bin/www_bget?MMP0462
MMP0465	0	0	ArsR family transcriptional regulator		http://www.genome.jp/dbget-bin/www_bget?MMP0465
MMP0468	0	0	hypothetical protein		http://www.genome.jp/dbget-bin/www_bget?MMP0468
MMP0468	0	0	hypothetical protein		http://www.genome.jp/dbget-bin/www_bget?MMP0468
MMP0469	0	0	hypothetical protein		http://www.genome.jp/dbget-bin/www_bget?MMP0469
MMP0472	0	0	integrase		http://www.genome.jp/dbget-bin/www_bget?MMP0472
MMP0472	0	0	integrase		http://www.genome.jp/dbget-bin/www_bget?MMP0472
MMP0476	0	0	type II toxin-antitoxin system mRNA interferase toxin%2C RelE/StbE family		http://www.genome.jp/dbget-bin/www_bget?MMP0476
MMP0479	0	0	hypothetical protein		http://www.genome.jp/dbget-bin/www_bget?MMP0479
MMP0480	0	0	ArsR family transcriptional regulator		http://www.genome.jp/dbget-bin/www_bget?MMP0480
MMP0480	0	0	ArsR family transcriptional regulator		http://www.genome.jp/dbget-bin/www_bget?MMP0480
MMP0482	0	0	DUF2283 domain-containing protein		http://www.genome.jp/dbget-bin/www_bget?MMP0482
MMP0483	0	0	hypothetical protein		http://www.genome.jp/dbget-bin/www_bget?MMP0483
MMP0493	0	0	cobaltochelatase	cobN	http://www.genome.jp/dbget-bin/www_bget?MMP0493
MMP0500	0	0	flavodoxin family protein		http://www.genome.jp/dbget-bin/www_bget?MMP0500
MMP0521	0	0	ABC transporter permease		http://www.genome.jp/dbget-bin/www_bget?MMP0521
MMP0522	0	0	hypothetical protein		http://www.genome.jp/dbget-bin/www_bget?MMP0522
MMP0571	0	0	radical SAM protein	moaA	http://www.genome.jp/dbget-bin/www_bget?MMP0571
MMP0673	0	0	tetratricopeptide repeat protein		http://www.genome.jp/dbget-bin/www_bget?MMP0673
MMP0706	0	0	UDP-glucose/GDP-mannose dehydrogenase family protein		http://www.genome.jp/dbget-bin/www_bget?MMP0706
MMP0743	0	0	integrase		http://www.genome.jp/dbget-bin/www_bget?MMP0743
MMP0743	0	0	integrase		http://www.genome.jp/dbget-bin/www_bget?MMP0743
MMP0747	0	0	hypothetical protein		http://www.genome.jp/dbget-bin/www_bget?MMP0747
MMP0752	0	0	MarR family transcriptional regulator		http://www.genome.jp/dbget-bin/www_bget?MMP0752
MMP0752	0	0	hypothetical protein		http://www.genome.jp/dbget-bin/www_bget?MMP0752
MMP0752	0	0	transcriptional regulator		http://www.genome.jp/dbget-bin/www_bget?MMP0752
MMP0771	0	0	hypothetical protein		http://www.genome.jp/dbget-bin/www_bget?MMP0771
MMP0780	0	0	hypothetical protein		http://www.genome.jp/dbget-bin/www_bget?MMP0780
MMP0781	0	0	hypothetical protein		http://www.genome.jp/dbget-bin/www_bget?MMP0781
MMP0781	0	0	DUF3244 domain-containing protein		http://www.genome.jp/dbget-bin/www_bget?MMP0781
MMP0783	0	0	hypothetical protein		http://www.genome.jp/dbget-bin/www_bget?MMP0783
MMP0841	0	0	DUF4013 domain-containing protein		http://www.genome.jp/dbget-bin/www_bget?MMP0841
MMP0890	0	0	DEAD/DEAH box helicase		http://www.genome.jp/dbget-bin/www_bget?MMP0890
MMP0898	0	0	cellulose-binding protein		http://www.genome.jp/dbget-bin/www_bget?MMP0898
MMP1090	0	0	GDP-mannose 4%2C6-dehydratase		http://www.genome.jp/dbget-bin/www_bget?MMP1090
MMP1091	0	0	glucose-1-phosphate thymidylyltransferase		http://www.genome.jp/dbget-bin/www_bget?MMP1091
MMP1165	0	0	cadmium-translocating P-type ATPase		http://www.genome.jp/dbget-bin/www_bget?MMP1165
MMP1182	0	0	iron ABC transporter permease		http://www.genome.jp/dbget-bin/www_bget?MMP1182
MMP1183	0	0	ABC transporter ATP-binding protein		http://www.genome.jp/dbget-bin/www_bget?MMP1183
MMP1293	0	0	glycosyltransferase family 1 protein		http://www.genome.jp/dbget-bin/www_bget?MMP1293
MMP1293	0	0	glycosyltransferase family 1 protein		http://www.genome.jp/dbget-bin/www_bget?MMP1293
MMP1293	0	0	group 1 glycosyl transferase		http://www.genome.jp/dbget-bin/www_bget?MMP1293
MMP1529	0	0	class I SAM-dependent methyltransferase		http://www.genome.jp/dbget-bin/www_bget?MMP1529
MMP1564	0	0	tetrahydromethanopterin S-methyltransferase subunit A	mtrA	http://www.genome.jp/dbget-bin/www_bget?MMP1564
MMP1571	0	0	hypothetical protein		http://www.genome.jp/dbget-bin/www_bget?MMP1571
MMP1691	0	0	formylmethanofuran dehydrogenase subunit B	fwdB	http://www.genome.jp/dbget-bin/www_bget?MMP1691
NA	0	0	hypothetical protein	NA	NA
NA	0	0	N-6 DNA methylase	NA	NA
NA	0	0	23S ribosomal RNA	NA	NA
NA	0	0	16S ribosomal RNA	NA	NA
NA	0	0	23S ribosomal RNA	NA	NA
NA	0	0	dTDP-4-dehydrorhamnose 3%2C5-epimerase	NA	NA
NA	0	0	NAD(P)-dependent oxidoreductase	NA	NA
NA	0	0	glycosyltransferase family 2 protein	NA	NA
NA	0	0	DUF2206 domain-containing protein	NA	NA
NA	0	0	hypothetical protein	NA	NA
NA	0	0	hypothetical protein	NA	NA
NA	0	0	hypothetical protein	NA	NA
NA	0	0	hypothetical protein	NA	NA
NA	0	0	hypothetical protein	NA	NA
NA	0	0	hypothetical protein	NA	NA
NA	0	0	hypothetical protein	NA	NA
NA	0	0	hypothetical protein	NA	NA
NA	0	0	hypothetical protein	NA	NA
NA	0	0	tetratricopeptide repeat-containing protein	NA	NA
NA	0	0	hypothetical protein	NA	NA
NA	0	0	hypothetical protein	NA	NA
NA	0	0	hypothetical protein	NA	NA
NA	0	0	hypothetical protein	NA	NA
NA	0	0	hypothetical protein	NA	NA
NA	0	0	hypothetical protein	NA	NA
NA	0	0	hypothetical protein	NA	NA
NA	0	0	hypothetical protein	NA	NA
NA	0	0	hypothetical protein	NA	NA
NA	0	0	hypothetical protein	NA	NA
NA	0	0	hypothetical protein	NA	NA
NA	0	0	hypothetical protein	NA	NA
NA	0	0	hypothetical protein	NA	NA
NA	0	0	hypothetical protein	NA	NA
NA	0	0	hypothetical protein	NA	NA
NA	0	0	hypothetical protein	NA	NA
NA	0	0	hypothetical protein	NA	NA
NA	0	0	hypothetical protein	NA	NA
NA	0	0	hypothetical protein	NA	NA
NA	0	0	hypothetical protein	NA	NA
NA	0	0	hypothetical protein	NA	NA
NA	0	0	hypothetical protein	NA	NA
NA	0	0	hypothetical protein	NA	NA
NA	0	0	hypothetical protein	NA	NA
NA	0	0	hypothetical protein	NA	NA
NA	0	0	hypothetical protein	NA	NA
NA	0	0	ArsR family transcriptional regulator	NA	NA
NA	0	0	hypothetical protein	NA	NA
NA	0	0	hypothetical protein	NA	NA
NA	0	0	hypothetical protein	NA	NA
NA	0	0	hypothetical protein	NA	NA
NA	0	0	hypothetical protein	NA	NA
NA	0	0	hypothetical protein	NA	NA
NA	0	0	hypothetical protein	NA	NA
NA	0	0	hypothetical protein	NA	NA
NA	0	0	type I restriction endonuclease subunit R	NA	NA
NA	0	0	restriction endonuclease subunit S	NA	NA
NA	0	0	SAM-dependent DNA methyltransferase	NA	NA
NA	0	0	hypothetical protein	NA	NA
NA	0	0	bifunctional adenosylcobinamide kinase/adenosylcobinamide-phosphate guanylyltransferase	NA	NA
NA	0	0	xylose isomerase	NA	NA
NA	0	0	PKD domain-containing protein	NA	NA
NA	0	0	hypothetical protein	NA	NA
NA	0	0	hypothetical protein	NA	NA
NA	0	0	VWA domain-containing protein	NA	NA
NA	0	0	hypothetical protein	NA	NA
NA	0	0	hypothetical protein	NA	NA
NA	0	0	ATP-binding protein	NA	NA
NA	0	0	DUF2971 domain-containing protein	NA	NA
NA	0	0	hypothetical protein	NA	NA
NA	0	0	hypothetical protein	NA	NA
NA	0	0	hypothetical protein	NA	NA
NA	0	0	hypothetical protein	NA	NA
NA	0	0	site-specific DNA-methyltransferase	NA	NA
NA	0	0	hypothetical protein	NA	NA
NA	0	0	hypothetical protein	NA	NA
NA	0	0	hypothetical protein	NA	NA
NA	0	0	peptidase S8	NA	NA
NA	0	0	hypothetical protein	NA	NA
NA	0	0	hypothetical protein	NA	NA
NA	0	0	SAM-dependent DNA methyltransferase	NA	NA
NA	0	0	type I restriction endonuclease subunit R	NA	NA
NA	0	0	restriction endonuclease subunit S	NA	NA
NA	0	0	(p)ppGpp synthetase	NA	NA
NA	0	0	hypothetical protein	NA	NA
NA	0	0	hypothetical protein	NA	NA
NA	0	0	hypothetical protein	NA	NA
NA	0	0	nucleotidyltransferase	NA	NA
NA	0	0	nucleotidyltransferase domain-containing protein	NA	NA
NA	0	0	nucleotidyltransferase	NA	NA
NA	0	0	DUF86 domain-containing protein	NA	NA
NA	0	0	hypothetical protein	NA	NA
NA	0	0	hypothetical protein	NA	NA
NA	0	0	RHS repeat-associated core domain-containing protein	NA	NA
NA	0	0	hypothetical protein	NA	NA
NA	0	0	hypothetical protein	NA	NA
NA	0	0	hypothetical protein	NA	NA
NA	0	0	hypothetical protein	NA	NA
NA	0	0	hypothetical protein	NA	NA
NA	0	0	hypothetical protein	NA	NA
NA	0	0	hypothetical protein	NA	NA
NA	0	0	CRISPR-associated helicase/endonuclease Cas3	NA	NA
NA	0	0	type I-B CRISPR-associated protein Cas5	NA	NA
NA	0	0	type I-B CRISPR-associated protein Cas7/Csh2	NA	NA
NA	0	0	TIGR02556 family CRISPR-associated protein	NA	NA
NA	0	0	CRISPR-associated endonuclease Cas1	NA	NA
NA	0	0	CRISPR-associated endonuclease Cas2	NA	NA
NA	0	0	CRISPR-associated protein Cas4	NA	NA
NA	0	0	mannose-1-phosphate guanylyltransferase/mannose-6-phosphate isomerase	NA	NA
NA	0	0	glycosyltransferase family 2 protein	NA	NA
NA	0	0	nickel ABC transporter substrate-binding protein	NA	NA
NA	0	0	ABC transporter permease	NA	NA
NA	0	0	ABC transporter permease	NA	NA
NA	0	0	hypothetical protein	NA	NA
NA	0	0	hypothetical protein	NA	NA
NA	0	0	hypothetical protein	NA	NA
NA	0	0	hypothetical protein	NA	NA
NA	0	0	hypothetical protein	NA	NA
NA	0	0	hypothetical protein	NA	NA
